# Supplementary material for: Anti-vibration method for sensing ring of fiber optical current transformer integrating structural design and adaptive signal processing
Source: PLoS One. 2026 Feb 27;21(2):e0341890. doi: 10.1371/journal.pone.0341890 (PMC12948120; doi:10.1371/journal.pone.0341890)
Supplement: S1 Data — (ZIP) [file pone.0341890.s001.zip]

Archive with 24 entries (12 files):
- Current data under tapping/
- Current data under tapping/2022-07-22_10-53-52_CH1_Wav.csv
- Current data under tapping/2022-07-22_10-55-05_CH1_Wav.csv
- Current data under tapping/2022-07-22_10-56-06_CH1_Wav.csv
- Semi-sinusoidal vibration/
- Semi-sinusoidal vibration/10G-16ms/
- Semi-sinusoidal vibration/10G-16ms/2024-11-15_13-59-16_CH2_Wav_2410010+10g16ms-001.csv
- Semi-sinusoidal vibration/10G-6ms/
- Semi-sinusoidal vibration/10G-6ms/2024-11-15_13-45-04_CH2_Wav_2410010+10g6ms-001.csv
- Semi-sinusoidal vibration/5G-30ms/
- Semi-sinusoidal vibration/5G-30ms/2024-11-15_13-30-01_CH2_Wav_2410010+5g30ms-001.csv
- Semi-sinusoidal vibration/5G-6ms/
- Semi-sinusoidal vibration/5G-6ms/2024-11-15_13-17-26_CH2_Wav_2410010+5g6ms-001.csv
- Sinusoidal vibration/
- Sinusoidal vibration/0.5G-10Hz/
- Sinusoidal vibration/0.5G-10Hz/2024-11-15_11-01-40_CH2_Wav_2410010+振动实验01.csv
- Sinusoidal vibration/0.5G-150Hz/
- Sinusoidal vibration/0.5G-150Hz/2024-11-15_12-43-50_CH2_Wav_2410010+0点5g150Hz-01.csv
- Sinusoidal vibration/0.5G-2000Hz/
- Sinusoidal vibration/0.5G-2000Hz/2024-11-15_12-54-51_CH2_Wav_2410010+0点5g2kHz-01.csv
- Sinusoidal vibration/2G-10Hz/
- Sinusoidal vibration/2G-10Hz/2024-11-15_11-18-23_CH2_Wav_2410010+2g10Hz-01.csv
- Sinusoidal vibration/2G-2000Hz/
- Sinusoidal vibration/2G-2000Hz/2024-11-15_12-57-59_CH2_Wav_2410010+2g2kHz-01.csv
