# Supplementary material for: Anti-vibration method for sensing ring of fiber optical current transformer integrating structural design and adaptive signal processing
Source: PLoS One. 2026 Feb 27;21(2):e0341890. doi: 10.1371/journal.pone.0341890 (PMC12948120; doi:10.1371/journal.pone.0341890)
Supplement: S1 Data — (ZIP) [file pone.0341890.s001.zip › Current data under tapping/2022-07-22_10-53-52_CH1_Wav.csv]

��׼	ͨ��1	ͨ��2	ͨ��3
300.33	298.80
300.33	310.74
300.33	297.49
300.33	300.19
300.33	303.56
300.33	298.96
300.33	299.08
300.33	298.76
300.33	298.03
300.33	295.78
300.33	299.13
300.33	304.22
300.33	298.31
300.33	300.38
300.33	297.51
300.33	297.54
300.33	300.45
300.33	297.16
300.33	301.31
300.33	300.56
300.33	292.40
300.33	305.32
300.33	297.30
300.33	303.14
300.33	298.99
300.33	297.49
300.33	298.40
300.33	302.70
300.33	296.03
300.33	300.77
300.33	299.51
300.33	299.53
300.33	297.12
300.33	308.92
300.33	301.38
300.33	298.66
300.33	300.19
300.33	299.36
300.33	297.82
300.33	297.58
300.33	301.33
300.33	297.37
300.33	294.88
300.33	301.55
300.33	299.93
300.33	299.53
300.33	299.16
300.33	299.32
300.33	302.37
300.33	298.73
300.33	308.94
300.33	302.11
300.33	301.19
300.33	301.10
300.33	299.53
300.33	298.61
300.33	302.35
300.33	297.27
300.33	299.97
300.33	296.24
300.33	301.05
300.33	298.68
300.33	299.08
300.33	300.30
300.33	297.54
300.33	304.41
300.33	298.33
300.33	303.09
300.33	297.12
300.33	298.87
300.33	301.19
300.33	301.41
300.33	307.97
300.33	301.03
300.33	297.04
300.33	301.10
300.33	300.87
300.33	302.89
300.33	294.30
300.33	299.51
300.33	294.74
300.33	300.91
300.33	299.08
300.33	299.20
300.33	300.99
300.33	297.20
300.33	299.06
300.33	301.95
300.33	300.87
300.33	302.08
300.33	300.09
300.33	297.11
300.33	301.52
300.33	297.44
300.33	304.52
300.33	297.11
300.33	300.54
300.33	296.55
300.33	298.57
300.33	303.26
300.33	295.92
300.33	297.68
300.33	299.58
300.33	299.65
300.33	301.50
300.33	304.85
300.33	293.47
300.33	301.06
300.33	299.32
300.33	303.05
300.33	297.89
300.33	303.33
300.33	298.64
300.33	299.58
300.33	302.42
300.33	299.13
300.33	299.84
300.33	296.86
300.33	303.59
300.33	305.44
300.33	302.09
300.33	310.53
300.33	300.87
300.33	303.89
300.33	298.99
300.33	301.76
300.33	299.37
300.33	302.13
300.33	297.30
300.33	295.57
300.33	300.96
300.33	298.01
300.33	295.07
300.33	300.61
300.33	298.28
300.33	299.90
300.33	302.34
300.33	298.03
300.33	305.86
300.33	300.79
300.33	299.03
300.33	303.94
300.33	294.84
300.33	299.67
300.33	293.41
300.33	298.42
300.33	299.91
300.33	298.43
300.33	309.45
300.33	302.16
300.33	299.93
300.33	300.49
300.33	296.71
300.33	299.90
300.33	297.91
300.33	302.09
300.33	300.72
300.33	300.98
300.33	298.76
300.33	305.75
300.33	302.76
300.33	299.98
300.33	300.05
300.33	299.60
300.33	299.30
300.33	304.27
300.33	300.26
300.33	296.13
300.33	298.24
300.33	303.47
300.33	300.61
300.33	298.59
300.33	299.83
300.33	299.74
300.33	302.70
300.33	302.67
300.33	300.25
300.33	307.30
300.33	297.53
300.33	298.31
300.33	298.10
300.33	300.32
300.33	298.10
300.33	298.54
300.33	294.91
300.33	296.57
300.33	295.19
300.33	308.59
300.33	299.79
300.33	296.10
300.33	306.05
300.33	300.05
300.33	299.11
300.33	301.13
300.33	301.27
300.33	294.60
300.33	300.91
300.33	300.11
300.33	299.67
300.33	304.62
300.33	297.74
300.33	300.40
300.33	299.97
300.33	299.36
300.33	295.21
300.33	298.57
300.33	296.69
300.33	303.89
300.33	303.52
300.33	311.16
300.33	299.50
300.33	305.87
300.33	299.60
300.33	300.93
300.33	298.17
300.33	299.25
300.33	303.75
300.33	299.86
300.33	296.43
300.33	300.28
300.33	301.67
300.33	304.06
300.33	298.42
300.33	301.94
300.33	298.38
300.33	302.98
300.33	307.63
300.33	300.12
300.33	300.51
300.33	298.43
300.33	297.09
300.33	298.49
300.33	298.10
300.33	294.88
300.33	296.10
300.33	299.50
300.33	306.55
300.33	303.68
300.33	299.97
300.33	305.12
300.33	294.48
300.33	300.00
300.33	296.74
300.33	300.54
300.33	301.06
300.33	299.34
300.33	299.27
300.33	301.40
300.33	310.32
300.33	299.06
300.33	297.54
300.33	304.99
300.33	297.14
300.33	304.03
300.33	299.23
300.33	299.74
300.33	301.33
300.33	299.57
300.33	302.74
300.33	299.32
300.33	298.94
300.33	299.76
300.33	300.38
300.33	297.70
300.33	298.08
300.33	303.14
300.33	296.32
300.33	298.64
300.33	306.45
300.33	298.85
300.33	296.83
300.33	299.62
300.33	295.52
300.33	304.13
300.33	296.50
300.33	309.85
300.33	293.94
300.33	303.40
300.33	297.12
300.33	301.88
300.33	298.92
300.33	300.75
300.33	301.62
300.33	298.71
300.33	297.82
300.33	296.36
300.33	299.20
300.33	303.57
300.33	300.91
300.33	300.21
300.33	301.52
300.33	298.54
300.33	296.60
300.33	299.95
300.33	296.66
300.33	301.48
300.33	297.27
300.33	307.65
300.33	300.73
300.33	301.99
300.33	301.15
300.33	297.60
300.33	299.91
300.33	299.65
300.33	302.28
300.33	299.01
300.33	297.39
300.33	299.23
300.33	301.66
300.33	299.64
300.33	299.91
300.33	305.23
300.33	294.48
300.33	300.77
300.33	307.50
300.33	298.76
300.33	302.49
300.33	301.47
300.33	300.28
300.33	298.43
300.33	297.87
300.33	297.46
300.33	299.71
300.33	302.69
300.33	304.03
300.33	298.82
300.33	300.84
300.33	298.75
300.33	298.97
300.33	300.93
300.33	296.18
300.33	299.01
300.33	295.61
300.33	300.96
300.33	298.61
300.33	310.91
300.33	415.37
300.33	569.21
300.33	461.30
300.33	112.97
300.33	238.31
300.33	386.79
300.33	8.00
300.33	614.54
300.33	60.72
300.33	316.56
300.33	494.13
300.33	354.13
300.33	586.11
300.33	473.98
300.33	186.08
300.33	858.25
300.33	67.32
300.33	31.79
300.33	225.24
300.33	-193.31
300.33	126.40
300.33	-182.78
300.33	438.46
300.33	-34.28
300.33	662.99
300.33	641.11
300.33	158.56
300.33	709.57
300.33	-556.28
300.33	1030.43
300.33	-267.20
300.33	635.78
300.33	354.50
300.33	26.61
300.33	501.15
300.33	-159.60
300.33	635.90
300.33	-62.83
300.33	750.32
300.33	53.92
300.33	338.27
300.33	197.98
300.33	320.32
300.33	325.71
300.33	385.89
300.33	722.73
300.33	367.01
300.33	64.12
300.33	659.15
300.33	-299.90
300.33	661.70
300.33	148.28
300.33	477.07
300.33	112.29
300.33	698.92
300.33	295.35
300.33	147.86
300.33	392.32
300.33	125.55
300.33	399.86
300.33	182.77
300.33	537.89
300.33	181.07
300.33	334.46
300.33	276.77
300.33	145.68
300.33	305.04
300.33	150.21
300.33	339.13
300.33	251.71
300.33	240.15
300.33	425.31
300.33	261.45
300.33	344.93
300.33	332.99
300.33	225.43
300.33	338.59
300.33	287.38
300.33	323.48
300.33	326.33
300.33	311.83
300.33	245.19
300.33	280.48
300.33	299.18
300.33	249.90
300.33	325.92
300.33	278.27
300.33	295.47
300.33	303.45
300.33	351.66
300.33	295.42
300.33	372.99
300.33	314.07
300.33	300.70
300.33	309.94
300.33	314.38
300.33	288.92
300.33	276.96
300.33	256.89
300.33	254.72
300.33	263.73
300.33	279.77
300.33	281.01
300.33	328.32
300.33	299.88
300.33	330.66
300.33	324.16
300.33	302.25
300.33	333.95
300.33	325.69
300.33	288.87
300.33	319.73
300.33	270.79
300.33	303.89
300.33	296.20
300.33	296.38
300.33	297.49
300.33	296.50
300.33	296.08
300.33	297.72
300.33	299.97
300.33	283.83
300.33	304.10
300.33	288.46
300.33	296.05
300.33	316.99
300.33	296.34
300.33	329.52
300.33	304.72
300.33	308.82
300.33	302.30
300.33	296.50
300.33	299.55
300.33	283.50
300.33	286.65
300.33	280.15
300.33	279.14
300.33	311.26
300.33	303.07
300.33	306.62
300.33	308.37
300.33	303.37
300.33	300.19
300.33	315.60
300.33	305.02
300.33	314.83
300.33	309.26
300.33	294.48
300.33	305.04
300.33	289.13
300.33	295.63
300.33	286.04
300.33	296.88
300.33	283.45
300.33	306.40
300.33	288.62
300.33	298.62
300.33	299.34
300.33	301.45
300.33	298.90
300.33	303.63
300.33	309.13
300.33	303.68
300.33	320.46
300.33	291.36
300.33	307.83
300.33	308.23
300.33	303.30
300.33	291.17
300.33	294.20
300.33	294.06
300.33	282.31
300.33	297.79
300.33	293.47
300.33	302.98
300.33	305.39
300.33	306.17
300.33	303.50
300.33	305.47
300.33	301.15
300.33	304.52
300.33	309.66
300.33	297.84
300.33	296.67
300.33	293.01
300.33	287.16
300.33	304.76
300.33	291.98
300.33	293.59
300.33	299.13
300.33	299.69
300.33	303.38
300.33	314.41
300.33	304.34
300.33	298.47
300.33	313.54
300.33	291.17
300.33	316.85
300.33	297.84
300.33	299.39
300.33	301.43
300.33	293.33
300.33	293.33
300.33	304.39
300.33	291.34
300.33	289.82
300.33	298.96
300.33	290.52
300.33	305.26
300.33	304.57
300.33	309.19
300.33	301.78
300.33	303.38
300.33	303.59
300.33	295.78
300.33	314.19
300.33	296.73
300.33	295.63
300.33	289.58
300.33	295.68
300.33	296.20
300.33	297.72
300.33	297.93
300.33	289.54
300.33	302.55
300.33	298.21
300.33	299.62
300.33	304.32
300.33	304.39
300.33	299.29
300.33	300.05
300.33	300.30
300.33	305.14
300.33	295.80
300.33	298.82
300.33	300.66
300.33	294.22
300.33	292.86
300.33	305.02
300.33	293.69
300.33	299.58
300.33	299.44
300.33	304.41
300.33	300.94
300.33	303.77
300.33	305.06
300.33	301.40
300.33	305.77
300.33	297.35
300.33	301.80
300.33	296.53
300.33	298.78
300.33	298.89
300.33	293.50
300.33	296.10
300.33	292.18
300.33	296.67
300.33	295.19
300.33	296.60
300.33	297.72
300.33	302.62
300.33	303.52
300.33	303.85
300.33	306.90
300.33	310.82
300.33	307.65
300.33	294.76
300.33	306.96
300.33	296.12
300.33	292.66
300.33	304.85
300.33	286.56
300.33	298.56
300.33	295.87
300.33	305.26
300.33	302.18
300.33	303.31
300.33	297.63
300.33	304.34
300.33	304.45
300.33	299.90
300.33	308.89
300.33	297.95
300.33	304.57
300.33	299.39
300.33	301.43
300.33	297.11
300.33	298.73
300.33	297.65
300.33	297.53
300.33	297.81
300.33	306.90
300.33	300.56
300.33	299.91
300.33	296.17
300.33	296.85
300.33	299.10
300.33	301.24
300.33	295.05
300.33	308.84
300.33	296.99
300.33	302.72
300.33	301.85
300.33	305.58
300.33	298.56
300.33	300.49
300.33	292.79
300.33	298.05
300.33	297.60
300.33	293.10
300.33	302.88
300.33	294.77
300.33	299.27
300.33	311.45
300.33	302.21
300.33	303.43
300.33	305.91
300.33	301.48
300.33	300.96
300.33	300.89
300.33	300.94
300.33	300.21
300.33	297.58
300.33	299.74
300.33	292.72
300.33	293.92
300.33	296.36
300.33	299.06
300.33	300.44
300.33	300.89
300.33	308.30
300.33	302.06
300.33	301.99
300.33	303.56
300.33	302.88
300.33	295.96
300.33	300.61
300.33	300.32
300.33	298.29
300.33	296.55
300.33	300.52
300.33	288.45
300.33	298.57
300.33	295.54
300.33	298.08
300.33	296.93
300.33	299.69
300.33	297.98
300.33	302.79
300.33	301.55
300.33	303.71
300.33	297.65
300.33	300.77
300.33	298.12
300.33	298.01
300.33	296.60
300.33	300.21
300.33	298.50
300.33	299.81
300.33	299.64
300.33	302.82
300.33	301.87
300.33	309.50
300.33	303.78
300.33	300.66
300.33	297.39
300.33	302.74
300.33	301.88
300.33	300.73
300.33	302.15
300.33	299.55
300.33	298.24
300.33	301.88
300.33	301.22
300.33	297.53
300.33	300.52
300.33	298.59
300.33	300.80
300.33	296.71
300.33	308.21
300.33	303.77
300.33	294.77
300.33	303.47
300.33	295.56
300.33	303.19
300.33	296.03
300.33	302.42
300.33	294.88
300.33	299.23
300.33	300.32
300.33	299.53
300.33	305.98
300.33	297.98
300.33	302.58
300.33	302.02
300.33	295.75
300.33	298.90
300.33	301.50
300.33	294.65
300.33	304.34
300.33	297.53
300.33	304.99
300.33	299.90
300.33	303.98
300.33	297.79
300.33	303.45
300.33	301.64
300.33	298.40
300.33	303.37
300.33	299.01
300.33	301.67
300.33	300.79
300.33	296.57
300.33	298.89
300.33	299.18
300.33	298.49
300.33	304.20
300.33	302.13
300.33	309.36
300.33	300.21
300.33	299.81
300.33	296.66
300.33	296.45
300.33	299.50
300.33	301.03
300.33	298.01
300.33	302.76
300.33	298.73
300.33	305.86
300.33	300.63
300.33	300.56
300.33	298.45
300.33	299.55
300.33	297.91
300.33	299.67
300.33	299.79
300.33	295.28
300.33	302.11
300.33	300.23
300.33	302.72
300.33	304.64
300.33	296.32
300.33	295.40
300.33	298.97
300.33	299.76
300.33	300.25
300.33	299.04
300.33	301.27
300.33	301.17
300.33	296.38
300.33	309.85
300.33	295.47
300.33	303.49
300.33	295.54
300.33	300.82
300.33	298.64
300.33	298.14
300.33	297.70
300.33	296.25
300.33	294.95
300.33	302.44
300.33	302.27
300.33	295.77
300.33	302.15
300.33	300.14
300.33	301.26
300.33	296.62
300.33	310.18
300.33	300.73
300.33	302.39
300.33	300.89
300.33	298.35
300.33	302.58
300.33	300.14
300.33	296.74
300.33	297.34
300.33	298.05
300.33	301.78
300.33	299.16
300.33	299.16
300.33	300.47
300.33	301.17
300.33	299.98
300.33	301.83
300.33	304.18
300.33	295.37
300.33	305.12
300.33	300.58
300.33	301.64
300.33	311.12
300.33	299.71
300.33	297.07
300.33	300.68
300.33	297.14
300.33	297.32
300.33	299.36
300.33	297.35
300.33	303.17
300.33	296.53
300.33	306.85
300.33	298.01
300.33	301.38
300.33	296.64
300.33	298.31
300.33	302.02
300.33	300.28
300.33	304.20
300.33	296.79
300.33	297.44
300.33	304.25
300.33	297.60
300.33	299.67
300.33	293.85
300.33	300.00
300.33	293.40
300.33	299.50
300.33	302.27
300.33	297.30
300.33	302.09
300.33	298.76
300.33	305.89
300.33	298.01
300.33	304.17
300.33	299.29
300.33	300.72
300.33	301.38
300.33	299.08
300.33	300.21
300.33	301.60
300.33	299.84
300.33	298.00
300.33	297.11
300.33	299.93
300.33	300.04
300.33	302.60
300.33	298.43
300.33	302.11
300.33	300.86
300.33	307.01
300.33	303.07
300.33	300.28
300.33	302.51
300.33	301.55
300.33	299.46
300.33	300.86
300.33	300.72
300.33	297.54
300.33	293.71
300.33	297.46
300.33	297.20
300.33	297.63
300.33	297.27
300.33	298.75
300.33	298.24
300.33	298.90
300.33	309.87
300.33	297.42
300.33	298.83
300.33	301.54
300.33	300.93
300.33	296.12
300.33	300.25
300.33	297.00
300.33	291.72
300.33	298.49
300.33	301.78
300.33	297.96
300.33	301.06
300.33	298.61
300.33	301.36
300.33	300.66
300.33	299.57
300.33	296.46
300.33	300.54
300.33	299.06
300.33	300.89
300.33	301.08
300.33	305.40
300.33	301.64
300.33	297.14
300.33	303.52
300.33	300.65
300.33	298.12
300.33	298.45
300.33	295.66
300.33	302.70
300.33	294.93
300.33	307.11
300.33	297.75
300.33	304.65
300.33	301.33
300.33	298.42
300.33	297.28
300.33	299.69
300.33	304.22
300.33	297.30
300.33	300.75
300.33	303.99
300.33	298.52
300.33	303.66
300.33	294.13
300.33	299.91
300.33	296.55
300.33	301.99
300.33	304.06
300.33	300.61
300.33	298.73
300.33	299.74
300.33	300.80
300.33	297.49
300.33	300.54
300.33	297.61
300.33	299.25
300.33	298.29
300.33	299.91
300.33	301.01
300.33	305.11
300.33	295.19
300.33	296.64
300.33	297.61
300.33	299.98
300.33	300.54
300.33	302.23
300.33	301.60
300.33	298.89
300.33	299.76
300.33	301.17
300.33	302.41
300.33	299.29
300.33	295.94
300.33	298.12
300.33	301.78
300.33	296.83
300.33	296.03
300.33	300.07
300.33	295.82
300.33	305.94
300.33	298.68
300.33	302.39
300.33	298.73
300.33	299.25
300.33	302.21
300.33	305.28
300.33	305.02
300.33	301.05
300.33	298.38
300.33	299.18
300.33	304.06
300.33	297.30
300.33	298.68
300.33	297.06
300.33	299.83
300.33	297.42
300.33	306.19
300.33	297.68
300.33	298.15
300.33	302.25
300.33	297.84
300.33	301.05
300.33	301.85
300.33	301.36
300.33	295.77
300.33	295.42
300.33	297.42
300.33	299.46
300.33	306.89
300.33	298.47
300.33	299.01
300.33	299.77
300.33	301.43
300.33	300.56
300.33	300.47
300.33	298.82
300.33	301.29
300.33	298.66
300.33	306.69
300.33	298.68
300.33	301.62
300.33	296.32
300.33	298.94
300.33	293.99
300.33	298.96
300.33	302.70
300.33	296.83
300.33	301.88
300.33	302.18
300.33	301.03
300.33	298.92
300.33	298.89
300.33	299.84
300.33	302.28
300.33	302.28
300.33	307.30
300.33	303.57
300.33	290.28
300.33	302.15
300.33	294.35
300.33	300.05
300.33	296.90
300.33	301.69
300.33	299.91
300.33	300.72
300.33	307.20
300.33	302.20
300.33	304.41
300.33	298.49
300.33	302.30
300.33	300.18
300.33	298.94
300.33	302.49
300.33	297.93
300.33	298.42
300.33	299.06
300.33	298.61
300.33	309.12
300.33	297.79
300.33	303.49
300.33	300.82
300.33	302.62
300.33	304.11
300.33	299.18
300.33	303.00
300.33	298.82
300.33	298.21
300.33	300.68
300.33	298.94
300.33	301.78
300.33	295.68
300.33	300.66
300.33	300.38
300.33	297.54
300.33	303.00
300.33	295.28
300.33	294.27
300.33	300.21
300.33	300.82
300.33	299.93
300.33	300.82
300.33	301.03
300.33	297.16
300.33	294.13
300.33	302.08
300.33	299.11
300.33	301.03
300.33	298.99
300.33	298.71
300.33	298.87
300.33	299.74
300.33	297.09
300.33	302.08
300.33	296.71
300.33	306.83
300.33	298.82
300.33	307.74
300.33	297.32
300.33	300.89
300.33	299.01
300.33	301.36
300.33	301.87
300.33	296.60
300.33	299.30
300.33	297.56
300.33	301.74
300.33	306.82
300.33	302.58
300.33	299.11
300.33	301.05
300.33	303.38
300.33	296.29
300.33	299.58
300.33	300.56
300.33	301.38
300.33	303.37
300.33	486.27
300.33	494.55
300.33	692.09
300.33	248.73
300.33	-104.29
300.33	376.74
300.33	160.88
300.33	317.19
300.33	380.15
300.33	285.38
300.33	379.73
300.33	441.46
300.33	236.29
300.33	1109.89
300.33	-514.36
300.33	1182.89
300.33	18.21
300.33	67.62
300.33	529.84
300.33	-365.93
300.33	105.86
300.33	-102.98
300.33	351.43
300.33	57.69
300.33	191.78
300.33	923.13
300.33	133.08
300.33	371.66
300.33	295.61
300.33	51.57
300.33	332.02
300.33	550.25
300.33	12.79
300.33	510.16
300.33	30.92
300.33	344.08
300.33	80.46
300.33	535.40
300.33	105.30
300.33	476.75
300.33	356.76
300.33	35.74
300.33	581.30
300.33	17.18
300.33	622.59
300.33	400.56
300.33	367.83
300.33	616.31
300.33	-10.56
300.33	358.98
300.33	239.74
300.33	256.89
300.33	327.03
300.33	338.41
300.33	523.27
300.33	361.54
300.33	389.28
300.33	161.00
300.33	340.26
300.33	77.69
300.33	509.99
300.33	129.09
300.33	499.74
300.33	235.50
300.33	275.50
300.33	208.78
300.33	305.35
300.33	167.97
300.33	233.06
300.33	430.10
300.33	50.96
300.33	507.29
300.33	196.08
300.33	241.32
300.33	457.34
300.33	169.38
300.33	397.32
300.33	270.95
300.33	303.64
300.33	337.12
300.33	354.69
300.33	205.94
300.33	332.00
300.33	231.77
300.33	256.64
300.33	326.39
300.33	268.21
300.33	298.99
300.33	350.59
300.33	304.22
300.33	284.96
300.33	405.67
300.33	279.77
300.33	353.43
300.33	298.24
300.33	285.28
300.33	305.35
300.33	296.78
300.33	286.11
300.33	267.71
300.33	276.72
300.33	245.16
300.33	293.41
300.33	280.45
300.33	311.57
300.33	301.85
300.33	307.76
300.33	289.13
300.33	327.05
300.33	307.72
300.33	308.61
300.33	311.87
300.33	294.56
300.33	313.44
300.33	303.17
300.33	293.38
300.33	288.95
300.33	310.53
300.33	287.05
300.33	308.87
300.33	309.71
300.33	287.98
300.33	276.20
300.33	311.50
300.33	276.42
300.33	307.67
300.33	320.04
300.33	295.44
300.33	319.54
300.33	324.57
300.33	284.35
300.33	326.72
300.33	289.42
300.33	286.58
300.33	301.47
300.33	277.52
300.33	264.12
300.33	306.22
300.33	291.72
300.33	295.59
300.33	321.46
300.33	301.41
300.33	308.49
300.33	311.36
300.33	307.18
300.33	299.51
300.33	317.46
300.33	297.44
300.33	302.74
300.33	312.31
300.33	279.73
300.33	299.58
300.33	293.43
300.33	287.75
300.33	300.99
300.33	298.69
300.33	295.70
300.33	305.09
300.33	297.77
300.33	288.29
300.33	306.90
300.33	294.65
300.33	304.60
300.33	312.51
300.33	307.44
300.33	302.65
300.33	319.05
300.33	295.31
300.33	296.34
300.33	298.08
300.33	275.39
300.33	297.47
300.33	303.49
300.33	296.55
300.33	309.34
300.33	310.07
300.33	290.82
300.33	309.15
300.33	306.14
300.33	290.42
300.33	311.31
300.33	304.24
300.33	293.62
300.33	316.91
300.33	292.93
300.33	285.41
300.33	310.60
300.33	284.06
300.33	296.95
300.33	301.81
300.33	285.45
300.33	301.66
300.33	313.05
300.33	301.15
300.33	304.41
300.33	304.74
300.33	295.57
300.33	313.18
300.33	306.12
300.33	302.95
300.33	301.26
300.33	299.90
300.33	288.39
300.33	301.36
300.33	295.99
300.33	293.62
300.33	297.82
300.33	290.61
300.33	301.73
300.33	306.55
300.33	304.20
300.33	303.56
300.33	304.90
300.33	297.68
300.33	306.40
300.33	309.24
300.33	298.31
300.33	299.13
300.33	298.61
300.33	288.60
300.33	294.76
300.33	299.69
300.33	297.07
300.33	300.59
300.33	296.73
300.33	290.80
300.33	306.90
300.33	299.83
300.33	303.17
300.33	298.76
300.33	298.92
300.33	300.05
300.33	306.01
300.33	298.47
300.33	291.81
300.33	303.23
300.33	293.69
300.33	293.40
300.33	295.63
300.33	296.83
300.33	296.90
300.33	299.91
300.33	298.59
300.33	299.29
300.33	310.58
300.33	304.76
300.33	306.36
300.33	309.34
300.33	296.93
300.33	300.75
300.33	309.17
300.33	289.44
300.33	308.91
300.33	296.18
300.33	301.81
300.33	295.71
300.33	299.10
300.33	293.57
300.33	304.74
300.33	300.56
300.33	291.98
300.33	311.42
300.33	297.00
300.33	304.93
300.33	307.13
300.33	305.23
300.33	300.38
300.33	304.34
300.33	297.47
300.33	300.94
300.33	299.44
300.33	301.12
300.33	293.17
300.33	295.85
300.33	294.25
300.33	296.92
300.33	300.75
300.33	297.65
300.33	304.76
300.33	303.26
300.33	302.28
300.33	313.18
300.33	300.99
300.33	305.77
300.33	301.97
300.33	296.34
300.33	306.29
300.33	295.85
300.33	299.67
300.33	293.74
300.33	295.52
300.33	293.50
300.33	299.22
300.33	308.37
300.33	297.82
300.33	299.15
300.33	307.39
300.33	298.42
300.33	305.02
300.33	303.91
300.33	299.88
300.33	304.17
300.33	297.93
300.33	299.46
300.33	302.60
300.33	298.71
300.33	293.52
300.33	297.87
300.33	294.48
300.33	296.95
300.33	304.52
300.33	297.91
300.33	301.83
300.33	303.40
300.33	302.63
300.33	302.39
300.33	305.74
300.33	302.91
300.33	299.98
300.33	303.85
300.33	299.15
300.33	298.00
300.33	302.70
300.33	296.52
300.33	296.52
300.33	296.03
300.33	293.33
300.33	297.91
300.33	296.79
300.33	298.94
300.33	303.78
300.33	305.67
300.33	311.66
300.33	307.16
300.33	302.23
300.33	299.39
300.33	301.45
300.33	298.22
300.33	295.35
300.33	297.09
300.33	295.73
300.33	296.60
300.33	298.36
300.33	290.80
300.33	297.14
300.33	295.99
300.33	300.80
300.33	302.62
300.33	299.83
300.33	305.35
300.33	302.49
300.33	308.12
300.33	300.94
300.33	297.60
300.33	295.47
300.33	298.64
300.33	296.85
300.33	297.11
300.33	297.96
300.33	304.10
300.33	294.23
300.33	299.90
300.33	301.62
300.33	297.91
300.33	301.83
300.33	299.88
300.33	295.54
300.33	301.03
300.33	299.32
300.33	300.79
300.33	303.94
300.33	301.26
300.33	302.11
300.33	300.84
300.33	303.45
300.33	299.36
300.33	300.26
300.33	299.95
300.33	291.62
300.33	300.70
300.33	294.98
300.33	310.34
300.33	301.52
300.33	300.11
300.33	298.01
300.33	299.53
300.33	299.74
300.33	300.32
300.33	298.56
300.33	302.46
300.33	296.53
300.33	304.39
300.33	302.15
300.33	303.28
300.33	298.97
300.33	298.17
300.33	294.32
300.33	303.12
300.33	300.00
300.33	302.25
300.33	297.39
300.33	301.66
300.33	303.54
300.33	303.26
300.33	305.65
300.33	300.96
300.33	300.47
300.33	296.59
300.33	301.81
300.33	299.86
300.33	299.60
300.33	296.27
300.33	299.46
300.33	292.47
300.33	298.28
300.33	297.87
300.33	301.38
300.33	299.57
300.33	306.35
300.33	303.66
300.33	313.46
300.33	301.99
300.33	303.63
300.33	296.36
300.33	299.84
300.33	295.99
300.33	301.45
300.33	291.86
300.33	301.55
300.33	296.06
300.33	303.45
300.33	299.84
300.33	298.96
300.33	303.05
300.33	301.64
300.33	300.91
300.33	296.13
300.33	300.42
300.33	298.38
300.33	301.20
300.33	300.33
300.33	297.82
300.33	296.32
300.33	299.95
300.33	300.52
300.33	299.30
300.33	299.83
300.33	307.95
300.33	301.55
300.33	300.87
300.33	299.18
300.33	302.13
300.33	300.07
300.33	298.15
300.33	295.92
300.33	300.00
300.33	296.36
300.33	300.19
300.33	297.30
300.33	298.49
300.33	296.81
300.33	297.34
300.33	298.49
300.33	296.13
300.33	303.87
300.33	298.00
300.33	300.99
300.33	298.69
300.33	299.43
300.33	305.56
300.33	301.87
300.33	300.59
300.33	296.52
300.33	303.70
300.33	296.08
300.33	302.08
300.33	300.25
300.33	296.86
300.33	300.44
300.33	302.81
300.33	298.96
300.33	303.03
300.33	298.66
300.33	300.14
300.33	302.02
300.33	297.65
300.33	310.06
300.33	298.71
300.33	301.55
300.33	299.93
300.33	301.27
300.33	300.37
300.33	298.45
300.33	304.17
300.33	299.69
300.33	299.97
300.33	305.51
300.33	296.95
300.33	302.30
300.33	296.73
300.33	299.36
300.33	300.40
300.33	298.99
300.33	298.52
300.33	304.15
300.33	299.62
300.33	296.20
300.33	301.13
300.33	300.28
300.33	303.33
300.33	301.62
300.33	303.35
300.33	295.10
300.33	296.78
300.33	297.30
300.33	297.42
300.33	301.05
300.33	300.35
300.33	306.52
300.33	302.63
300.33	297.39
300.33	301.43
300.33	300.66
300.33	302.93
300.33	297.95
300.33	301.85
300.33	298.21
300.33	299.34
300.33	300.72
300.33	299.51
300.33	297.68
300.33	301.90
300.33	295.98
300.33	301.06
300.33	300.52
300.33	307.98
300.33	300.70
300.33	302.30
300.33	303.91
300.33	300.80
300.33	303.19
300.33	305.51
300.33	299.23
300.33	297.07
300.33	292.91
300.33	297.25
300.33	298.21
300.33	301.31
300.33	296.69
300.33	299.50
300.33	295.70
300.33	297.77
300.33	297.61
300.33	300.68
300.33	301.52
300.33	300.73
300.33	302.08
300.33	307.60
300.33	306.22
300.33	298.69
300.33	301.15
300.33	293.24
300.33	293.03
300.33	297.93
300.33	292.77
300.33	294.60
300.33	300.54
300.33	304.71
300.33	303.23
300.33	303.26
300.33	299.18
300.33	307.50
300.33	299.23
300.33	298.56
300.33	311.62
300.33	300.21
300.33	296.64
300.33	297.72
300.33	302.79
300.33	297.68
300.33	302.28
300.33	297.51
300.33	299.27
300.33	298.92
300.33	303.57
300.33	300.02
300.33	302.86
300.33	300.59
300.33	301.38
300.33	298.29
300.33	299.77
300.33	298.14
300.33	300.37
300.33	299.25
300.33	301.41
300.33	297.95
300.33	304.31
300.33	298.19
300.33	301.08
300.33	297.46
300.33	298.57
300.33	294.22
300.33	298.43
300.33	298.10
300.33	301.19
300.33	301.27
300.33	305.79
300.33	299.55
300.33	298.71
300.33	298.87
300.33	302.53
300.33	299.51
300.33	305.98
300.33	301.41
300.33	300.98
300.33	296.27
300.33	297.98
300.33	299.83
300.33	298.15
300.33	298.24
300.33	298.99
300.33	300.07
300.33	301.81
300.33	308.45
300.33	299.15
300.33	301.40
300.33	303.99
300.33	301.08
300.33	303.43
300.33	299.76
300.33	296.97
300.33	305.18
300.33	292.59
300.33	307.11
300.33	296.06
300.33	305.82
300.33	296.48
300.33	298.38
300.33	300.91
300.33	296.90
300.33	300.98
300.33	298.92
300.33	298.78
300.33	302.30
300.33	301.03
300.33	308.52
300.33	303.82
300.33	299.01
300.33	299.57
300.33	299.53
300.33	293.47
300.33	300.45
300.33	296.41
300.33	298.54
300.33	297.81
300.33	306.75
300.33	303.66
300.33	305.18
300.33	301.64
300.33	298.76
300.33	300.28
300.33	299.34
300.33	303.94
300.33	297.49
300.33	300.14
300.33	298.82
300.33	300.11
300.33	298.43
300.33	298.49
300.33	297.12
300.33	300.12
300.33	302.27
300.33	305.72
300.33	298.47
300.33	302.76
300.33	298.83
300.33	301.90
300.33	300.04
300.33	300.33
300.33	295.16
300.33	300.23
300.33	296.69
300.33	299.67
300.33	297.06
300.33	309.03
300.33	297.65
300.33	302.67
300.33	297.00
300.33	302.20
300.33	301.08
300.33	298.78
300.33	299.64
300.33	297.02
300.33	300.94
300.33	302.32
300.33	294.15
300.33	297.11
300.33	295.77
300.33	301.43
300.33	299.18
300.33	298.12
300.33	308.52
300.33	299.39
300.33	301.19
300.33	302.04
300.33	298.07
300.33	304.17
300.33	300.42
300.33	300.51
300.33	298.62
300.33	301.62
300.33	303.70
300.33	304.99
300.33	295.66
300.33	300.49
300.33	300.49
300.33	298.69
300.33	301.43
300.33	300.68
300.33	298.83
300.33	304.29
300.33	299.81
300.33	300.25
300.33	305.06
300.33	297.91
300.33	300.33
300.33	297.91
300.33	296.08
300.33	301.87
300.33	297.75
300.33	300.58
300.33	297.95
300.33	295.78
300.33	306.35
300.33	295.85
300.33	298.73
300.33	297.74
300.33	300.80
300.33	295.28
300.33	303.23
300.33	301.41
300.33	297.61
300.33	300.61
300.33	303.98
300.33	301.57
300.33	302.51
300.33	301.80
300.33	302.69
300.33	302.84
300.33	295.73
300.33	312.24
300.33	297.20
300.33	298.59
300.33	296.32
300.33	301.74
300.33	299.60
300.33	297.93
300.33	304.48
300.33	299.04
300.33	296.29
300.33	303.19
300.33	299.95
300.33	298.89
300.33	302.48
300.33	299.32
300.33	297.81
300.33	296.43
300.33	297.06
300.33	296.95
300.33	298.52
300.33	298.57
300.33	301.34
300.33	308.61
300.33	301.52
300.33	298.00
300.33	302.30
300.33	298.43
300.33	300.56
300.33	301.05
300.33	298.49
300.33	302.18
300.33	296.10
300.33	302.02
300.33	296.20
300.33	299.72
300.33	299.34
300.33	302.09
300.33	296.27
300.33	303.09
300.33	308.24
300.33	298.59
300.33	302.53
300.33	300.02
300.33	303.12
300.33	299.51
300.33	302.04
300.33	299.13
300.33	298.22
300.33	303.52
300.33	304.85
300.33	303.16
300.33	298.00
300.33	298.71
300.33	299.57
300.33	295.09
300.33	303.35
300.33	296.53
300.33	303.09
300.33	297.91
300.33	303.54
300.33	301.20
300.33	309.53
300.33	302.16
300.33	296.85
300.33	298.05
300.33	296.52
300.33	300.51
300.33	297.49
300.33	297.07
300.33	301.08
300.33	299.11
300.33	303.35
300.33	296.85
300.33	297.54
300.33	298.15
300.33	301.64
300.33	298.90
300.33	296.71
300.33	303.35
300.33	297.42
300.33	300.61
300.33	302.65
300.33	298.90
300.33	298.66
300.33	297.07
300.33	301.08
300.33	301.52
300.33	296.22
300.33	310.23
300.33	298.00
300.33	294.96
300.33	298.97
300.33	299.22
300.33	298.75
300.33	298.52
300.33	296.32
300.33	299.46
300.33	296.73
300.33	303.37
300.33	300.35
300.33	304.01
300.33	300.94
300.33	303.00
300.33	299.30
300.33	299.84
300.33	298.42
300.33	302.25
300.33	293.40
300.33	305.06
300.33	297.67
300.33	308.30
300.33	299.15
300.33	302.62
300.33	302.56
300.33	295.47
300.33	302.82
300.33	301.57
300.33	296.81
300.33	299.76
300.33	304.36
300.33	307.53
300.33	362.48
300.33	560.55
300.33	472.43
300.33	653.58
300.33	62.65
300.33	-241.97
300.33	472.87
300.33	69.17
300.33	350.80
300.33	704.71
300.33	338.78
300.33	18.89
300.33	526.41
300.33	859.48
300.33	-242.25
300.33	1241.64
300.33	-347.75
300.33	398.19
300.33	571.68
[truncated: 2,001 more rows]
