# Supplementary material for: Anti-vibration method for sensing ring of fiber optical current transformer integrating structural design and adaptive signal processing
Source: PLoS One. 2026 Feb 27;21(2):e0341890. doi: 10.1371/journal.pone.0341890 (PMC12948120; doi:10.1371/journal.pone.0341890)
Supplement: S1 Data — (ZIP) [file pone.0341890.s001.zip › Current data under tapping/2022-07-22_10-55-05_CH1_Wav.csv]

��׼	ͨ��1	ͨ��2	ͨ��3
300.31	302.39
300.31	297.60
300.31	297.60
300.31	306.40
300.31	294.84
300.31	298.57
300.31	297.63
300.31	302.49
300.31	299.51
300.31	298.68
300.31	301.59
300.31	301.10
300.31	299.43
300.31	307.57
300.31	299.48
300.31	300.61
300.31	295.07
300.31	297.47
300.31	301.10
300.31	292.33
300.31	306.83
300.31	296.27
300.31	299.58
300.31	294.35
300.31	303.21
300.31	301.76
300.31	301.48
300.31	301.41
300.31	300.77
300.31	300.38
300.31	302.63
300.31	300.09
300.31	296.22
300.31	301.47
300.31	300.00
300.31	296.41
300.31	295.85
300.31	295.80
300.31	299.30
300.31	295.44
300.31	299.90
300.31	298.05
300.31	305.04
300.31	299.88
300.31	303.45
300.31	300.18
300.31	299.34
300.31	298.57
300.31	296.99
300.31	293.85
300.31	298.33
300.31	299.11
300.31	309.85
300.31	303.94
300.31	297.89
300.31	299.81
300.31	298.14
300.31	296.86
300.31	297.75
300.31	296.10
300.31	299.48
300.31	306.41
300.31	299.36
300.31	300.09
300.31	300.51
300.31	297.95
300.31	300.23
300.31	296.62
300.31	298.73
300.31	309.12
300.31	301.36
300.31	303.52
300.31	300.52
300.31	302.37
300.31	300.12
300.31	303.16
300.31	296.93
300.31	299.13
300.31	299.58
300.31	306.62
300.31	301.33
300.31	302.37
300.31	299.20
300.31	299.51
300.31	300.79
300.31	294.67
300.31	301.55
300.31	298.52
300.31	299.91
300.31	300.58
300.31	302.18
300.31	302.34
300.31	299.32
300.31	295.38
300.31	295.49
300.31	298.33
300.31	295.84
300.31	303.26
300.31	296.50
300.31	300.73
300.31	297.96
300.31	310.74
300.31	295.56
300.31	302.63
300.31	297.84
300.31	302.93
300.31	296.13
300.31	299.81
300.31	301.31
300.31	297.49
300.31	300.47
300.31	296.45
300.31	297.75
300.31	297.96
300.31	301.27
300.31	297.18
300.31	301.55
300.31	298.90
300.31	308.24
300.31	299.64
300.31	296.78
300.31	302.13
300.31	296.46
300.31	303.19
300.31	293.03
300.31	302.70
300.31	297.63
300.31	298.78
300.31	303.09
300.31	301.73
300.31	306.19
300.31	298.96
300.31	298.83
300.31	295.66
300.31	301.06
300.31	296.71
300.31	303.96
300.31	299.11
300.31	300.65
300.31	297.42
300.31	307.32
300.31	298.68
300.31	300.63
300.31	300.72
300.31	298.28
300.31	296.55
300.31	299.08
300.31	299.65
300.31	301.17
300.31	301.80
300.31	304.55
300.31	295.82
300.31	299.10
300.31	300.14
300.31	299.98
300.31	297.21
300.31	301.76
300.31	299.86
300.31	299.64
300.31	303.45
300.31	298.71
300.31	302.55
300.31	298.24
300.31	299.69
300.31	295.23
300.31	295.57
300.31	294.56
300.31	308.05
300.31	299.50
300.31	296.31
300.31	302.76
300.31	291.36
300.31	298.87
300.31	302.69
300.31	300.98
300.31	299.60
300.31	300.42
300.31	305.86
300.31	298.62
300.31	302.96
300.31	300.12
300.31	299.79
300.31	299.37
300.31	299.76
300.31	297.93
300.31	300.07
300.31	298.08
300.31	302.08
300.31	301.06
300.31	310.74
300.31	302.20
300.31	300.14
300.31	296.92
300.31	299.83
300.31	297.27
300.31	301.38
300.31	301.03
300.31	296.90
300.31	296.78
300.31	298.61
300.31	298.75
300.31	299.81
300.31	300.91
300.31	304.69
300.31	303.07
300.31	300.44
300.31	306.38
300.31	297.39
300.31	302.09
300.31	297.63
300.31	298.19
300.31	298.68
300.31	296.10
300.31	299.29
300.31	297.14
300.31	296.13
300.31	304.50
300.31	298.35
300.31	298.28
300.31	299.37
300.31	300.04
300.31	302.88
300.31	299.81
300.31	297.91
300.31	303.07
300.31	299.43
300.31	302.28
300.31	298.43
300.31	311.26
300.31	297.84
300.31	300.09
300.31	297.72
300.31	300.94
300.31	294.13
300.31	300.99
300.31	299.53
300.31	300.28
300.31	301.90
300.31	306.75
300.31	298.49
300.31	297.39
300.31	300.68
300.31	298.69
300.31	303.59
300.31	294.86
300.31	305.80
300.31	300.58
300.31	301.24
300.31	298.29
300.31	309.94
300.31	299.50
300.31	302.77
300.31	306.90
300.31	303.12
300.31	299.95
300.31	295.80
300.31	293.78
300.31	299.93
300.31	300.23
300.31	297.25
300.31	300.18
300.31	301.95
300.31	302.42
300.31	300.23
300.31	295.17
300.31	298.42
300.31	295.56
300.31	305.75
300.31	297.32
300.31	298.83
300.31	295.91
300.31	300.26
300.31	301.69
300.31	299.84
300.31	298.24
300.31	297.91
300.31	297.60
300.31	306.55
300.31	302.06
300.31	297.40
300.31	303.38
300.31	297.67
300.31	299.98
300.31	297.93
300.31	298.83
300.31	300.65
300.31	294.77
300.31	304.93
300.31	296.62
300.31	303.23
300.31	299.32
300.31	302.48
300.31	300.44
300.31	304.43
300.31	307.20
300.31	299.18
300.31	294.25
300.31	301.41
300.31	293.92
300.31	301.31
300.31	299.62
300.31	298.36
300.31	299.65
300.31	297.18
300.31	306.38
300.31	299.10
300.31	297.02
300.31	299.88
300.31	302.35
300.31	305.06
300.31	303.09
300.31	300.42
300.31	298.05
300.31	294.30
300.31	298.94
300.31	299.08
300.31	307.06
300.31	301.13
300.31	305.02
300.31	300.89
300.31	302.63
300.31	297.65
300.31	296.45
300.31	297.60
300.31	298.69
300.31	296.79
300.31	302.11
300.31	301.15
300.31	300.11
300.31	301.01
300.31	298.19
300.31	302.96
300.31	299.67
300.31	306.47
300.31	300.52
300.31	299.29
300.31	303.98
300.31	301.50
300.31	299.08
300.31	296.53
300.31	301.50
300.31	299.36
300.31	299.64
300.31	304.17
300.31	302.93
300.31	296.62
300.31	301.10
300.31	295.64
300.31	302.41
300.31	296.38
300.31	299.48
300.31	295.52
300.31	301.15
300.31	303.09
300.31	303.73
300.31	302.06
300.31	294.65
300.31	297.53
300.31	296.93
300.31	296.29
300.31	296.66
300.31	297.81
300.31	296.38
300.31	301.27
300.31	299.03
300.31	306.47
300.31	306.52
300.31	302.27
300.31	301.50
300.31	296.78
300.31	300.45
300.31	297.86
300.31	297.23
300.31	300.38
300.31	301.67
300.31	302.32
300.31	301.50
300.31	296.76
300.31	300.04
300.31	296.03
300.31	302.30
300.31	298.03
300.31	308.63
300.31	297.75
300.31	299.55
300.31	300.52
300.31	299.43
300.31	293.64
300.31	297.02
300.31	296.24
300.31	299.06
300.31	296.41
300.31	307.15
300.31	297.23
300.31	301.90
300.31	296.92
300.31	300.99
300.31	300.52
300.31	300.68
300.31	300.93
300.31	301.31
300.31	298.80
300.31	301.83
300.31	297.00
300.31	307.20
300.31	301.27
300.31	300.98
300.31	298.83
300.31	296.66
300.31	296.36
300.31	298.99
300.31	299.86
300.31	295.54
300.31	299.72
300.31	305.84
300.31	299.72
300.31	299.65
300.31	299.29
300.31	298.97
300.31	299.67
300.31	301.95
300.31	300.94
300.31	299.39
300.31	298.38
300.31	299.57
300.31	303.77
300.31	298.40
300.31	302.41
300.31	299.11
300.31	296.74
300.31	299.08
300.31	303.98
300.31	295.99
300.31	300.93
300.31	294.96
300.31	298.89
300.31	296.32
300.31	296.95
300.31	300.04
300.31	300.49
300.31	300.94
300.31	308.44
300.31	298.64
300.31	299.11
300.31	298.78
300.31	299.95
300.31	299.13
300.31	299.11
300.31	300.82
300.31	299.11
300.31	299.46
300.31	300.09
300.31	300.45
300.31	309.85
300.31	299.95
300.31	302.37
300.31	298.40
300.31	300.52
300.31	302.08
300.31	296.60
300.31	298.43
300.31	301.40
300.31	295.57
300.31	307.90
300.31	298.15
300.31	300.82
300.31	298.83
300.31	301.41
300.31	302.63
300.31	299.01
300.31	306.12
300.31	299.81
300.31	303.02
300.31	302.93
300.31	300.68
300.31	296.67
300.31	301.78
300.31	292.37
300.31	297.47
300.31	294.39
300.31	310.68
300.31	300.30
300.31	299.10
300.31	299.64
300.31	300.12
300.31	299.27
300.31	299.34
300.31	300.82
300.31	296.66
300.31	300.72
300.31	302.95
300.31	302.62
300.31	302.98
300.31	298.78
300.31	297.42
300.31	294.96
300.31	295.44
300.31	294.91
300.31	298.35
300.31	299.16
300.31	302.98
300.31	300.68
300.31	309.94
300.31	296.92
300.31	299.83
300.31	296.17
300.31	299.71
300.31	304.20
300.31	301.90
300.31	302.88
300.31	299.46
300.31	298.59
300.31	306.24
300.31	304.20
300.31	299.22
300.31	299.98
300.31	297.34
300.31	299.23
300.31	297.11
300.31	306.05
300.31	299.25
300.31	296.45
300.31	299.65
300.31	299.06
300.31	296.78
300.31	299.08
300.31	299.36
300.31	301.74
300.31	300.05
300.31	301.67
300.31	302.08
300.31	299.46
300.31	297.18
300.31	304.99
300.31	298.50
300.31	300.51
300.31	296.74
300.31	304.25
300.31	297.53
300.31	298.21
300.31	300.21
300.31	305.91
300.31	301.81
300.31	299.13
300.31	301.26
300.31	297.74
300.31	302.63
300.31	297.81
300.31	300.00
300.31	301.60
300.31	299.74
300.31	306.50
300.31	299.37
300.31	299.36
300.31	299.55
300.31	296.46
300.31	298.52
300.31	301.33
300.31	301.41
300.31	300.75
300.31	303.23
300.31	301.41
300.31	302.01
300.31	299.62
300.31	300.96
300.31	299.15
300.31	298.92
300.31	300.23
300.31	304.76
300.31	295.57
300.31	299.13
300.31	301.76
300.31	296.46
300.31	301.19
300.31	299.41
300.31	299.83
300.31	298.50
300.31	299.62
300.31	303.91
300.31	298.92
300.31	306.08
300.31	300.40
300.31	296.20
300.31	299.04
300.31	298.49
300.31	297.20
300.31	300.49
300.31	298.24
300.31	303.94
300.31	302.76
300.31	308.14
300.31	303.19
300.31	296.93
300.31	299.29
300.31	298.90
300.31	300.84
300.31	297.25
300.31	302.09
300.31	300.28
300.31	298.21
300.31	306.83
300.31	298.52
300.31	300.05
300.31	298.49
300.31	297.60
300.31	300.61
300.31	294.48
300.31	306.59
300.31	299.57
300.31	297.82
300.31	300.33
300.31	296.83
300.31	300.51
300.31	294.53
300.31	293.80
300.31	297.93
300.31	303.35
300.31	304.88
300.31	299.86
300.31	301.60
300.31	303.98
300.31	297.25
300.31	294.90
300.31	294.56
300.31	298.80
300.31	295.63
300.31	301.41
300.31	302.23
300.31	300.28
300.31	305.06
300.31	299.58
300.31	298.69
300.31	302.46
300.31	300.75
300.31	301.47
300.31	300.86
300.31	297.61
300.31	302.34
300.31	298.75
300.31	307.69
300.31	297.91
300.31	301.59
300.31	297.86
300.31	294.81
300.31	299.58
300.31	298.62
300.31	304.36
300.31	300.40
300.31	304.41
300.31	303.70
300.31	302.34
300.31	298.56
300.31	303.45
300.31	297.60
300.31	302.25
300.31	297.39
300.31	305.70
300.31	297.91
300.31	296.36
300.31	298.35
300.31	299.06
300.31	300.56
300.31	297.11
300.31	301.64
300.31	297.93
300.31	306.47
300.31	301.10
300.31	302.96
300.31	302.18
300.31	299.32
300.31	296.32
300.31	299.04
300.31	298.31
300.31	293.69
300.31	298.33
300.31	296.66
300.31	295.14
300.31	297.02
300.31	305.94
300.31	303.19
300.31	299.15
300.31	297.81
300.31	296.66
300.31	297.44
300.31	298.47
300.31	300.16
300.31	303.23
300.31	298.07
300.31	300.12
300.31	302.06
300.31	295.54
300.31	297.58
300.31	299.97
300.31	299.76
300.31	304.20
300.31	305.44
300.31	304.39
300.31	300.23
300.31	298.97
300.31	294.58
300.31	296.53
300.31	300.25
300.31	299.77
300.31	295.47
300.31	298.92
300.31	307.46
300.31	300.80
300.31	301.95
300.31	303.24
300.31	297.68
300.31	296.93
300.31	296.90
300.31	304.20
300.31	302.70
300.31	295.96
300.31	303.43
300.31	299.53
300.31	301.47
300.31	300.99
300.31	302.63
300.31	300.33
300.31	301.08
300.31	299.41
300.31	297.70
300.31	300.58
300.31	298.92
300.31	301.47
300.31	307.32
300.31	299.22
300.31	298.07
300.31	297.06
300.31	295.99
300.31	299.29
300.31	294.93
300.31	299.34
300.31	294.53
300.31	301.69
300.31	299.43
300.31	301.94
300.31	299.84
300.31	299.74
300.31	300.51
300.31	299.69
300.31	297.87
300.31	304.03
300.31	300.16
300.31	297.00
300.31	298.38
300.31	298.64
300.31	299.65
300.31	297.23
300.31	295.94
300.31	298.57
300.31	300.93
300.31	307.60
300.31	304.72
300.31	299.76
300.31	299.01
300.31	293.87
300.31	294.70
300.31	295.47
300.31	301.59
300.31	301.47
300.31	300.94
300.31	301.13
300.31	302.08
300.31	307.15
300.31	300.72
300.31	300.59
300.31	296.53
300.31	300.02
300.31	299.08
300.31	297.63
300.31	301.06
300.31	300.38
300.31	297.14
300.31	309.67
300.31	293.40
300.31	301.03
300.31	299.65
300.31	298.07
300.31	301.47
300.31	300.84
300.31	300.75
300.31	300.93
300.31	296.45
300.31	303.92
300.31	296.85
300.31	302.23
300.31	301.38
300.31	297.27
300.31	304.01
300.31	300.30
300.31	306.83
300.31	300.21
300.31	297.84
300.31	299.53
300.31	293.99
300.31	300.87
300.31	300.16
300.31	295.73
300.31	300.66
300.31	300.65
300.31	299.65
300.31	302.55
300.31	299.93
300.31	297.61
300.31	302.15
300.31	300.28
300.31	300.32
300.31	303.23
300.31	299.10
300.31	304.67
300.31	302.76
300.31	297.74
300.31	308.51
300.31	296.27
300.31	298.99
300.31	294.77
300.31	300.89
300.31	299.57
300.31	296.79
300.31	300.66
300.31	299.16
300.31	300.18
300.31	304.37
300.31	298.21
300.31	300.33
300.31	301.47
300.31	299.32
300.31	302.34
300.31	299.71
300.31	307.23
300.31	295.47
300.31	298.01
300.31	299.25
300.31	298.80
300.31	299.01
300.31	298.89
300.31	300.65
300.31	296.95
300.31	302.91
300.31	308.84
300.31	303.30
300.31	300.09
300.31	301.40
300.31	297.27
300.31	299.97
300.31	300.52
300.31	290.75
300.31	296.74
300.31	293.36
300.31	300.72
300.31	297.46
300.31	306.07
300.31	302.44
300.31	303.28
300.31	297.54
300.31	305.18
300.31	302.72
300.31	299.16
300.31	295.71
300.31	303.17
300.31	297.00
300.31	305.26
300.31	297.04
300.31	302.44
300.31	296.88
300.31	304.45
300.31	296.18
300.31	298.75
300.31	304.57
300.31	299.34
300.31	301.03
300.31	302.25
300.31	297.82
300.31	299.48
300.31	301.15
300.31	296.60
300.31	298.08
300.31	298.75
300.31	306.54
300.31	295.82
300.31	295.89
300.31	298.78
300.31	298.73
300.31	301.62
300.31	299.15
300.31	301.19
300.31	298.87
300.31	297.86
300.31	306.40
300.31	297.95
300.31	302.53
300.31	301.87
300.31	301.71
300.31	298.43
300.31	300.07
300.31	299.34
300.31	295.45
300.31	298.89
300.31	297.42
300.31	298.83
300.31	308.02
300.31	296.99
300.31	300.94
300.31	299.71
300.31	303.68
300.31	299.27
300.31	299.41
300.31	298.17
300.31	298.22
300.31	298.08
300.31	303.43
300.31	301.48
300.31	298.89
300.31	300.18
300.31	295.49
300.31	303.10
300.31	298.19
300.31	306.99
300.31	300.47
300.31	298.78
300.31	298.03
300.31	300.86
300.31	298.29
300.31	302.18
300.31	295.28
300.31	298.89
300.31	295.98
300.31	308.85
300.31	299.48
300.31	297.70
300.31	302.63
300.31	299.22
300.31	299.41
300.31	304.31
300.31	294.55
300.31	301.78
300.31	296.12
300.31	299.64
300.31	296.27
300.31	302.58
300.31	297.70
300.31	302.46
300.31	298.12
300.31	298.28
300.31	299.51
300.31	302.37
300.31	301.41
300.31	301.34
300.31	303.21
300.31	304.99
300.31	298.17
300.31	300.14
300.31	297.07
300.31	301.31
300.31	300.07
300.31	301.69
300.31	297.67
300.31	303.63
300.31	297.14
300.31	304.52
300.31	298.68
300.31	304.08
300.31	297.25
300.31	299.64
300.31	298.15
300.31	298.87
300.31	304.13
300.31	303.31
300.31	296.10
300.31	297.21
300.31	298.80
300.31	299.65
300.31	297.39
300.31	305.39
300.31	297.40
300.31	299.32
300.31	303.61
300.31	301.48
300.31	302.06
300.31	299.84
300.31	298.12
300.31	299.37
300.31	299.43
300.31	297.02
300.31	297.60
300.31	296.45
300.31	300.02
300.31	303.19
300.31	310.23
300.31	301.55
300.31	299.48
300.31	303.30
300.31	297.84
300.31	298.99
300.31	296.45
300.31	299.67
300.31	301.57
300.31	300.70
300.31	301.85
300.31	297.49
300.31	299.79
300.31	298.03
300.31	299.32
300.31	299.48
300.31	300.19
300.31	305.14
300.31	301.12
300.31	301.74
300.31	302.16
300.31	294.56
300.31	298.80
300.31	300.66
300.31	299.84
300.31	298.08
300.31	296.97
300.31	302.69
300.31	301.15
300.31	296.17
300.31	302.04
300.31	298.68
300.31	299.25
300.31	304.76
300.31	297.93
300.31	299.11
300.31	298.89
300.31	300.65
300.31	299.11
300.31	300.86
300.31	303.24
300.31	297.27
300.31	303.14
300.31	298.96
300.31	303.33
300.31	303.80
300.31	298.96
300.31	302.16
300.31	301.95
300.31	310.63
300.31	298.24
300.31	303.02
300.31	297.39
300.31	296.10
300.31	298.96
300.31	292.16
300.31	301.67
300.31	298.54
300.31	299.83
300.31	303.26
300.31	298.82
300.31	295.33
300.31	301.40
300.31	297.28
300.31	299.03
300.31	300.75
300.31	304.43
300.31	299.43
300.31	298.87
300.31	298.87
300.31	297.82
300.31	298.85
300.31	300.04
300.31	298.22
300.31	302.72
300.31	296.34
300.31	306.40
300.31	300.37
300.31	313.05
300.31	310.07
300.31	307.50
300.31	303.49
300.31	307.29
300.31	292.89
300.31	292.35
300.31	295.37
300.31	298.45
300.31	301.13
300.31	306.33
300.31	297.91
300.31	297.96
300.31	299.95
300.31	299.44
300.31	293.12
300.31	295.38
300.31	295.80
300.31	298.36
300.31	300.66
300.31	311.45
300.31	299.55
300.31	303.45
300.31	299.43
300.31	300.65
300.31	298.01
300.31	297.70
300.31	303.85
300.31	301.26
300.31	301.95
300.31	301.95
300.31	301.45
300.31	296.27
300.31	298.52
300.31	298.85
300.31	296.64
300.31	300.04
300.31	304.85
300.31	301.73
300.31	302.01
300.31	302.28
300.31	299.27
300.31	301.73
300.31	298.69
300.31	300.77
300.31	297.53
300.31	298.87
300.31	303.94
300.31	298.08
300.31	304.53
300.31	297.32
300.31	296.92
300.31	295.28
300.31	298.07
300.31	303.35
300.31	299.39
300.31	299.11
300.31	301.50
300.31	298.00
300.31	311.09
300.31	300.80
300.31	301.64
300.31	302.58
300.31	300.18
300.31	302.27
300.31	299.50
300.31	302.88
300.31	300.89
300.31	300.35
300.31	301.52
300.31	296.01
300.31	297.74
300.31	297.49
300.31	298.62
300.31	298.35
300.31	293.15
300.31	308.47
300.31	300.25
300.31	300.65
300.31	300.49
300.31	300.26
300.31	300.56
300.31	301.99
300.31	298.42
300.31	299.15
300.31	300.49
300.31	307.97
300.31	298.92
300.31	301.54
300.31	293.74
300.31	301.71
300.31	292.65
300.31	299.08
300.31	294.30
300.31	299.93
300.31	298.85
300.31	301.43
300.31	298.56
300.31	302.58
300.31	304.32
300.31	297.61
300.31	299.06
300.31	297.47
300.31	298.71
300.31	299.58
300.31	299.34
300.31	298.85
300.31	299.20
300.31	309.24
300.31	295.61
300.31	304.31
300.31	297.32
300.31	296.90
300.31	302.81
300.31	294.79
300.31	303.19
300.31	296.10
300.31	301.08
300.31	296.03
300.31	299.55
300.31	296.74
300.31	299.51
300.31	298.19
300.31	297.40
300.31	298.54
300.31	307.06
300.31	300.44
300.31	300.94
300.31	303.33
300.31	300.23
300.31	303.75
300.31	299.32
300.31	298.17
300.31	297.65
300.31	300.33
300.31	302.02
300.31	298.94
300.31	298.76
300.31	303.43
300.31	295.66
300.31	304.15
300.31	298.21
300.31	300.28
300.31	297.89
300.31	298.22
300.31	296.52
300.31	302.53
300.31	310.16
300.31	304.55
300.31	302.08
300.31	298.31
300.31	302.95
300.31	296.20
300.31	300.49
300.31	296.12
300.31	298.96
300.31	301.87
300.31	305.11
300.31	299.16
300.31	298.90
300.31	297.95
300.31	296.36
300.31	299.69
300.31	296.78
300.31	301.73
300.31	300.11
300.31	294.72
300.31	303.30
300.31	297.95
300.31	298.87
300.31	294.95
300.31	298.54
300.31	297.98
300.31	301.40
300.31	309.43
300.31	299.69
300.31	293.68
300.31	297.63
300.31	296.48
300.31	302.23
300.31	301.29
300.31	298.89
300.31	300.25
300.31	301.03
300.31	296.71
300.31	298.12
300.31	303.45
300.31	303.07
300.31	294.93
300.31	297.67
300.31	297.07
300.31	298.19
300.31	303.54
300.31	296.29
300.31	300.07
300.31	300.28
300.31	305.61
300.31	300.21
300.31	297.61
300.31	302.16
300.31	301.22
300.31	301.33
300.31	301.24
300.31	303.96
300.31	295.28
300.31	305.54
300.31	296.05
300.31	302.30
300.31	298.07
300.31	299.22
300.31	297.44
300.31	300.25
300.31	300.56
300.31	309.15
300.31	303.49
300.31	296.25
300.31	302.81
300.31	295.42
300.31	299.30
300.31	298.47
300.31	295.77
300.31	298.07
300.31	298.19
300.31	305.51
300.31	301.47
300.31	297.61
300.31	304.10
300.31	296.52
300.31	301.60
300.31	299.11
300.31	299.60
300.31	299.84
300.31	295.64
300.31	299.48
300.31	298.35
300.31	306.52
300.31	301.31
300.31	299.06
300.31	300.09
300.31	301.03
300.31	298.52
300.31	297.21
300.31	299.74
300.31	298.47
300.31	300.56
300.31	309.43
300.31	298.92
300.31	304.72
300.31	294.70
300.31	299.83
300.31	300.84
300.31	296.10
300.31	302.37
300.31	302.55
300.31	299.69
300.31	299.13
300.31	299.69
300.31	297.60
300.31	298.57
300.31	297.37
300.31	301.99
300.31	298.12
300.31	309.22
300.31	299.39
300.31	299.55
300.31	300.56
300.31	296.18
300.31	302.96
300.31	301.17
300.31	296.97
300.31	297.42
300.31	295.42
300.31	301.13
300.31	300.11
300.31	305.07
300.31	298.14
300.31	299.88
300.31	296.85
300.31	301.24
300.31	305.04
300.31	301.74
300.31	299.95
300.31	301.57
300.31	300.89
300.31	304.85
300.31	300.05
300.31	300.98
300.31	294.90
300.31	302.27
300.31	296.03
300.31	298.90
300.31	301.06
300.31	297.25
300.31	298.10
300.31	303.54
300.31	299.16
300.31	302.01
300.31	301.83
300.31	297.09
300.31	300.07
300.31	298.07
300.31	305.02
300.31	300.28
300.31	294.20
300.31	299.18
300.31	301.45
300.31	302.65
300.31	300.14
300.31	299.81
300.31	302.08
300.31	297.42
300.31	304.83
300.31	301.29
300.31	300.37
300.31	299.88
300.31	300.25
300.31	296.90
300.31	302.49
300.31	298.26
300.31	300.21
300.31	296.60
300.31	302.35
300.31	298.62
300.31	303.50
300.31	300.04
300.31	299.97
300.31	300.14
300.31	301.55
300.31	298.54
300.31	298.12
300.31	298.52
300.31	299.13
300.31	296.97
300.31	305.70
300.31	299.39
300.31	296.90
300.31	303.77
300.31	296.83
300.31	301.31
300.31	296.10
300.31	304.67
300.31	297.44
300.31	300.14
300.31	303.77
300.31	300.63
300.31	300.61
300.31	297.98
300.31	299.27
300.31	297.95
300.31	295.99
300.31	304.04
300.31	300.05
300.31	300.07
300.31	303.73
300.31	297.91
300.31	299.84
300.31	298.54
300.31	301.62
300.31	297.21
300.31	297.28
300.31	309.03
300.31	297.93
300.31	310.06
300.31	297.00
300.31	299.88
300.31	299.29
300.31	298.15
300.31	300.23
300.31	301.57
300.31	301.76
300.31	301.81
300.31	300.32
300.31	303.68
300.31	300.56
300.31	298.80
300.31	298.07
300.31	295.80
300.31	299.51
300.31	297.51
300.31	300.56
300.31	299.55
300.31	297.39
300.31	304.78
300.31	298.96
300.31	300.23
300.31	299.36
300.31	302.53
300.31	296.97
300.31	300.21
300.31	301.80
300.31	297.61
300.31	299.50
300.31	296.62
300.31	299.01
300.31	298.69
300.31	299.60
300.31	299.84
300.31	298.15
300.31	299.39
300.31	308.09
300.31	300.51
300.31	297.84
300.31	301.40
300.31	294.84
300.31	300.30
300.31	296.79
300.31	301.06
300.31	300.93
300.31	298.57
300.31	301.76
300.31	300.04
300.31	304.85
300.31	297.91
300.31	299.65
300.31	297.34
300.31	297.56
300.31	299.36
300.31	301.94
300.31	296.43
300.31	300.23
300.31	299.83
300.31	308.51
300.31	299.84
300.31	302.21
300.31	301.27
300.31	303.94
300.31	300.09
300.31	301.87
300.31	300.19
300.31	298.15
300.31	297.11
300.31	299.79
300.31	300.70
300.31	296.25
300.31	299.57
300.31	295.21
300.31	296.01
300.31	297.75
300.31	305.82
300.31	296.81
300.31	302.20
300.31	299.64
300.31	300.77
300.31	300.19
300.31	300.37
300.31	298.87
300.31	296.39
300.31	297.20
300.31	302.42
300.31	301.59
300.31	298.57
300.31	298.00
300.31	303.02
300.31	296.41
300.31	301.69
300.31	297.60
300.31	302.62
300.31	299.64
300.31	303.75
300.31	298.47
300.31	311.42
300.31	301.36
300.31	300.70
300.31	299.88
300.31	294.90
300.31	297.63
300.31	297.34
300.31	296.85
300.31	300.35
300.31	301.24
300.31	306.28
300.31	298.28
300.31	303.80
300.31	295.35
300.31	298.96
300.31	297.49
300.31	301.45
300.31	300.23
300.31	298.64
300.31	296.88
300.31	299.91
300.31	299.30
300.31	295.78
300.31	304.83
300.31	298.50
300.31	302.84
300.31	299.46
300.31	310.58
300.31	300.42
300.31	301.50
300.31	299.01
300.31	294.49
300.31	300.82
300.31	295.16
300.31	296.76
300.31	297.87
300.31	297.25
300.31	304.99
300.31	298.03
300.31	302.16
300.31	298.85
300.31	302.89
300.31	300.98
300.31	301.76
300.31	300.89
300.31	303.49
300.31	297.18
300.31	297.60
300.31	299.91
300.31	307.02
300.31	302.77
300.31	296.62
300.31	298.47
300.31	299.34
300.31	298.69
300.31	299.90
300.31	302.96
300.31	303.31
300.31	297.72
300.31	306.80
300.31	294.08
300.31	299.15
300.31	294.62
300.31	299.65
300.31	295.10
300.31	300.84
300.31	301.47
300.31	302.16
300.31	299.23
300.31	299.67
300.31	302.91
300.31	298.42
300.31	302.91
300.31	296.39
300.31	298.97
300.31	298.35
300.31	306.68
300.31	297.82
300.31	302.13
300.31	300.26
300.31	301.38
300.31	297.65
300.31	298.43
300.31	298.59
300.31	300.42
300.31	295.28
300.31	300.14
300.31	299.90
300.31	304.45
300.31	301.24
300.31	300.47
300.31	299.46
300.31	300.04
300.31	299.18
300.31	300.44
300.31	296.24
300.31	297.74
300.31	299.20
300.31	306.52
300.31	302.35
300.31	296.18
300.31	303.59
300.31	297.21
300.31	299.74
300.31	299.43
300.31	294.27
300.31	299.72
300.31	297.27
300.31	308.31
300.31	298.78
300.31	305.65
300.31	297.98
300.31	302.48
300.31	300.12
300.31	302.67
300.31	307.60
300.31	300.19
300.31	295.75
300.31	300.54
300.31	299.16
300.31	299.84
300.31	298.52
300.31	301.45
300.31	296.48
300.31	298.66
300.31	302.20
300.31	299.77
300.31	299.39
300.31	299.69
300.31	299.51
300.31	303.98
300.31	295.26
300.31	301.62
300.31	301.88
300.31	300.14
300.31	300.05
300.31	298.78
300.31	308.35
300.31	298.90
300.31	300.86
300.31	294.34
300.31	297.98
300.31	301.29
300.31	298.87
300.31	299.27
300.31	302.06
300.31	302.42
300.31	306.83
300.31	298.15
300.31	296.85
300.31	303.73
300.31	295.61
300.31	298.43
300.31	297.18
300.31	304.08
300.31	299.15
300.31	298.12
300.31	298.99
300.31	297.81
300.31	302.25
300.31	299.69
300.31	302.21
300.31	300.37
300.31	301.22
300.31	303.02
300.31	300.35
300.31	293.34
300.31	306.15
300.31	299.65
300.31	301.99
300.31	298.69
300.31	302.23
300.31	296.39
300.31	304.62
300.31	304.37
300.31	300.19
300.31	307.90
300.31	300.23
300.31	294.98
300.31	294.58
300.31	297.96
300.31	299.72
300.31	299.44
300.31	300.23
300.31	301.01
300.31	302.23
300.31	308.92
300.31	302.27
300.31	298.28
300.31	302.93
300.31	294.86
300.31	301.10
300.31	296.29
300.31	303.63
300.31	295.96
300.31	302.16
300.31	303.10
300.31	302.01
300.31	296.88
300.31	299.01
300.31	298.76
300.31	298.08
300.31	298.17
300.31	309.36
300.31	303.78
300.31	294.51
300.31	297.95
300.31	300.99
300.31	300.66
300.31	295.23
300.31	299.81
300.31	296.57
300.31	301.54
300.31	302.84
300.31	297.18
300.31	299.20
300.31	297.28
300.31	303.07
300.31	300.42
300.31	302.44
300.31	298.75
300.31	300.61
300.31	302.67
300.31	301.55
300.31	299.95
300.31	309.71
300.31	301.20
300.31	300.45
300.31	302.63
300.31	297.70
300.31	302.86
300.31	295.56
300.31	299.74
300.31	299.43
300.31	298.43
300.31	303.12
300.31	303.40
300.31	295.85
300.31	305.07
300.31	296.85
300.31	300.37
300.31	299.55
300.31	308.98
300.31	298.01
300.31	298.71
300.31	298.92
300.31	294.44
300.31	303.05
300.31	300.23
300.31	301.26
300.31	303.03
300.31	298.62
300.31	304.86
300.31	300.38
300.31	300.68
300.31	298.75
300.31	297.04
300.31	300.35
300.31	294.49
300.31	302.13
300.31	299.64
300.31	298.62
300.31	300.11
300.31	298.99
300.31	305.75
300.31	301.17
300.31	298.33
300.31	298.01
300.31	299.13
300.31	302.42
300.31	298.96
300.31	301.67
300.31	300.96
300.31	299.32
300.31	307.39
300.31	302.56
300.31	302.62
300.31	300.40
300.31	301.55
300.31	299.39
300.31	295.92
300.31	302.74
300.31	297.04
300.31	299.98
300.31	299.27
300.31	302.09
300.31	300.86
300.31	296.78
300.31	300.37
300.31	299.44
300.31	298.07
300.31	308.59
300.31	302.39
300.31	297.86
300.31	298.24
300.31	299.93
300.31	298.78
300.31	298.35
300.31	297.16
300.31	295.68
300.31	297.82
300.31	302.25
300.31	298.94
300.31	305.65
300.31	300.94
300.31	298.71
300.31	298.08
300.31	299.04
300.31	296.73
300.31	298.61
300.31	301.22
300.31	299.27
300.31	300.32
300.31	305.21
300.31	299.03
300.31	299.15
300.31	297.35
300.31	299.29
300.31	300.05
300.31	301.67
300.31	300.00
300.31	300.44
300.31	299.29
300.31	305.19
300.31	298.89
300.31	304.39
300.31	297.60
300.31	304.83
300.31	297.89
300.31	300.40
300.31	305.93
300.31	299.23
300.31	298.57
300.31	294.22
300.31	299.65
300.31	299.67
300.31	298.45
300.31	305.93
300.31	295.82
300.31	305.35
300.31	300.68
300.31	305.60
300.31	297.39
300.31	301.71
300.31	296.45
300.31	301.76
300.31	299.34
300.31	298.26
300.31	299.48
300.31	309.59
300.31	300.84
300.31	308.85
300.31	318.25
300.31	302.51
300.31	294.91
300.31	299.10
300.31	295.57
300.31	298.97
300.31	295.92
300.31	298.33
300.31	303.99
300.31	296.05
300.31	305.89
300.31	295.42
300.31	293.01
300.31	297.23
300.31	293.47
300.31	299.06
300.31	299.69
300.31	301.88
300.31	297.16
300.31	298.29
300.31	299.53
300.31	293.10
300.31	294.62
300.31	294.95
300.31	297.84
300.31	298.90
300.31	300.54
300.31	306.48
300.31	303.77
300.31	300.59
300.31	303.38
300.31	300.79
300.31	302.09
300.31	298.62
300.31	298.26
300.31	297.27
300.31	301.31
300.31	302.15
300.31	299.08
300.31	301.97
300.31	302.34
300.31	302.82
300.31	297.82
300.31	300.52
300.31	295.85
300.31	297.35
300.31	298.57
300.31	299.65
300.31	300.61
300.31	309.53
300.31	299.90
300.31	299.34
300.31	297.84
300.31	296.18
300.31	303.92
300.31	299.01
300.31	301.66
300.31	298.75
300.31	302.55
300.31	301.01
300.31	302.91
300.31	299.18
300.31	302.42
300.31	300.56
300.31	297.53
300.31	298.64
300.31	307.16
300.31	299.03
300.31	300.00
300.31	298.00
300.31	297.47
300.31	299.15
300.31	297.02
300.31	293.12
300.31	298.40
300.31	292.72
300.31	303.31
300.31	297.18
300.31	295.26
300.31	301.40
300.31	300.44
300.31	296.85
300.31	299.69
300.31	301.80
300.31	296.92
300.31	300.86
300.31	303.19
300.31	298.05
300.31	305.74
300.31	298.38
300.31	298.36
300.31	301.95
300.31	299.27
300.31	297.37
300.31	299.84
300.31	300.04
300.31	298.24
300.31	303.26
300.31	306.61
300.31	300.77
300.31	296.41
300.31	304.08
300.31	300.37
300.31	301.17
300.31	300.61
300.31	297.98
300.31	301.06
300.31	298.71
300.31	303.12
300.31	302.34
300.31	299.62
300.31	300.05
300.31	295.75
300.31	299.81
300.31	298.80
300.31	305.53
300.31	300.49
300.31	299.16
[truncated: 2,001 more rows]
