# Supplementary material for: Anti-vibration method for sensing ring of fiber optical current transformer integrating structural design and adaptive signal processing
Source: PLoS One. 2026 Feb 27;21(2):e0341890. doi: 10.1371/journal.pone.0341890 (PMC12948120; doi:10.1371/journal.pone.0341890)
Supplement: S1 Data — (ZIP) [file pone.0341890.s001.zip › Current data under tapping/2022-07-22_10-56-06_CH1_Wav.csv]

��׼	ͨ��1	ͨ��2	ͨ��3
300.38	301.85
300.38	299.23
300.38	299.84
300.38	297.77
300.38	308.12
300.38	297.21
300.38	296.66
300.38	302.98
300.38	300.87
300.38	299.69
300.38	300.32
300.38	298.66
300.38	301.99
300.38	299.86
300.38	311.03
300.38	302.11
300.38	303.30
300.38	300.42
300.38	302.69
300.38	298.50
300.38	302.21
300.38	302.16
300.38	295.80
300.38	298.66
300.38	295.44
300.38	295.37
300.38	301.38
300.38	298.38
300.38	299.29
300.38	302.91
300.38	301.31
300.38	298.22
300.38	302.21
300.38	302.65
300.38	300.84
300.38	298.66
300.38	307.34
300.38	297.84
300.38	301.97
300.38	293.55
300.38	300.37
300.38	295.10
300.38	304.55
300.38	302.11
300.38	301.81
300.38	303.12
300.38	298.03
300.38	301.87
300.38	299.71
300.38	304.36
300.38	303.30
300.38	303.77
300.38	298.17
300.38	309.73
300.38	293.95
300.38	296.93
300.38	301.83
300.38	301.66
300.38	296.86
300.38	297.95
300.38	299.77
300.38	296.81
300.38	303.94
300.38	301.41
300.38	301.33
300.38	302.39
300.38	297.35
300.38	298.75
300.38	301.92
300.38	298.90
300.38	300.19
300.38	297.63
300.38	306.14
300.38	302.25
300.38	303.92
300.38	307.69
300.38	297.00
300.38	296.78
300.38	297.63
300.38	299.76
300.38	298.05
300.38	298.57
300.38	298.83
300.38	296.31
300.38	298.14
300.38	305.68
300.38	299.69
300.38	300.79
300.38	297.56
300.38	301.81
300.38	302.76
300.38	299.13
300.38	308.72
300.38	297.77
300.38	299.10
300.38	298.35
300.38	297.11
300.38	298.26
300.38	295.85
300.38	299.46
300.38	297.86
300.38	296.20
300.38	311.14
300.38	298.96
300.38	298.17
300.38	303.45
300.38	300.18
300.38	303.59
300.38	302.08
300.38	299.44
300.38	300.35
300.38	298.52
300.38	301.38
300.38	296.43
300.38	305.32
300.38	296.06
300.38	296.73
300.38	294.42
300.38	298.99
300.38	297.77
300.38	301.36
300.38	301.20
300.38	302.30
300.38	302.89
300.38	304.45
300.38	303.94
300.38	298.50
300.38	299.95
300.38	301.20
300.38	295.73
300.38	299.13
300.38	300.05
300.38	302.25
300.38	300.33
300.38	305.79
300.38	301.54
300.38	302.53
300.38	298.64
300.38	304.24
300.38	298.29
300.38	299.79
300.38	309.99
300.38	297.49
300.38	299.34
300.38	299.29
300.38	302.39
300.38	301.34
300.38	300.19
300.38	297.39
300.38	302.09
300.38	298.92
300.38	303.02
300.38	299.86
300.38	303.42
300.38	300.38
300.38	298.99
300.38	298.29
300.38	304.55
300.38	296.36
300.38	299.77
300.38	300.30
300.38	300.49
300.38	300.66
300.38	308.82
300.38	300.65
300.38	300.91
300.38	294.23
300.38	299.65
300.38	299.95
300.38	299.69
300.38	301.59
300.38	299.71
300.38	300.47
300.38	299.06
300.38	299.46
300.38	295.26
300.38	300.00
300.38	297.65
300.38	299.04
300.38	303.07
300.38	309.57
300.38	297.06
300.38	299.91
300.38	301.08
300.38	299.65
300.38	296.27
300.38	298.49
300.38	298.85
300.38	298.96
300.38	300.89
300.38	304.67
300.38	301.76
300.38	307.55
300.38	301.99
300.38	304.53
300.38	302.27
300.38	298.12
300.38	300.07
300.38	294.44
300.38	301.67
300.38	297.46
300.38	299.13
300.38	306.17
300.38	299.79
300.38	299.22
300.38	297.56
300.38	296.53
300.38	304.81
300.38	299.84
300.38	302.15
300.38	300.37
300.38	299.53
300.38	306.97
300.38	299.79
300.38	300.04
300.38	299.34
300.38	302.28
300.38	301.15
300.38	299.65
300.38	302.35
300.38	295.47
300.38	297.47
300.38	295.70
300.38	302.84
300.38	299.93
300.38	296.20
300.38	301.92
300.38	299.86
300.38	300.77
300.38	305.93
300.38	298.14
300.38	299.86
300.38	299.62
300.38	299.18
300.38	303.17
300.38	295.78
300.38	302.13
300.38	298.68
300.38	298.83
300.38	303.94
300.38	298.82
300.38	306.54
300.38	297.37
300.38	296.86
300.38	299.16
300.38	294.83
300.38	305.39
300.38	298.47
300.38	300.28
300.38	298.42
300.38	305.54
300.38	304.34
300.38	301.13
300.38	300.19
300.38	299.97
300.38	298.35
300.38	302.01
300.38	299.39
300.38	300.52
300.38	299.25
300.38	300.04
300.38	300.32
300.38	299.95
300.38	298.99
300.38	300.86
300.38	296.05
300.38	304.01
300.38	300.11
300.38	310.13
300.38	298.94
300.38	301.59
300.38	301.01
300.38	300.38
300.38	296.66
300.38	296.55
300.38	300.38
300.38	298.05
300.38	296.13
300.38	302.41
300.38	299.53
300.38	302.58
300.38	299.11
300.38	298.10
300.38	296.13
300.38	301.45
300.38	299.69
300.38	297.20
300.38	300.87
300.38	296.34
300.38	296.90
300.38	309.43
300.38	301.12
300.38	297.82
300.38	300.79
300.38	300.05
300.38	297.98
300.38	299.16
300.38	300.14
300.38	298.28
300.38	297.23
300.38	306.66
300.38	298.28
300.38	301.62
300.38	300.04
300.38	298.21
300.38	297.32
300.38	300.49
300.38	304.83
300.38	297.65
300.38	301.06
300.38	303.42
300.38	297.56
300.38	301.55
300.38	300.26
300.38	300.49
300.38	297.54
300.38	300.87
300.38	303.52
300.38	299.48
300.38	298.75
300.38	299.15
300.38	297.44
300.38	304.43
300.38	302.41
300.38	298.43
300.38	298.59
300.38	299.67
300.38	303.03
300.38	298.35
300.38	303.68
300.38	296.79
300.38	300.21
300.38	297.77
300.38	303.47
300.38	295.94
300.38	304.79
300.38	294.90
300.38	301.60
300.38	296.60
300.38	303.70
300.38	300.70
300.38	296.31
300.38	297.56
300.38	302.72
300.38	298.78
300.38	300.99
300.38	301.50
300.38	295.78
300.38	299.01
300.38	299.95
300.38	300.73
300.38	295.10
300.38	303.17
300.38	293.15
300.38	295.59
300.38	303.71
300.38	303.50
300.38	296.55
300.38	298.19
300.38	300.58
300.38	300.73
300.38	300.56
300.38	298.45
300.38	300.33
300.38	298.73
300.38	300.72
300.38	306.33
300.38	295.52
300.38	303.16
300.38	298.08
300.38	299.43
300.38	294.34
300.38	300.56
300.38	298.99
300.38	297.14
300.38	296.08
300.38	302.41
300.38	298.26
300.38	305.93
300.38	299.34
300.38	300.38
300.38	296.29
300.38	298.57
300.38	293.41
300.38	298.97
300.38	296.99
300.38	298.87
300.38	300.23
300.38	305.33
300.38	302.32
300.38	300.26
300.38	300.68
300.38	297.39
300.38	301.97
300.38	299.08
300.38	298.76
300.38	297.54
300.38	299.50
300.38	301.31
300.38	305.33
300.38	299.18
300.38	296.03
300.38	297.61
300.38	295.21
300.38	296.76
300.38	307.48
300.38	292.40
300.38	305.21
300.38	298.54
300.38	299.60
300.38	300.12
300.38	299.29
300.38	300.26
300.38	295.73
300.38	302.63
300.38	303.00
300.38	291.51
300.38	301.40
300.38	301.05
300.38	296.64
300.38	298.56
300.38	298.59
300.38	296.41
300.38	301.48
300.38	295.52
300.38	300.86
300.38	294.77
300.38	303.21
300.38	301.71
300.38	297.16
300.38	301.38
300.38	302.18
300.38	301.26
300.38	296.13
300.38	301.17
300.38	299.18
300.38	303.21
300.38	307.83
300.38	303.12
300.38	298.08
300.38	300.72
300.38	297.61
300.38	301.13
300.38	297.12
300.38	305.94
300.38	294.91
300.38	304.04
300.38	301.76
300.38	298.59
300.38	297.91
300.38	301.12
300.38	300.11
300.38	301.05
300.38	300.65
300.38	310.14
300.38	296.31
300.38	298.21
300.38	297.89
300.38	299.74
300.38	295.03
300.38	301.10
300.38	302.84
300.38	300.04
300.38	303.05
300.38	302.41
300.38	292.94
300.38	300.28
300.38	297.93
300.38	296.88
300.38	300.19
300.38	299.67
300.38	300.65
300.38	302.04
300.38	297.91
300.38	300.58
300.38	298.22
300.38	306.96
300.38	298.69
300.38	301.24
300.38	301.97
300.38	298.82
300.38	301.74
300.38	297.06
300.38	299.04
300.38	302.04
300.38	300.35
300.38	302.82
300.38	298.00
300.38	294.70
300.38	300.73
300.38	296.10
300.38	303.10
300.38	301.20
300.38	303.30
300.38	301.52
300.38	300.11
300.38	298.26
300.38	303.49
300.38	297.67
300.38	302.67
300.38	298.36
300.38	294.84
300.38	300.59
300.38	307.27
300.38	302.11
300.38	299.22
300.38	299.93
300.38	294.60
300.38	296.38
300.38	300.84
300.38	300.23
300.38	301.90
300.38	300.26
300.38	302.88
300.38	299.23
300.38	305.70
300.38	297.46
300.38	299.57
300.38	295.63
300.38	297.72
300.38	300.14
300.38	300.61
300.38	300.58
300.38	294.55
300.38	298.96
300.38	305.47
300.38	301.55
300.38	295.59
300.38	298.21
300.38	297.81
300.38	297.54
300.38	296.92
300.38	299.53
300.38	295.77
300.38	302.81
300.38	299.58
300.38	305.94
300.38	298.69
300.38	314.31
300.38	254.41
300.38	310.88
300.38	379.59
300.38	327.90
300.38	227.50
300.38	221.02
300.38	268.18
300.38	278.23
300.38	311.03
300.38	326.53
300.38	377.12
300.38	377.21
300.38	326.37
300.38	267.50
300.38	249.55
300.38	261.78
300.38	274.19
300.38	306.99
300.38	320.46
300.38	318.74
300.38	305.00
300.38	279.31
300.38	263.09
300.38	269.08
300.38	276.35
300.38	303.71
300.38	321.79
300.38	323.51
300.38	308.42
300.38	295.31
300.38	303.59
300.38	312.41
300.38	315.72
300.38	310.13
300.38	310.81
300.38	298.82
300.38	295.38
300.38	298.31
300.38	297.06
300.38	291.34
300.38	288.10
300.38	299.76
300.38	306.36
300.38	300.79
300.38	298.68
300.38	298.00
300.38	297.93
300.38	296.12
300.38	297.44
300.38	302.58
300.38	299.83
300.38	296.81
300.38	296.06
300.38	290.90
300.38	298.42
300.38	314.59
300.38	318.46
300.38	316.07
300.38	306.48
300.38	299.67
300.38	290.90
300.38	294.32
300.38	302.20
300.38	302.84
300.38	319.03
300.38	309.10
300.38	300.59
300.38	285.10
300.38	293.03
300.38	297.44
300.38	303.66
300.38	292.21
300.38	293.17
300.38	290.33
300.38	301.50
300.38	293.74
300.38	287.94
300.38	295.35
300.38	297.75
300.38	296.76
300.38	296.05
300.38	300.38
300.38	302.44
300.38	302.67
300.38	300.26
300.38	300.07
300.38	296.25
300.38	305.00
300.38	303.45
300.38	304.04
300.38	298.07
300.38	303.47
300.38	298.15
300.38	301.13
300.38	300.65
300.38	303.68
300.38	299.39
300.38	296.74
300.38	295.47
300.38	301.06
300.38	301.27
300.38	308.45
300.38	297.27
300.38	300.14
300.38	298.42
300.38	298.71
300.38	302.18
300.38	300.37
300.38	299.18
300.38	295.85
300.38	297.98
300.38	299.64
300.38	299.36
300.38	309.55
300.38	301.27
300.38	297.37
300.38	299.48
300.38	297.70
300.38	299.74
300.38	296.62
300.38	297.46
300.38	299.71
300.38	305.63
300.38	302.95
300.38	297.09
300.38	297.60
300.38	314.43
300.38	302.63
300.38	305.53
300.38	299.06
300.38	313.65
300.38	296.17
300.38	305.51
300.38	298.36
300.38	300.30
300.38	299.23
300.38	297.87
300.38	293.74
300.38	296.48
300.38	294.76
300.38	306.35
300.38	295.80
300.38	300.77
300.38	303.75
300.38	296.52
300.38	294.44
300.38	298.71
300.38	298.94
300.38	300.98
300.38	302.28
300.38	302.95
300.38	300.52
300.38	303.37
300.38	298.08
300.38	294.16
300.38	296.62
300.38	300.58
300.38	299.65
300.38	300.14
300.38	299.03
300.38	300.25
300.38	297.11
300.38	306.48
300.38	301.36
300.38	299.18
300.38	298.83
300.38	299.69
300.38	299.34
300.38	297.23
300.38	303.54
300.38	293.85
300.38	299.27
300.38	299.51
300.38	301.57
300.38	297.84
300.38	299.71
300.38	301.99
300.38	301.47
300.38	297.53
300.38	306.85
300.38	297.02
300.38	303.05
300.38	300.79
300.38	300.54
300.38	300.56
300.38	296.73
300.38	300.04
300.38	296.73
300.38	300.25
300.38	303.91
300.38	298.90
300.38	296.50
300.38	300.58
300.38	298.76
300.38	297.34
300.38	301.15
300.38	298.45
300.38	298.10
300.38	300.93
300.38	300.54
300.38	300.65
300.38	303.30
300.38	297.98
300.38	298.87
300.38	301.50
300.38	301.06
300.38	297.91
300.38	299.76
300.38	295.52
300.38	298.14
300.38	298.54
300.38	305.02
300.38	300.56
300.38	299.84
300.38	297.00
300.38	296.34
300.38	302.18
300.38	299.79
300.38	307.27
300.38	301.73
300.38	305.77
300.38	302.46
300.38	301.13
300.38	303.26
300.38	303.42
300.38	301.52
300.38	298.56
300.38	299.29
300.38	307.15
300.38	304.39
300.38	297.34
300.38	306.22
300.38	302.63
300.38	301.52
300.38	297.86
300.38	299.69
300.38	298.47
300.38	300.80
300.38	300.25
300.38	297.42
300.38	301.17
300.38	301.64
300.38	297.06
300.38	298.92
300.38	297.68
300.38	298.19
300.38	298.38
300.38	298.82
300.38	297.51
300.38	299.29
300.38	307.79
300.38	300.44
300.38	299.41
300.38	297.81
300.38	300.87
300.38	297.82
300.38	302.56
300.38	293.50
300.38	303.07
300.38	299.62
300.38	299.67
300.38	302.06
300.38	299.51
300.38	300.70
300.38	300.18
300.38	299.97
300.38	298.62
300.38	305.56
300.38	299.74
300.38	296.93
300.38	293.34
300.38	297.87
300.38	297.27
300.38	301.19
300.38	300.16
300.38	300.07
300.38	304.22
300.38	304.74
300.38	304.06
300.38	299.01
300.38	299.32
300.38	300.37
300.38	301.22
300.38	299.22
300.38	299.30
300.38	299.69
300.38	299.91
300.38	301.55
300.38	299.20
300.38	308.00
300.38	297.93
300.38	298.61
300.38	297.87
300.38	298.87
300.38	298.10
300.38	299.69
300.38	299.76
300.38	298.19
300.38	297.44
300.38	308.59
300.38	297.32
300.38	301.33
300.38	295.17
300.38	298.85
300.38	299.29
300.38	301.81
300.38	298.68
300.38	296.06
300.38	298.36
300.38	299.93
300.38	298.43
300.38	304.37
300.38	299.37
300.38	302.63
300.38	298.45
300.38	296.08
300.38	307.01
300.38	302.88
300.38	299.16
300.38	294.20
300.38	296.93
300.38	298.68
300.38	296.88
300.38	300.23
300.38	297.09
300.38	301.88
300.38	308.51
300.38	301.20
300.38	301.12
300.38	298.61
300.38	295.17
300.38	299.03
300.38	299.08
300.38	297.04
300.38	303.61
300.38	302.06
300.38	300.37
300.38	303.71
300.38	309.41
300.38	302.69
300.38	299.74
300.38	298.83
300.38	298.12
300.38	300.26
300.38	300.33
300.38	298.00
300.38	299.62
300.38	298.31
300.38	303.02
300.38	297.56
300.38	297.27
300.38	300.19
300.38	298.31
300.38	299.57
300.38	298.96
300.38	306.82
300.38	301.92
300.38	302.58
300.38	300.04
300.38	304.06
300.38	295.45
300.38	295.78
300.38	296.34
300.38	297.65
300.38	302.74
300.38	306.35
300.38	298.03
300.38	304.69
300.38	293.99
300.38	303.05
300.38	294.46
300.38	304.95
300.38	298.62
300.38	299.91
300.38	298.45
300.38	298.19
300.38	293.47
300.38	302.77
300.38	299.57
300.38	295.70
300.38	297.79
300.38	299.44
300.38	298.08
300.38	303.71
300.38	297.74
300.38	305.63
300.38	298.10
300.38	310.49
300.38	297.37
300.38	304.97
300.38	296.03
300.38	294.53
300.38	299.34
300.38	298.73
300.38	297.75
300.38	303.19
300.38	295.33
300.38	307.04
300.38	298.03
300.38	303.31
300.38	299.06
300.38	303.07
300.38	299.22
300.38	299.22
300.38	304.78
300.38	299.27
300.38	299.10
300.38	300.86
300.38	297.98
300.38	295.33
300.38	298.62
300.38	303.31
300.38	297.27
300.38	299.01
300.38	306.89
300.38	303.61
300.38	301.40
300.38	304.93
300.38	293.76
300.38	303.84
300.38	294.69
300.38	298.87
300.38	296.74
300.38	301.27
300.38	299.58
300.38	301.05
300.38	308.38
300.38	303.09
300.38	300.98
300.38	300.09
300.38	295.57
300.38	298.57
300.38	300.84
300.38	300.11
300.38	300.00
300.38	295.49
300.38	304.72
300.38	293.95
300.38	301.69
300.38	296.48
300.38	301.34
300.38	305.37
300.38	298.49
300.38	303.10
300.38	300.87
300.38	297.82
300.38	304.45
300.38	303.21
300.38	302.30
300.38	297.12
300.38	301.45
300.38	297.09
300.38	300.37
300.38	305.70
300.38	296.92
300.38	302.02
300.38	295.91
300.38	298.07
300.38	301.27
300.38	304.62
300.38	302.42
300.38	299.08
300.38	297.49
300.38	297.68
300.38	298.07
300.38	297.35
300.38	298.28
300.38	297.51
300.38	297.58
300.38	299.83
300.38	298.47
300.38	297.53
300.38	298.78
300.38	296.83
300.38	300.59
300.38	307.23
300.38	301.52
300.38	303.17
300.38	301.59
300.38	297.21
300.38	296.59
300.38	301.90
300.38	293.54
300.38	299.44
300.38	297.34
300.38	307.84
300.38	295.94
300.38	303.96
300.38	296.45
300.38	300.02
300.38	299.97
300.38	295.75
300.38	304.03
300.38	290.31
300.38	303.80
300.38	298.59
300.38	300.91
300.38	297.84
300.38	299.32
300.38	302.18
300.38	293.40
300.38	301.92
300.38	308.79
300.38	301.40
300.38	299.65
300.38	300.52
300.38	299.32
300.38	300.54
300.38	296.69
300.38	303.07
300.38	295.85
300.38	298.82
300.38	299.32
300.38	297.07
300.38	303.42
300.38	302.98
300.38	293.76
300.38	295.82
300.38	301.38
300.38	301.31
300.38	298.40
300.38	300.89
300.38	298.62
300.38	296.79
300.38	305.02
300.38	299.23
300.38	296.53
300.38	300.21
300.38	298.94
300.38	299.32
300.38	301.26
300.38	297.68
300.38	302.48
300.38	301.92
300.38	308.42
300.38	301.73
300.38	303.43
300.38	304.39
300.38	297.46
300.38	302.46
300.38	300.00
300.38	304.37
300.38	300.00
300.38	298.99
300.38	300.35
300.38	300.42
300.38	298.07
300.38	296.17
300.38	302.11
300.38	297.16
300.38	303.78
300.38	305.25
300.38	299.10
300.38	299.44
300.38	298.92
300.38	297.58
300.38	296.95
300.38	300.59
300.38	298.19
300.38	302.95
300.38	298.22
300.38	298.57
300.38	299.39
300.38	305.25
300.38	297.12
300.38	300.75
300.38	297.75
300.38	298.64
300.38	296.52
300.38	299.74
300.38	293.05
300.38	298.43
300.38	295.19
300.38	308.21
300.38	297.89
300.38	300.93
300.38	298.35
300.38	299.77
300.38	301.24
300.38	300.47
300.38	301.08
300.38	303.78
300.38	301.57
300.38	301.50
300.38	302.09
300.38	300.23
300.38	300.54
300.38	301.87
300.38	303.84
300.38	300.91
300.38	304.25
300.38	298.76
300.38	301.12
300.38	297.79
300.38	308.23
300.38	296.18
300.38	300.80
300.38	300.18
300.38	297.00
300.38	299.11
300.38	299.48
300.38	295.75
300.38	308.33
300.38	298.07
300.38	297.89
300.38	299.86
300.38	296.34
300.38	301.36
300.38	299.39
300.38	302.84
300.38	298.99
300.38	299.50
300.38	312.76
300.38	298.57
300.38	298.07
300.38	296.13
300.38	296.20
300.38	298.14
300.38	294.23
300.38	302.34
300.38	302.88
300.38	297.74
300.38	300.75
300.38	300.44
300.38	296.52
300.38	302.96
300.38	299.83
300.38	296.06
300.38	299.88
300.38	305.82
300.38	297.18
300.38	298.15
300.38	300.65
300.38	300.47
300.38	304.78
300.38	295.02
300.38	301.76
300.38	300.52
300.38	294.88
300.38	308.24
300.38	297.81
300.38	298.56
300.38	298.35
300.38	298.94
300.38	300.89
300.38	303.87
300.38	300.93
300.38	297.65
300.38	300.77
300.38	298.97
300.38	297.40
300.38	311.78
300.38	297.23
300.38	304.95
300.38	299.41
300.38	298.90
300.38	298.21
300.38	298.99
300.38	299.46
300.38	300.99
300.38	297.02
300.38	306.97
300.38	298.38
300.38	302.46
300.38	295.94
300.38	302.32
300.38	301.36
300.38	298.61
300.38	304.55
300.38	294.65
300.38	299.44
300.38	297.75
300.38	299.03
300.38	298.54
300.38	295.84
300.38	297.65
300.38	301.45
300.38	301.64
300.38	308.63
300.38	302.84
300.38	300.52
300.38	305.06
300.38	300.00
300.38	300.70
300.38	298.92
300.38	297.42
300.38	301.26
300.38	297.28
300.38	299.01
300.38	297.20
300.38	302.65
300.38	300.68
300.38	301.03
300.38	297.60
300.38	297.04
300.38	301.73
300.38	298.59
300.38	300.32
300.38	302.46
300.38	298.40
300.38	311.03
300.38	301.55
300.38	301.48
300.38	298.15
300.38	300.66
300.38	300.40
300.38	297.28
300.38	298.82
300.38	297.70
300.38	298.76
300.38	301.73
300.38	297.60
300.38	305.30
300.38	298.80
300.38	302.34
300.38	302.35
300.38	296.66
300.38	309.03
300.38	297.47
300.38	300.70
300.38	300.26
300.38	300.87
300.38	294.23
300.38	304.25
300.38	295.37
300.38	299.10
300.38	299.97
300.38	306.35
300.38	299.64
300.38	298.90
300.38	298.36
300.38	299.43
300.38	300.23
300.38	300.11
300.38	298.26
300.38	300.99
300.38	296.74
300.38	297.09
300.38	300.23
300.38	306.29
300.38	301.99
300.38	299.62
300.38	298.22
300.38	300.61
300.38	296.32
300.38	297.14
300.38	298.15
300.38	302.79
300.38	299.06
300.38	303.23
300.38	299.65
300.38	301.41
300.38	295.54
300.38	300.65
300.38	302.28
300.38	300.54
300.38	309.55
300.38	300.79
300.38	303.64
300.38	303.40
300.38	299.69
300.38	299.15
300.38	297.42
300.38	300.16
300.38	298.28
300.38	298.12
300.38	305.19
300.38	298.40
300.38	302.63
300.38	296.17
300.38	299.37
300.38	300.89
300.38	295.44
300.38	298.66
300.38	299.27
300.38	294.15
300.38	303.87
300.38	297.87
300.38	301.85
300.38	299.64
300.38	299.97
300.38	296.03
300.38	299.84
300.38	295.77
300.38	302.98
300.38	295.31
300.38	304.90
300.38	298.15
300.38	314.12
300.38	298.80
300.38	301.66
300.38	297.93
300.38	297.75
300.38	297.37
300.38	297.56
300.38	296.83
300.38	301.38
300.38	299.58
300.38	301.92
300.38	298.97
300.38	302.18
300.38	298.57
300.38	303.12
300.38	296.38
300.38	299.50
300.38	304.97
300.38	300.44
300.38	297.79
300.38	299.48
300.38	300.79
300.38	297.98
300.38	298.94
300.38	297.60
300.38	298.24
300.38	301.03
300.38	305.23
300.38	298.42
300.38	301.41
300.38	297.44
300.38	296.88
300.38	300.09
300.38	299.51
300.38	296.43
300.38	296.31
300.38	297.72
300.38	296.25
300.38	300.99
300.38	308.85
300.38	347.84
300.38	279.05
300.38	352.42
300.38	343.71
300.38	325.31
300.38	193.50
300.38	262.13
300.38	253.80
300.38	299.57
300.38	325.20
300.38	350.32
300.38	383.72
300.38	346.78
300.38	299.72
300.38	261.99
300.38	253.75
300.38	271.84
300.38	273.23
300.38	300.45
300.38	326.21
300.38	306.38
300.38	298.85
300.38	268.04
300.38	267.69
300.38	262.44
300.38	278.62
300.38	302.49
300.38	302.65
300.38	301.13
300.38	299.29
300.38	307.86
300.38	304.27
300.38	314.62
300.38	306.92
300.38	307.90
300.38	317.19
300.38	321.44
300.38	292.33
300.38	294.69
300.38	303.73
300.38	297.18
300.38	303.85
300.38	296.88
300.38	306.00
300.38	298.90
300.38	295.28
300.38	302.06
300.38	302.09
300.38	308.80
300.38	298.08
300.38	286.30
300.38	289.04
300.38	286.74
300.38	292.05
300.38	294.25
300.38	300.00
300.38	307.37
300.38	311.94
300.38	305.44
300.38	296.06
300.38	299.04
300.38	305.28
300.38	304.74
300.38	311.45
300.38	306.03
300.38	314.12
300.38	304.52
300.38	298.92
300.38	287.26
300.38	290.14
300.38	296.97
300.38	300.73
300.38	299.04
300.38	295.40
300.38	289.67
300.38	295.26
300.38	293.10
300.38	289.13
300.38	297.89
300.38	297.21
300.38	298.66
300.38	295.35
300.38	296.48
300.38	303.42
300.38	301.03
300.38	311.12
300.38	305.75
300.38	303.35
300.38	298.90
300.38	297.86
300.38	295.09
300.38	303.99
300.38	298.19
300.38	302.72
300.38	296.85
300.38	297.81
300.38	297.21
300.38	304.62
300.38	302.16
300.38	297.82
300.38	300.38
300.38	299.64
300.38	303.17
300.38	295.54
300.38	303.59
300.38	295.07
300.38	298.17
300.38	312.92
300.38	301.62
300.38	302.01
300.38	302.04
300.38	299.23
300.38	297.07
300.38	293.99
300.38	301.41
300.38	296.05
300.38	302.09
300.38	299.43
300.38	302.15
300.38	295.12
300.38	296.43
300.38	296.29
300.38	303.87
300.38	301.08
300.38	312.27
300.38	294.76
300.38	295.26
300.38	296.86
300.38	299.39
300.38	302.49
300.38	297.02
300.38	300.80
300.38	299.65
300.38	295.71
300.38	303.02
300.38	298.45
300.38	303.02
300.38	297.27
300.38	299.06
300.38	299.46
300.38	300.80
300.38	299.36
300.38	297.34
300.38	301.15
300.38	301.10
300.38	296.86
300.38	307.32
300.38	296.97
300.38	299.06
300.38	298.71
300.38	300.98
300.38	302.01
300.38	299.08
300.38	300.59
300.38	299.71
300.38	298.29
300.38	300.54
300.38	306.50
300.38	299.65
300.38	302.69
300.38	295.85
300.38	300.26
300.38	297.40
300.38	307.53
300.38	297.68
300.38	297.40
300.38	298.82
300.38	299.25
300.38	294.62
300.38	295.17
300.38	296.92
300.38	299.36
300.38	297.58
300.38	308.14
300.38	301.74
300.38	299.16
300.38	303.92
300.38	295.92
300.38	298.47
300.38	296.90
300.38	303.03
300.38	295.54
300.38	300.11
300.38	302.76
300.38	301.50
300.38	302.35
300.38	296.85
300.38	299.55
300.38	299.39
300.38	297.21
300.38	295.57
300.38	294.15
300.38	297.82
300.38	297.44
300.38	303.61
300.38	307.88
300.38	305.25
300.38	305.26
300.38	296.62
300.38	302.01
300.38	298.69
300.38	299.55
300.38	303.49
300.38	296.81
300.38	303.07
300.38	299.81
300.38	298.12
300.38	301.67
300.38	295.63
300.38	300.82
300.38	300.26
300.38	297.63
300.38	308.59
300.38	297.72
300.38	298.21
300.38	301.97
300.38	297.51
300.38	300.25
300.38	299.79
300.38	297.60
300.38	298.75
300.38	294.81
300.38	305.91
300.38	298.24
300.38	300.59
300.38	301.33
300.38	302.04
300.38	302.25
300.38	301.13
300.38	296.24
300.38	299.65
300.38	301.45
300.38	299.98
300.38	296.93
300.38	304.71
300.38	300.75
300.38	301.24
300.38	301.64
300.38	301.54
300.38	302.56
300.38	299.91
300.38	298.24
300.38	300.21
300.38	300.26
300.38	302.89
300.38	298.90
300.38	296.60
300.38	302.21
300.38	297.25
300.38	301.50
300.38	302.62
300.38	302.02
300.38	301.40
300.38	297.74
300.38	301.41
300.38	301.55
300.38	300.09
300.38	301.03
300.38	299.95
300.38	302.13
300.38	294.53
300.38	304.53
300.38	302.04
300.38	296.86
300.38	305.70
300.38	299.06
300.38	298.21
300.38	295.73
300.38	301.59
300.38	297.86
300.38	301.64
300.38	300.54
300.38	300.26
300.38	303.07
300.38	296.10
300.38	302.76
300.38	295.26
300.38	302.27
300.38	296.12
300.38	298.43
300.38	292.77
300.38	299.20
300.38	300.42
300.38	315.25
300.38	301.20
300.38	302.18
300.38	298.35
300.38	302.60
300.38	300.26
300.38	299.84
300.38	300.09
300.38	293.88
300.38	302.28
300.38	296.60
300.38	301.73
300.38	298.00
300.38	301.20
300.38	298.96
300.38	296.81
300.38	298.49
300.38	305.12
300.38	299.51
300.38	299.10
300.38	303.30
300.38	299.36
300.38	300.72
300.38	297.54
300.38	302.91
300.38	296.05
300.38	300.82
300.38	305.61
300.38	297.27
300.38	305.11
300.38	298.61
300.38	304.36
300.38	302.41
300.38	300.89
300.38	302.91
300.38	298.42
300.38	299.97
300.38	295.84
300.38	297.12
300.38	307.83
300.38	298.76
300.38	299.88
300.38	295.40
300.38	301.34
300.38	298.05
300.38	299.46
300.38	298.59
300.38	302.77
300.38	301.92
300.38	307.76
300.38	302.01
300.38	295.07
300.38	299.10
300.38	297.18
300.38	300.63
300.38	302.65
300.38	305.12
300.38	303.07
300.38	296.38
300.38	301.62
300.38	300.66
300.38	302.55
300.38	300.77
300.38	303.02
300.38	300.00
300.38	297.84
300.38	302.35
300.38	302.46
300.38	292.25
300.38	301.85
300.38	298.14
300.38	297.61
300.38	302.55
300.38	297.14
300.38	296.79
300.38	302.18
300.38	300.56
300.38	305.96
300.38	305.28
300.38	301.92
300.38	302.23
300.38	296.81
300.38	299.57
300.38	298.33
300.38	299.69
300.38	299.48
300.38	297.91
300.38	300.09
300.38	304.74
300.38	299.57
300.38	295.59
300.38	301.20
300.38	301.62
300.38	299.79
300.38	301.74
300.38	298.61
300.38	297.18
300.38	299.62
300.38	301.01
300.38	298.52
300.38	298.92
300.38	301.69
300.38	300.02
300.38	300.66
300.38	298.31
300.38	306.08
300.38	300.56
300.38	301.73
300.38	300.93
300.38	300.40
300.38	299.03
300.38	297.12
300.38	298.08
300.38	302.32
300.38	298.64
300.38	307.18
300.38	298.52
300.38	299.55
300.38	298.38
300.38	303.03
300.38	299.57
300.38	301.40
300.38	301.40
300.38	300.00
300.38	299.27
300.38	298.17
300.38	298.62
300.38	306.94
300.38	299.65
300.38	299.44
300.38	297.60
300.38	300.63
300.38	301.24
300.38	299.46
300.38	301.50
300.38	300.14
300.38	300.16
300.38	303.12
300.38	301.67
300.38	302.72
300.38	296.67
300.38	298.62
300.38	294.58
300.38	304.37
300.38	307.50
300.38	297.63
300.38	300.04
300.38	297.35
300.38	301.90
300.38	298.73
300.38	299.10
300.38	300.75
300.38	294.51
300.38	301.62
300.38	305.23
300.38	298.49
300.38	295.73
300.38	299.88
300.38	297.40
300.38	303.09
300.38	292.19
300.38	300.37
300.38	297.09
300.38	302.37
300.38	299.79
300.38	302.02
300.38	302.39
300.38	304.78
300.38	296.46
300.38	305.63
300.38	296.71
300.38	301.01
300.38	295.40
300.38	297.27
300.38	298.33
300.38	296.18
300.38	307.46
300.38	297.81
300.38	300.32
300.38	299.76
300.38	301.43
300.38	301.52
300.38	302.77
300.38	297.18
300.38	299.06
300.38	299.97
300.38	298.76
300.38	300.00
300.38	300.82
300.38	298.05
300.38	302.49
300.38	299.23
300.38	299.18
300.38	306.38
300.38	299.57
300.38	297.54
300.38	302.37
300.38	299.90
300.38	305.70
300.38	299.36
300.38	300.82
300.38	296.39
300.38	301.94
300.38	306.05
300.38	299.84
300.38	298.38
300.38	299.81
300.38	297.81
300.38	293.29
300.38	297.72
300.38	295.10
300.38	293.99
300.38	297.00
300.38	297.49
300.38	303.02
300.38	296.15
300.38	305.16
300.38	298.68
300.38	299.69
300.38	296.41
300.38	303.37
300.38	295.82
300.38	304.36
300.38	293.31
300.38	301.17
300.38	305.40
300.38	297.23
300.38	303.02
300.38	297.53
300.38	298.33
300.38	298.33
300.38	297.46
300.38	298.54
300.38	296.17
300.38	296.83
300.38	303.84
300.38	297.74
300.38	299.18
300.38	298.89
300.38	301.87
300.38	298.71
300.38	297.87
300.38	304.86
300.38	299.97
300.38	295.98
300.38	300.37
300.38	295.56
300.38	301.05
300.38	297.54
300.38	296.13
300.38	297.39
300.38	295.05
300.38	305.23
300.38	304.41
300.38	300.59
300.38	302.04
300.38	298.19
300.38	303.10
300.38	295.89
300.38	300.59
300.38	302.67
300.38	298.05
300.38	300.98
300.38	300.04
300.38	300.33
300.38	299.55
300.38	295.38
300.38	301.15
300.38	298.56
300.38	302.23
300.38	299.55
300.38	302.28
300.38	297.51
300.38	299.48
300.38	302.32
300.38	297.23
300.38	295.16
300.38	305.26
300.38	297.02
300.38	302.62
300.38	303.14
300.38	297.60
300.38	301.80
300.38	296.32
300.38	305.98
300.38	299.11
300.38	299.90
300.38	297.49
300.38	299.55
300.38	300.70
300.38	296.57
300.38	305.54
300.38	294.95
300.38	302.39
300.38	294.77
300.38	302.53
300.38	296.71
300.38	300.28
300.38	298.29
300.38	305.21
300.38	299.57
300.38	306.45
300.38	299.64
300.38	304.79
300.38	300.40
300.38	302.93
300.38	298.05
300.38	302.65
300.38	300.93
300.38	295.49
300.38	294.62
300.38	297.60
300.38	299.18
300.38	305.79
300.38	300.25
300.38	299.39
300.38	302.53
300.38	297.07
300.38	301.94
300.38	296.85
300.38	300.49
300.38	299.86
300.38	295.21
300.38	303.28
300.38	298.92
300.38	301.34
300.38	300.04
300.38	300.63
300.38	297.39
300.38	300.82
300.38	299.29
300.38	300.19
300.38	298.22
300.38	301.15
300.38	301.29
300.38	300.45
300.38	298.10
300.38	296.60
300.38	297.74
300.38	297.98
300.38	308.47
300.38	300.32
300.38	297.70
300.38	300.37
300.38	302.44
300.38	303.92
300.38	297.28
300.38	299.04
300.38	296.34
[truncated: 2,001 more rows]
