# Supplementary material for: Anti-vibration method for sensing ring of fiber optical current transformer integrating structural design and adaptive signal processing
Source: PLoS One. 2026 Feb 27;21(2):e0341890. doi: 10.1371/journal.pone.0341890 (PMC12948120; doi:10.1371/journal.pone.0341890)
Supplement: S1 Data — (ZIP) [file pone.0341890.s001.zip › Semi-sinusoidal vibration/10G-16ms/2024-11-15_13-59-16_CH2_Wav_2410010+10g16ms-001.csv]

ʱ��/s ��׼����/A ��������/A
0.000000000	-1511.510000000	-1495.900000000
0.000250000	-1485.710000000	-1465.440000000
0.000500000	-1449.220000000	-1424.110000000
0.000750000	-1401.310000000	-1371.730000000
0.001000000	-1343.480000000	-1312.420000000
0.001250000	-1280.890000000	-1247.270000000
0.001500000	-1212.550000000	-1174.000000000
0.001750000	-1130.270000000	-1086.390000000
0.002000000	-1037.860000000	-992.250000000
0.002250000	-940.430000000	-892.220000000
0.002500000	-838.470000000	-789.700000000
0.002750000	-732.770000000	-682.790000000
0.003000000	-624.640000000	-573.500000000
0.003250000	-514.350000000	-463.510000000
0.003500000	-402.940000000	-350.400000000
0.003750000	-288.680000000	-235.010000000
0.004000000	-171.730000000	-117.670000000
0.004250000	-53.510000000	1.050000000
0.004500000	64.140000000	116.680000000
0.004750000	180.840000000	233.080000000
0.005000000	297.060000000	351.570000000
0.005250000	415.600000000	469.960000000
0.005500000	532.880000000	584.030000000
0.005750000	643.990000000	692.890000000
0.006000000	749.950000000	798.340000000
0.006250000	852.110000000	898.690000000
0.006500000	950.660000000	995.470000000
0.006750000	1044.990000000	1085.920000000
0.007000000	1128.920000000	1165.620000000
0.007250000	1203.820000000	1236.700000000
0.007500000	1269.710000000	1298.720000000
0.007750000	1328.600000000	1355.740000000
0.008000000	1382.000000000	1406.300000000
0.008250000	1428.990000000	1450.060000000
0.008500000	1466.800000000	1484.410000000
0.008750000	1496.770000000	1511.700000000
0.009000000	1518.380000000	1530.140000000
0.009250000	1531.830000000	1539.640000000
0.009500000	1536.690000000	1540.550000000
0.009750000	1531.790000000	1532.300000000
0.010000000	1518.260000000	1515.110000000
0.010250000	1494.410000000	1486.130000000
0.010500000	1458.750000000	1445.400000000
0.010750000	1411.950000000	1395.980000000
0.011000000	1355.250000000	1336.380000000
0.011250000	1291.930000000	1270.530000000
0.011500000	1222.680000000	1197.570000000
0.011750000	1140.290000000	1109.310000000
0.012000000	1047.260000000	1014.890000000
0.012250000	948.760000000	915.040000000
0.012500000	845.640000000	810.870000000
0.012750000	739.480000000	703.180000000
0.013000000	630.650000000	593.150000000
0.013250000	519.230000000	481.530000000
0.013500000	405.920000000	368.010000000
0.013750000	290.130000000	251.330000000
0.014000000	171.570000000	132.150000000
0.014250000	52.630000000	12.360000000
0.014500000	-65.410000000	-103.980000000
0.014750000	-182.590000000	-221.560000000
0.015000000	-299.410000000	-338.680000000
0.015250000	-417.410000000	-456.720000000
0.015500000	-533.030000000	-570.250000000
0.015750000	-643.690000000	-680.110000000
0.016000000	-750.810000000	-784.470000000
0.016250000	-853.560000000	-885.600000000
0.016500000	-951.590000000	-982.820000000
0.016750000	-1046.020000000	-1074.230000000
0.017000000	-1131.580000000	-1155.010000000
0.017250000	-1207.630000000	-1227.010000000
0.017500000	-1274.060000000	-1290.380000000
0.017750000	-1333.040000000	-1347.120000000
0.018000000	-1385.830000000	-1398.360000000
0.018250000	-1433.100000000	-1441.780000000
0.018500000	-1471.530000000	-1476.670000000
0.018750000	-1501.770000000	-1504.730000000
0.019000000	-1523.880000000	-1522.910000000
0.019250000	-1537.460000000	-1533.320000000
0.019500000	-1542.730000000	-1534.420000000
0.019750000	-1538.960000000	-1527.790000000
0.020000000	-1525.850000000	-1510.430000000
0.020250000	-1502.340000000	-1482.640000000
0.020500000	-1467.660000000	-1443.180000000
0.020750000	-1421.820000000	-1393.410000000
0.021000000	-1365.940000000	-1334.130000000
0.021250000	-1303.710000000	-1269.870000000
0.021500000	-1235.390000000	-1197.540000000
0.021750000	-1154.110000000	-1110.200000000
0.022000000	-1062.060000000	-1016.390000000
0.022250000	-964.510000000	-916.060000000
0.022500000	-861.990000000	-812.030000000
0.022750000	-755.910000000	-705.360000000
0.023000000	-647.440000000	-595.340000000
0.023250000	-536.540000000	-483.930000000
0.023500000	-423.840000000	-371.010000000
0.023750000	-308.240000000	-253.700000000
0.024000000	-189.230000000	-134.550000000
0.024250000	-69.680000000	-15.390000000
0.024500000	48.250000000	102.400000000
0.024750000	165.250000000	218.570000000
0.025000000	282.530000000	337.290000000
0.025250000	401.120000000	453.870000000
0.025500000	516.190000000	567.560000000
0.025750000	626.850000000	677.790000000
0.026000000	733.600000000	782.150000000
0.026250000	837.100000000	883.440000000
0.026500000	936.180000000	979.980000000
0.026750000	1030.580000000	1071.510000000
0.027000000	1115.410000000	1152.770000000
0.027250000	1191.700000000	1225.440000000
0.027500000	1259.090000000	1288.510000000
0.027750000	1318.950000000	1345.540000000
0.028000000	1372.040000000	1396.400000000
0.028250000	1419.530000000	1441.200000000
0.028500000	1458.710000000	1475.970000000
0.028750000	1489.700000000	1504.420000000
0.029000000	1512.370000000	1524.140000000
0.029250000	1526.250000000	1534.790000000
0.029500000	1531.300000000	1536.430000000
0.029750000	1527.680000000	1529.340000000
0.030000000	1514.910000000	1511.810000000
0.030250000	1491.710000000	1483.750000000
0.030500000	1456.650000000	1444.970000000
0.030750000	1410.660000000	1393.970000000
0.031000000	1354.170000000	1334.170000000
0.031250000	1291.420000000	1270.510000000
0.031500000	1223.210000000	1199.250000000
0.031750000	1141.530000000	1110.360000000
0.032000000	1048.840000000	1016.450000000
0.032250000	951.020000000	916.760000000
0.032500000	848.700000000	813.360000000
0.032750000	742.610000000	706.700000000
0.033000000	633.710000000	597.110000000
0.033250000	522.390000000	484.560000000
0.033500000	409.580000000	371.760000000
0.033750000	294.370000000	254.860000000
0.034000000	175.820000000	136.200000000
0.034250000	56.350000000	17.200000000
0.034500000	-62.060000000	-101.510000000
0.034750000	-178.500000000	-216.030000000
0.035000000	-294.210000000	-334.180000000
0.035250000	-412.230000000	-452.200000000
0.035500000	-528.730000000	-565.340000000
0.035750000	-639.460000000	-675.090000000
0.036000000	-745.870000000	-780.060000000
0.036250000	-848.280000000	-881.420000000
0.036500000	-947.220000000	-978.440000000
0.036750000	-1042.660000000	-1070.380000000
0.037000000	-1128.570000000	-1152.330000000
0.037250000	-1204.310000000	-1225.420000000
0.037500000	-1271.260000000	-1288.550000000
0.037750000	-1330.950000000	-1346.150000000
0.038000000	-1384.510000000	-1397.280000000
0.038250000	-1431.840000000	-1440.590000000
0.038500000	-1470.320000000	-1475.960000000
0.038750000	-1501.120000000	-1504.120000000
0.039000000	-1524.060000000	-1523.500000000
0.039250000	-1538.000000000	-1534.660000000
0.039500000	-1543.620000000	-1536.470000000
0.039750000	-1540.200000000	-1528.920000000
0.040000000	-1527.330000000	-1512.850000000
0.040250000	-1504.880000000	-1486.220000000
0.040500000	-1470.970000000	-1446.700000000
0.040750000	-1425.710000000	-1397.590000000
0.041000000	-1370.330000000	-1338.670000000
0.041250000	-1308.020000000	-1274.860000000
0.041500000	-1240.010000000	-1202.370000000
0.041750000	-1159.550000000	-1115.550000000
0.042000000	-1067.710000000	-1022.000000000
0.042250000	-970.280000000	-922.290000000
0.042500000	-868.010000000	-818.820000000
0.042750000	-762.300000000	-711.680000000
0.043000000	-654.080000000	-602.370000000
0.043250000	-543.030000000	-490.790000000
0.043500000	-429.540000000	-377.380000000
0.043750000	-314.470000000	-260.380000000
0.044000000	-196.210000000	-140.510000000
0.044250000	-76.750000000	-21.770000000
0.044500000	42.030000000	95.690000000
0.044750000	159.520000000	212.820000000
0.045000000	276.240000000	330.130000000
0.045250000	394.000000000	447.490000000
0.045500000	509.160000000	561.570000000
0.045750000	621.040000000	670.750000000
0.046000000	728.210000000	775.620000000
0.046250000	830.810000000	876.910000000
0.046500000	929.250000000	973.930000000
0.046750000	1024.320000000	1066.090000000
0.047000000	1110.700000000	1147.380000000
0.047250000	1187.000000000	1220.660000000
0.047500000	1254.180000000	1284.360000000
0.047750000	1313.840000000	1340.830000000
0.048000000	1367.560000000	1392.410000000
0.048250000	1415.880000000	1437.450000000
0.048500000	1455.250000000	1473.180000000
0.048750000	1485.840000000	1500.860000000
0.049000000	1508.140000000	1520.860000000
0.049250000	1523.620000000	1532.510000000
0.049500000	1529.100000000	1533.420000000
0.049750000	1525.530000000	1526.980000000
0.050000000	1513.380000000	1511.540000000
0.050250000	1490.680000000	1482.950000000
0.050500000	1456.380000000	1444.440000000
0.050750000	1410.970000000	1394.560000000
0.051000000	1354.940000000	1334.980000000
0.051250000	1292.040000000	1272.070000000
0.051500000	1224.210000000	1200.940000000
0.051750000	1143.970000000	1114.070000000
0.052000000	1051.770000000	1020.100000000
0.052250000	954.160000000	920.450000000
0.052500000	852.030000000	817.020000000
0.052750000	746.320000000	711.150000000
0.053000000	637.740000000	601.060000000
0.053250000	526.980000000	489.610000000
0.053500000	414.330000000	376.860000000
0.053750000	298.670000000	260.230000000
0.054000000	180.280000000	141.660000000
0.054250000	62.010000000	22.760000000
0.054500000	-55.700000000	-94.670000000
0.054750000	-172.770000000	-210.970000000
0.055000000	-289.310000000	-328.410000000
0.055250000	-407.400000000	-446.120000000
0.055500000	-523.220000000	-559.350000000
0.055750000	-633.890000000	-669.960000000
0.056000000	-740.950000000	-774.230000000
0.056250000	-844.110000000	-875.640000000
0.056500000	-942.670000000	-973.160000000
0.056750000	-1037.290000000	-1066.070000000
0.057000000	-1123.560000000	-1147.580000000
0.057250000	-1200.190000000	-1220.640000000
0.057500000	-1267.830000000	-1284.770000000
0.057750000	-1327.390000000	-1341.760000000
0.058000000	-1380.650000000	-1392.610000000
0.058250000	-1428.410000000	-1438.080000000
0.058500000	-1467.410000000	-1473.540000000
0.058750000	-1498.440000000	-1501.240000000
0.059000000	-1521.480000000	-1520.960000000
0.059250000	-1535.620000000	-1532.120000000
0.059500000	-1541.890000000	-1534.530000000
0.059750000	-1539.200000000	-1527.790000000
0.060000000	-1526.780000000	-1512.500000000
0.060250000	-1504.990000000	-1485.710000000
0.060500000	-1471.670000000	-1447.500000000
0.060750000	-1426.240000000	-1397.870000000
0.061000000	-1371.300000000	-1339.380000000
0.061250000	-1309.810000000	-1276.240000000
0.061500000	-1242.020000000	-1204.710000000
0.061750000	-1162.280000000	-1118.420000000
0.062000000	-1070.970000000	-1025.490000000
0.062250000	-974.270000000	-926.160000000
0.062500000	-872.330000000	-823.080000000
0.062750000	-766.560000000	-715.940000000
0.063000000	-658.600000000	-607.930000000
0.063250000	-547.970000000	-495.390000000
0.063500000	-434.890000000	-382.120000000
0.063750000	-320.270000000	-265.880000000
0.064000000	-201.860000000	-147.060000000
0.064250000	-81.960000000	-27.420000000
0.064500000	36.060000000	89.460000000
0.064750000	152.630000000	205.280000000
0.065000000	269.320000000	323.670000000
0.065250000	388.760000000	442.630000000
0.065500000	505.560000000	556.910000000
0.065750000	616.570000000	666.390000000
0.066000000	723.090000000	772.030000000
0.066250000	826.360000000	873.050000000
0.066500000	925.710000000	969.840000000
0.066750000	1020.720000000	1062.970000000
0.067000000	1106.910000000	1144.370000000
0.067250000	1183.340000000	1217.050000000
0.067500000	1251.300000000	1281.750000000
0.067750000	1311.930000000	1338.190000000
0.068000000	1365.740000000	1390.210000000
0.068250000	1413.450000000	1435.560000000
0.068500000	1453.370000000	1472.150000000
0.068750000	1484.850000000	1500.260000000
0.069000000	1507.740000000	1520.350000000
0.069250000	1523.040000000	1531.440000000
0.069500000	1528.950000000	1533.710000000
0.069750000	1525.860000000	1527.410000000
0.070000000	1514.100000000	1512.040000000
0.070250000	1491.430000000	1484.290000000
0.070500000	1458.500000000	1447.100000000
0.070750000	1413.660000000	1398.920000000
0.071000000	1357.840000000	1338.710000000
0.071250000	1295.340000000	1275.460000000
0.071500000	1228.340000000	1205.100000000
0.071750000	1148.930000000	1118.720000000
0.072000000	1056.830000000	1025.650000000
0.072250000	959.490000000	926.720000000
0.072500000	857.860000000	823.370000000
0.072750000	752.560000000	717.230000000
0.073000000	643.940000000	607.690000000
0.073250000	532.900000000	496.570000000
0.073500000	420.640000000	382.900000000
0.073750000	305.980000000	266.770000000
0.074000000	187.770000000	147.870000000
0.074250000	68.830000000	29.420000000
0.074500000	-49.560000000	-87.470000000
0.074750000	-166.270000000	-203.110000000
0.075000000	-281.510000000	-320.070000000
0.075250000	-399.180000000	-438.790000000
0.075500000	-516.380000000	-553.220000000
0.075750000	-627.870000000	-663.130000000
0.076000000	-734.490000000	-768.440000000
0.076250000	-836.840000000	-869.000000000
0.076500000	-935.810000000	-966.870000000
0.076750000	-1031.410000000	-1059.820000000
0.077000000	-1118.710000000	-1142.450000000
0.077250000	-1195.120000000	-1215.910000000
0.077500000	-1262.670000000	-1280.520000000
0.077750000	-1322.920000000	-1338.100000000
0.078000000	-1376.890000000	-1388.690000000
0.078250000	-1425.260000000	-1434.690000000
0.078500000	-1464.360000000	-1470.620000000
0.078750000	-1495.670000000	-1499.210000000
0.079000000	-1519.470000000	-1519.440000000
0.079250000	-1534.200000000	-1530.260000000
0.079500000	-1540.730000000	-1533.560000000
0.079750000	-1538.770000000	-1527.670000000
0.080000000	-1526.620000000	-1512.240000000
0.080250000	-1505.490000000	-1486.840000000
0.080500000	-1473.080000000	-1449.750000000
0.080750000	-1428.680000000	-1400.180000000
0.081000000	-1373.860000000	-1342.260000000
0.081250000	-1312.450000000	-1279.140000000
0.081500000	-1245.460000000	-1209.150000000
0.081750000	-1167.150000000	-1123.750000000
0.082000000	-1076.230000000	-1030.800000000
0.082250000	-979.690000000	-932.770000000
0.082500000	-878.100000000	-828.380000000
0.082750000	-772.780000000	-722.850000000
0.083000000	-665.160000000	-613.540000000
0.083250000	-554.940000000	-502.330000000
0.083500000	-441.440000000	-388.840000000
0.083750000	-326.700000000	-273.190000000
0.084000000	-209.320000000	-155.260000000
0.084250000	-90.170000000	-35.300000000
0.084500000	28.740000000	82.260000000
0.084750000	146.210000000	199.470000000
0.085000000	262.610000000	316.140000000
0.085250000	380.940000000	435.770000000
0.085500000	498.060000000	550.370000000
0.085750000	610.180000000	660.380000000
0.086000000	717.720000000	765.920000000
0.086250000	820.590000000	867.140000000
0.086500000	919.220000000	963.690000000
0.086750000	1014.480000000	1057.460000000
0.087000000	1102.560000000	1139.180000000
0.087250000	1179.710000000	1213.220000000
0.087500000	1247.720000000	1277.160000000
0.087750000	1308.050000000	1336.150000000
0.088000000	1362.370000000	1388.070000000
0.088250000	1410.390000000	1433.130000000
0.088500000	1450.630000000	1469.690000000
0.088750000	1482.390000000	1498.210000000
0.089000000	1505.930000000	1517.630000000
0.089250000	1520.990000000	1530.530000000
0.089500000	1527.680000000	1531.830000000
0.089750000	1524.650000000	1526.180000000
0.090000000	1513.490000000	1511.800000000
0.090250000	1492.310000000	1485.320000000
0.090500000	1458.930000000	1448.600000000
0.090750000	1414.960000000	1400.440000000
0.091000000	1360.220000000	1341.070000000
0.091250000	1297.650000000	1277.990000000
0.091500000	1230.200000000	1208.390000000
0.091750000	1152.130000000	1122.920000000
0.092000000	1060.620000000	1030.070000000
0.092250000	963.720000000	930.350000000
0.092500000	862.010000000	827.700000000
0.092750000	756.760000000	722.240000000
0.093000000	648.650000000	612.500000000
0.093250000	538.120000000	501.830000000
0.093500000	425.680000000	389.280000000
0.093750000	310.530000000	273.010000000
0.094000000	191.910000000	153.620000000
0.094250000	73.670000000	35.650000000
0.094500000	-43.660000000	-82.150000000
0.094750000	-160.810000000	-198.980000000
0.095000000	-277.290000000	-315.380000000
0.095250000	-395.230000000	-433.420000000
0.095500000	-511.310000000	-547.310000000
0.095750000	-622.570000000	-658.190000000
0.096000000	-729.870000000	-763.180000000
0.096250000	-833.230000000	-864.470000000
0.096500000	-931.970000000	-961.800000000
0.096750000	-1026.880000000	-1056.090000000
0.097000000	-1114.730000000	-1139.130000000
0.097250000	-1191.940000000	-1212.430000000
0.097500000	-1260.450000000	-1277.330000000
0.097750000	-1320.570000000	-1335.360000000
0.098000000	-1374.110000000	-1386.210000000
0.098250000	-1422.620000000	-1432.410000000
0.098500000	-1462.680000000	-1467.900000000
0.098750000	-1494.130000000	-1496.050000000
0.099000000	-1518.250000000	-1517.590000000
0.099250000	-1533.390000000	-1529.810000000
0.099500000	-1540.170000000	-1532.950000000
0.099750000	-1538.530000000	-1527.580000000
0.100000000	-1527.270000000	-1512.640000000
0.100250000	-1506.740000000	-1487.300000000
0.100500000	-1474.630000000	-1450.620000000
0.100750000	-1430.730000000	-1402.150000000
0.101000000	-1376.220000000	-1344.240000000
0.101250000	-1315.170000000	-1281.320000000
0.101500000	-1248.230000000	-1211.890000000
0.101750000	-1170.410000000	-1127.260000000
0.102000000	-1079.570000000	-1034.190000000
0.102250000	-983.560000000	-935.820000000
0.102500000	-882.410000000	-832.750000000
0.102750000	-777.230000000	-726.660000000
0.103000000	-669.180000000	-617.980000000
0.103250000	-559.140000000	-507.250000000
0.103500000	-446.540000000	-393.610000000
0.103750000	-331.830000000	-278.300000000
0.104000000	-213.890000000	-158.380000000
0.104250000	-94.390000000	-41.050000000
0.104500000	23.870000000	78.130000000
0.104750000	140.430000000	194.230000000
0.105000000	256.530000000	311.750000000
0.105250000	375.750000000	430.830000000
0.105500000	493.210000000	545.290000000
0.105750000	604.590000000	654.330000000
0.106000000	711.530000000	760.580000000
0.106250000	814.910000000	861.820000000
0.106500000	914.500000000	959.560000000
0.106750000	1009.950000000	1051.880000000
0.107000000	1097.810000000	1135.580000000
0.107250000	1174.920000000	1209.850000000
0.107500000	1243.860000000	1274.700000000
0.107750000	1304.970000000	1332.820000000
0.108000000	1359.600000000	1384.360000000
0.108250000	1407.820000000	1430.220000000
0.108500000	1448.520000000	1467.640000000
0.108750000	1480.590000000	1496.830000000
0.109000000	1504.890000000	1516.830000000
0.109250000	1520.580000000	1529.460000000
0.109500000	1527.570000000	1533.620000000
0.109750000	1525.440000000	1527.490000000
0.110000000	1514.460000000	1512.910000000
0.110250000	1494.250000000	1487.610000000
0.110500000	1461.880000000	1451.420000000
0.110750000	1418.080000000	1403.160000000
0.111000000	1363.650000000	1344.960000000
0.111250000	1301.670000000	1282.320000000
0.111500000	1234.920000000	1212.770000000
0.111750000	1157.510000000	1128.350000000
0.112000000	1066.370000000	1035.830000000
0.112250000	969.670000000	937.100000000
0.112500000	868.450000000	833.640000000
0.112750000	763.490000000	729.440000000
0.113000000	655.510000000	620.020000000
0.113250000	544.700000000	508.010000000
0.113500000	432.030000000	395.560000000
0.113750000	317.980000000	279.570000000
0.114000000	200.220000000	162.360000000
0.114250000	81.180000000	42.440000000
0.114500000	-37.120000000	-74.490000000
0.114750000	-153.870000000	-190.700000000
0.115000000	-269.070000000	-307.550000000
0.115250000	-386.870000000	-425.520000000
0.115500000	-504.110000000	-540.710000000
0.115750000	-616.200000000	-649.910000000
0.116000000	-723.130000000	-755.790000000
0.116250000	-825.690000000	-858.350000000
0.116500000	-924.850000000	-955.430000000
0.116750000	-1020.850000000	-1049.790000000
0.117000000	-1109.950000000	-1133.880000000
0.117250000	-1187.200000000	-1208.110000000
0.117500000	-1255.770000000	-1272.600000000
0.117750000	-1316.560000000	-1331.440000000
0.118000000	-1371.150000000	-1383.160000000
0.118250000	-1419.680000000	-1429.350000000
0.118500000	-1460.100000000	-1465.890000000
0.118750000	-1492.050000000	-1495.860000000
0.119000000	-1516.750000000	-1515.990000000
0.119250000	-1532.410000000	-1528.320000000
0.119500000	-1539.660000000	-1533.150000000
0.119750000	-1538.400000000	-1528.310000000
0.120000000	-1527.800000000	-1513.030000000
0.120250000	-1507.650000000	-1488.680000000
0.120500000	-1476.310000000	-1453.070000000
0.120750000	-1433.740000000	-1405.740000000
0.121000000	-1379.840000000	-1348.070000000
0.121250000	-1318.420000000	-1285.260000000
0.121500000	-1252.170000000	-1215.620000000
0.121750000	-1175.660000000	-1132.000000000
0.122000000	-1085.060000000	-1039.190000000
0.122250000	-988.870000000	-941.520000000
0.122500000	-887.880000000	-839.130000000
0.122750000	-783.150000000	-732.940000000
0.123000000	-675.480000000	-623.670000000
0.123250000	-565.360000000	-513.250000000
0.123500000	-452.340000000	-399.610000000
0.123750000	-337.280000000	-283.780000000
0.124000000	-219.820000000	-163.960000000
0.124250000	-101.070000000	-45.760000000
0.124500000	17.710000000	72.570000000
0.124750000	135.500000000	188.290000000
0.125000000	251.510000000	305.650000000
0.125250000	369.230000000	424.320000000
0.125500000	486.050000000	539.040000000
0.125750000	598.740000000	649.460000000
0.126000000	706.560000000	754.370000000
0.126250000	809.990000000	856.390000000
0.126500000	908.880000000	954.990000000
0.126750000	1004.560000000	1048.240000000
0.127000000	1094.300000000	1133.090000000
0.127250000	1172.750000000	1206.660000000
0.127500000	1241.910000000	1272.040000000
0.127750000	1302.540000000	1330.470000000
0.128000000	1357.530000000	1383.590000000
0.128250000	1406.890000000	1429.760000000
0.128500000	1447.480000000	1467.500000000
0.128750000	1480.300000000	1496.230000000
0.129000000	1505.250000000	1517.760000000
0.129250000	1520.910000000	1530.610000000
0.129500000	1528.270000000	1534.120000000
0.129750000	1526.830000000	1528.910000000
0.130000000	1516.230000000	1515.300000000
0.130250000	1496.330000000	1490.970000000
0.130500000	1464.430000000	1454.890000000
0.130750000	1421.500000000	1407.870000000
0.131000000	1368.080000000	1350.280000000
0.131250000	1306.120000000	1286.830000000
0.131500000	1239.290000000	1218.230000000
0.131750000	1162.830000000	1134.440000000
0.132000000	1072.160000000	1041.420000000
0.132250000	975.750000000	943.410000000
0.132500000	874.330000000	840.000000000
0.132750000	769.260000000	735.080000000
0.133000000	661.380000000	625.890000000
0.133250000	551.150000000	514.820000000
0.133500000	438.290000000	401.320000000
0.133750000	323.510000000	285.200000000
0.134000000	205.510000000	167.650000000
0.134250000	86.810000000	48.680000000
0.134500000	-31.030000000	-68.530000000
0.134750000	-148.030000000	-185.700000000
0.135000000	-264.340000000	-302.070000000
0.135250000	-382.480000000	-420.560000000
0.135500000	-499.250000000	-536.320000000
0.135750000	-611.030000000	-645.530000000
0.136000000	-718.710000000	-751.950000000
0.136250000	-822.610000000	-853.550000000
0.136500000	-921.780000000	-952.140000000
0.136750000	-1017.190000000	-1046.090000000
0.137000000	-1106.900000000	-1131.390000000
0.137250000	-1185.470000000	-1206.810000000
0.137500000	-1255.060000000	-1271.520000000
0.137750000	-1315.860000000	-1329.900000000
0.138000000	-1370.300000000	-1382.350000000
0.138250000	-1419.110000000	-1429.530000000
0.138500000	-1460.630000000	-1466.320000000
0.138750000	-1493.000000000	-1495.730000000
0.139000000	-1517.820000000	-1517.540000000
0.139250000	-1533.930000000	-1530.360000000
0.139500000	-1541.800000000	-1535.130000000
0.139750000	-1540.850000000	-1530.020000000
0.140000000	-1530.700000000	-1515.880000000
0.140250000	-1511.500000000	-1492.840000000
0.140500000	-1480.480000000	-1456.560000000
0.140750000	-1437.890000000	-1409.270000000
0.141000000	-1384.960000000	-1352.650000000
0.141250000	-1323.840000000	-1289.330000000
0.141500000	-1257.480000000	-1221.310000000
0.141750000	-1181.490000000	-1139.290000000
0.142000000	-1091.350000000	-1046.070000000
0.142250000	-995.480000000	-947.450000000
0.142500000	-894.490000000	-845.460000000
0.142750000	-789.600000000	-739.110000000
0.143000000	-681.590000000	-630.670000000
0.143250000	-571.360000000	-518.560000000
0.143500000	-458.940000000	-405.870000000
0.143750000	-344.560000000	-290.500000000
0.144000000	-226.510000000	-171.290000000
0.144250000	-106.890000000	-52.810000000
0.144500000	11.320000000	65.170000000
0.144750000	128.290000000	183.120000000
0.145000000	244.700000000	298.860000000
0.145250000	363.710000000	418.770000000
0.145500000	481.750000000	534.540000000
0.145750000	593.950000000	644.550000000
0.146000000	701.120000000	750.530000000
0.146250000	805.100000000	851.650000000
0.146500000	905.130000000	950.610000000
0.146750000	1000.990000000	1043.890000000
0.147000000	1090.590000000	1128.680000000
0.147250000	1169.000000000	1203.650000000
0.147500000	1239.030000000	1270.140000000
0.147750000	1300.680000000	1329.500000000
0.148000000	1355.820000000	1381.290000000
0.148250000	1404.730000000	1428.710000000
0.148500000	1446.610000000	1465.660000000
0.148750000	1479.250000000	1495.570000000
0.149000000	1504.460000000	1517.160000000
0.149250000	1520.790000000	1530.220000000
0.149500000	1528.300000000	1534.780000000
0.149750000	1527.320000000	1530.600000000
0.150000000	1517.440000000	1516.700000000
0.150250000	1497.810000000	1492.960000000
0.150500000	1466.950000000	1457.670000000
0.150750000	1424.430000000	1409.380000000
0.151000000	1370.200000000	1351.900000000
0.151250000	1308.820000000	1289.510000000
0.151500000	1242.790000000	1221.710000000
0.151750000	1166.890000000	1138.440000000
0.152000000	1076.220000000	1046.100000000
0.152250000	980.080000000	947.680000000
0.152500000	879.090000000	844.990000000
0.152750000	774.110000000	739.280000000
0.153000000	665.940000000	630.220000000
0.153250000	555.620000000	520.150000000
0.153500000	442.840000000	406.690000000
0.153750000	328.450000000	291.350000000
0.154000000	211.360000000	172.800000000
0.154250000	92.180000000	53.490000000
0.154500000	-26.630000000	-63.590000000
0.154750000	-143.490000000	-180.390000000
0.155000000	-258.630000000	-296.990000000
0.155250000	-376.380000000	-414.350000000
0.155500000	-494.610000000	-530.630000000
0.155750000	-607.590000000	-641.560000000
0.156000000	-714.770000000	-746.600000000
0.156250000	-817.910000000	-849.740000000
0.156500000	-917.490000000	-947.570000000
0.156750000	-1013.840000000	-1042.740000000
0.157000000	-1104.210000000	-1128.100000000
0.157250000	-1182.500000000	-1202.810000000
0.157500000	-1251.790000000	-1269.130000000
0.157750000	-1313.280000000	-1327.790000000
0.158000000	-1368.720000000	-1380.780000000
0.158250000	-1417.710000000	-1427.440000000
0.158500000	-1459.020000000	-1464.810000000
0.158750000	-1491.880000000	-1495.270000000
0.159000000	-1517.380000000	-1517.180000000
0.159250000	-1533.800000000	-1530.020000000
0.159500000	-1542.020000000	-1535.760000000
0.159750000	-1541.550000000	-1530.850000000
0.160000000	-1531.580000000	-1517.830000000
0.160250000	-1512.840000000	-1494.310000000
0.160500000	-1482.500000000	-1458.840000000
0.160750000	-1440.640000000	-1413.090000000
0.161000000	-1388.060000000	-1356.180000000
0.161250000	-1326.870000000	-1293.250000000
0.161500000	-1260.830000000	-1225.300000000
0.161750000	-1186.110000000	-1142.570000000
0.162000000	-1096.610000000	-1051.210000000
0.162250000	-1000.720000000	-952.750000000
0.162500000	-899.780000000	-850.290000000
0.162750000	-795.240000000	-744.420000000
0.163000000	-687.780000000	-635.880000000
0.163250000	-577.570000000	-525.170000000
0.163500000	-464.540000000	-412.220000000
0.163750000	-350.400000000	-296.750000000
0.164000000	-233.300000000	-178.810000000
0.164250000	-114.120000000	-59.210000000
0.164500000	4.530000000	59.290000000
0.164750000	122.460000000	176.570000000
0.165000000	238.760000000	293.350000000
0.165250000	356.650000000	411.420000000
0.165500000	474.400000000	527.670000000
0.165750000	587.830000000	638.200000000
0.166000000	696.190000000	744.820000000
0.166250000	799.810000000	846.940000000
0.166500000	899.170000000	945.450000000
0.166750000	995.180000000	1038.800000000
0.167000000	1086.210000000	1125.240000000
0.167250000	1165.540000000	1200.730000000
0.167500000	1235.720000000	1267.080000000
0.167750000	1297.220000000	1326.070000000
0.168000000	1352.690000000	1379.240000000
0.168250000	1402.520000000	1425.960000000
0.168500000	1445.130000000	1464.490000000
0.168750000	1477.630000000	1494.680000000
0.169000000	1503.620000000	1517.420000000
0.169250000	1520.800000000	1530.590000000
0.169500000	1528.930000000	1535.200000000
0.169750000	1528.220000000	1530.950000000
0.170000000	1518.790000000	1518.010000000
0.170250000	1499.600000000	1494.660000000
0.170500000	1469.030000000	1460.190000000
0.170750000	1427.720000000	1413.850000000
0.171000000	1374.630000000	1356.470000000
0.171250000	1312.970000000	1294.580000000
0.171500000	1246.860000000	1225.970000000
0.171750000	1172.290000000	1144.880000000
0.172000000	1082.230000000	1051.970000000
0.172250000	986.300000000	953.590000000
0.172500000	885.350000000	852.080000000
0.172750000	780.450000000	746.670000000
0.173000000	672.430000000	637.320000000
0.173250000	562.620000000	527.250000000
0.173500000	450.400000000	414.530000000
0.173750000	335.430000000	298.550000000
0.174000000	217.840000000	179.320000000
0.174250000	99.580000000	61.240000000
0.174500000	-18.590000000	-56.200000000
0.174750000	-136.040000000	-172.620000000
0.175000000	-252.050000000	-288.560000000
0.175250000	-369.820000000	-407.730000000
0.175500000	-486.890000000	-523.500000000
0.175750000	-599.260000000	-634.120000000
0.176000000	-707.590000000	-740.460000000
0.176250000	-811.920000000	-842.700000000
0.176500000	-911.560000000	-941.150000000
0.176750000	-1007.280000000	-1035.960000000
0.177000000	-1098.010000000	-1123.110000000
0.177250000	-1177.750000000	-1198.430000000
0.177500000	-1248.310000000	-1265.070000000
0.177750000	-1309.920000000	-1324.230000000
0.178000000	-1365.110000000	-1377.090000000
0.178250000	-1414.640000000	-1425.010000000
0.178500000	-1456.920000000	-1462.240000000
0.178750000	-1490.380000000	-1492.740000000
0.179000000	-1516.200000000	-1515.910000000
0.179250000	-1533.060000000	-1529.720000000
0.179500000	-1541.970000000	-1535.180000000
0.179750000	-1542.200000000	-1531.110000000
0.180000000	-1532.580000000	-1518.630000000
0.180250000	-1514.580000000	-1496.110000000
0.180500000	-1484.970000000	-1462.450000000
0.180750000	-1443.360000000	-1415.980000000
0.181000000	-1391.510000000	-1359.930000000
0.181250000	-1331.260000000	-1297.210000000
0.181500000	-1265.330000000	-1229.340000000
0.181750000	-1191.090000000	-1149.080000000
0.182000000	-1102.330000000	-1055.700000000
0.182250000	-1007.240000000	-959.200000000
0.182500000	-906.580000000	-856.740000000
0.182750000	-802.020000000	-751.520000000
0.183000000	-694.620000000	-643.030000000
0.183250000	-584.770000000	-532.100000000
0.183500000	-472.120000000	-419.010000000
0.183750000	-358.370000000	-304.080000000
0.184000000	-241.000000000	-185.770000000
0.184250000	-120.900000000	-66.000000000
0.184500000	-2.580000000	52.370000000
0.184750000	114.500000000	168.140000000
0.185000000	230.810000000	285.390000000
0.185250000	349.710000000	404.090000000
0.185500000	467.920000000	520.090000000
0.185750000	580.570000000	631.390000000
0.186000000	688.220000000	738.540000000
0.186250000	792.780000000	839.900000000
0.186500000	893.260000000	938.680000000
0.186750000	989.610000000	1033.830000000
0.187000000	1080.270000000	1119.610000000
0.187250000	1159.860000000	1194.770000000
0.187500000	1230.820000000	1262.300000000
0.187750000	1293.670000000	1321.630000000
0.188000000	1349.440000000	1375.060000000
0.188250000	1398.740000000	1422.180000000
0.188500000	1442.060000000	1462.720000000
0.188750000	1475.700000000	1492.750000000
0.189000000	1501.690000000	1515.930000000
0.189250000	1519.420000000	1529.800000000
0.189500000	1527.870000000	1535.110000000
0.189750000	1528.000000000	1530.840000000
0.190000000	1519.120000000	1519.600000000
0.190250000	1500.550000000	1496.070000000
0.190500000	1470.720000000	1461.940000000
0.190750000	1429.890000000	1416.470000000
0.191000000	1377.250000000	1359.460000000
0.191250000	1315.890000000	1297.020000000
0.191500000	1250.710000000	1230.400000000
0.191750000	1176.970000000	1149.190000000
0.192000000	1087.310000000	1057.310000000
0.192250000	991.750000000	960.240000000
0.192500000	891.540000000	859.250000000
0.192750000	787.230000000	753.750000000
0.193000000	679.410000000	643.990000000
0.193250000	569.240000000	534.370000000
0.193500000	457.140000000	421.480000000
0.193750000	342.910000000	305.730000000
0.194000000	225.750000000	188.230000000
0.194250000	107.050000000	69.630000000
0.194500000	-11.840000000	-48.370000000
0.194750000	-129.290000000	-164.780000000
0.195000000	-244.220000000	-281.490000000
0.195250000	-361.060000000	-399.460000000
0.195500000	-479.810000000	-516.050000000
0.195750000	-593.220000000	-627.730000000
0.196000000	-701.460000000	-734.860000000
0.196250000	-804.990000000	-836.670000000
0.196500000	-905.020000000	-935.670000000
0.196750000	-1001.930000000	-1030.470000000
0.197000000	-1093.520000000	-1117.070000000
0.197250000	-1173.200000000	-1193.470000000
0.197500000	-1243.750000000	-1261.150000000
0.197750000	-1305.960000000	-1321.110000000
0.198000000	-1362.170000000	-1374.760000000
0.198250000	-1412.290000000	-1422.380000000
0.198500000	-1454.800000000	-1460.380000000
0.198750000	-1488.580000000	-1492.700000000
0.199000000	-1515.290000000	-1514.960000000
0.199250000	-1532.720000000	-1528.910000000
0.199500000	-1541.950000000	-1535.340000000
0.199750000	-1542.840000000	-1531.720000000
0.200000000	-1533.900000000	-1519.540000000
0.200250000	-1516.170000000	-1498.370000000
0.200500000	-1487.790000000	-1464.840000000
0.200750000	-1447.350000000	-1419.870000000
0.201000000	-1396.100000000	-1365.290000000
0.201250000	-1336.230000000	-1302.670000000
0.201500000	-1270.860000000	-1235.360000000
0.201750000	-1197.740000000	-1155.260000000
0.202000000	-1109.560000000	-1063.940000000
0.202250000	-1014.510000000	-966.710000000
0.202500000	-914.090000000	-865.110000000
0.202750000	-809.800000000	-758.700000000
0.203000000	-702.690000000	-651.200000000
0.203250000	-593.120000000	-540.120000000
0.203500000	-480.140000000	-426.220000000
0.203750000	-365.770000000	-312.120000000
0.204000000	-249.360000000	-193.480000000
0.204250000	-130.200000000	-74.500000000
0.204500000	-11.220000000	43.310000000
0.204750000	106.770000000	161.060000000
0.205000000	223.190000000	277.370000000
0.205250000	341.030000000	396.040000000
0.205500000	459.200000000	513.400000000
0.205750000	573.360000000	624.200000000
0.206000000	682.190000000	731.560000000
0.206250000	786.630000000	833.830000000
0.206500000	886.460000000	932.780000000
0.206750000	982.890000000	1027.660000000
0.207000000	1075.130000000	1115.180000000
0.207250000	1155.870000000	1191.120000000
0.207500000	1227.030000000	1258.640000000
0.207750000	1289.410000000	1318.560000000
0.208000000	1345.710000000	1372.430000000
0.208250000	1396.060000000	1420.350000000
0.208500000	1439.750000000	1460.170000000
0.208750000	1473.560000000	1490.580000000
0.209000000	1500.160000000	1514.020000000
0.209250000	1518.180000000	1529.280000000
0.209500000	1527.460000000	1535.110000000
0.209750000	1527.560000000	1530.420000000
0.210000000	1519.180000000	1518.920000000
0.210250000	1501.320000000	1497.850000000
0.210500000	1472.190000000	1464.420000000
0.210750000	1432.080000000	1419.960000000
0.211000000	1380.840000000	1364.210000000
0.211250000	1319.830000000	1301.410000000
0.211500000	1254.250000000	1234.400000000
0.211750000	1181.480000000	1154.860000000
0.212000000	1092.830000000	1062.870000000
0.212250000	997.390000000	965.270000000
0.212500000	897.080000000	864.320000000
0.212750000	792.810000000	759.290000000
0.213000000	685.240000000	650.650000000
0.213250000	575.120000000	539.700000000
0.213500000	463.070000000	427.850000000
0.213750000	348.680000000	313.710000000
0.214000000	231.160000000	193.680000000
0.214250000	112.730000000	75.590000000
0.214500000	-5.260000000	-42.240000000
0.214750000	-122.830000000	-160.200000000
0.215000000	-239.120000000	-275.760000000
0.215250000	-356.590000000	-394.140000000
0.215500000	-474.380000000	-511.110000000
0.215750000	-587.280000000	-622.500000000
0.216000000	-696.060000000	-728.850000000
0.216250000	-800.740000000	-831.690000000
0.216500000	-900.810000000	-930.020000000
0.216750000	-996.990000000	-1025.340000000
0.217000000	-1088.650000000	-1113.670000000
0.217250000	-1169.530000000	-1190.550000000
0.217500000	-1241.130000000	-1257.620000000
0.217750000	-1303.660000000	-1318.170000000
0.218000000	-1359.430000000	-1371.700000000
0.218250000	-1409.570000000	-1420.190000000
0.218500000	-1453.180000000	-1458.710000000
0.218750000	-1487.140000000	-1489.880000000
0.219000000	-1513.940000000	-1513.900000000
0.219250000	-1531.750000000	-1528.680000000
0.219500000	-1541.530000000	-1534.310000000
0.219750000	-1542.830000000	-1532.160000000
0.220000000	-1534.550000000	-1520.780000000
0.220250000	-1517.180000000	-1499.260000000
0.220500000	-1489.280000000	-1467.020000000
0.220750000	-1449.040000000	-1421.350000000
0.221000000	-1398.010000000	-1366.490000000
0.221250000	-1338.480000000	-1304.530000000
0.221500000	-1273.480000000	-1237.180000000
0.221750000	-1200.630000000	-1159.400000000
0.222000000	-1112.990000000	-1066.930000000
0.222250000	-1018.550000000	-970.510000000
0.222500000	-918.510000000	-869.290000000
0.222750000	-814.310000000	-763.380000000
0.223000000	-707.170000000	-656.100000000
0.223250000	-597.780000000	-545.520000000
0.223500000	-485.550000000	-431.690000000
0.223750000	-371.510000000	-317.710000000
0.224000000	-254.700000000	-199.790000000
0.224250000	-135.030000000	-79.630000000
0.224500000	-16.240000000	38.700000000
0.224750000	101.000000000	155.040000000
0.225000000	217.250000000	272.060000000
0.225250000	335.930000000	391.100000000
0.225500000	454.730000000	507.860000000
0.225750000	568.340000000	619.590000000
0.226000000	676.450000000	726.560000000
0.226250000	781.570000000	829.170000000
0.226500000	882.400000000	928.100000000
0.226750000	979.000000000	1023.210000000
0.227000000	1070.840000000	1111.040000000
0.227250000	1151.510000000	1187.790000000
0.227500000	1223.240000000	1255.800000000
0.227750000	1286.590000000	1315.150000000
0.228000000	1343.370000000	1369.960000000
0.228250000	1393.270000000	1418.260000000
0.228500000	1437.230000000	1457.570000000
0.228750000	1471.710000000	1490.250000000
0.229000000	1499.130000000	1513.450000000
0.229250000	1516.850000000	1528.080000000
0.229500000	1526.680000000	1534.670000000
0.229750000	1527.800000000	1531.320000000
0.230000000	1519.830000000	1520.240000000
0.230250000	1502.510000000	1498.970000000
0.230500000	1474.270000000	1466.760000000
0.230750000	1434.430000000	1422.640000000
0.231000000	1383.260000000	1366.530000000
0.231250000	1322.920000000	1305.230000000
0.231500000	1257.820000000	1237.640000000
0.231750000	1185.340000000	1158.760000000
0.232000000	1097.030000000	1066.700000000
0.232250000	1001.870000000	970.240000000
0.232500000	901.900000000	869.660000000
0.232750000	797.890000000	763.890000000
0.233000000	690.360000000	656.010000000
0.233250000	580.490000000	545.850000000
0.233500000	468.140000000	433.090000000
0.233750000	354.400000000	318.210000000
0.234000000	237.820000000	200.580000000
0.234250000	118.730000000	81.720000000
0.234500000	-0.110000000	-36.550000000
0.234750000	-117.470000000	-153.500000000
0.235000000	-232.810000000	-269.550000000
0.235250000	-349.790000000	-387.290000000
0.235500000	-468.190000000	-504.050000000
0.235750000	-582.650000000	-616.410000000
0.236000000	-691.080000000	-723.540000000
0.236250000	-794.990000000	-825.690000000
0.236500000	-895.420000000	-925.760000000
0.236750000	-992.590000000	-1021.070000000
0.237000000	-1085.040000000	-1109.540000000
0.237250000	-1165.980000000	-1186.330000000
0.237500000	-1237.360000000	-1254.950000000
0.237750000	-1300.640000000	-1314.730000000
0.238000000	-1357.380000000	-1368.640000000
0.238250000	-1407.770000000	-1417.100000000
0.238500000	-1451.220000000	-1457.030000000
0.238750000	-1485.570000000	-1489.350000000
0.239000000	-1512.830000000	-1513.340000000
0.239250000	-1531.270000000	-1528.060000000
0.239500000	-1541.100000000	-1533.910000000
0.239750000	-1542.530000000	-1532.190000000
0.240000000	-1534.800000000	-1521.010000000
0.240250000	-1517.870000000	-1500.720000000
0.240500000	-1490.390000000	-1468.080000000
0.240750000	-1451.210000000	-1423.700000000
0.241000000	-1400.470000000	-1368.530000000
0.241250000	-1340.490000000	-1307.310000000
0.241500000	-1275.770000000	-1239.970000000
0.241750000	-1203.900000000	-1162.480000000
0.242000000	-1116.750000000	-1070.770000000
0.242250000	-1022.020000000	-974.280000000
0.242500000	-922.340000000	-873.260000000
0.242750000	-818.640000000	-768.020000000
0.243000000	-711.560000000	-659.660000000
0.243250000	-602.080000000	-549.440000000
0.243500000	-489.830000000	-436.530000000
0.243750000	-375.480000000	-322.140000000
0.244000000	-259.080000000	-203.500000000
0.244250000	-140.330000000	-85.320000000
0.244500000	-21.300000000	33.540000000
0.244750000	96.900000000	150.520000000
0.245000000	213.040000000	267.310000000
0.245250000	330.330000000	385.690000000
0.245500000	448.610000000	502.640000000
0.245750000	563.080000000	614.580000000
0.246000000	672.370000000	721.760000000
0.246250000	776.920000000	823.930000000
0.246500000	877.140000000	923.570000000
0.246750000	973.850000000	1019.150000000
0.247000000	1066.630000000	1106.960000000
0.247250000	1148.330000000	1184.480000000
0.247500000	1220.040000000	1252.710000000
0.247750000	1283.000000000	1312.740000000
0.248000000	1339.900000000	1366.770000000
0.248250000	1390.960000000	1414.970000000
0.248500000	1435.290000000	1456.210000000
0.248750000	1469.630000000	1487.020000000
0.249000000	1497.150000000	1512.040000000
0.249250000	1516.130000000	1526.540000000
0.249500000	1526.200000000	1534.190000000
0.249750000	1527.690000000	1531.890000000
0.250000000	1519.820000000	1521.170000000
0.250250000	1503.190000000	1500.240000000
0.250500000	1475.600000000	1467.990000000
0.250750000	1436.300000000	1424.310000000
0.251000000	1385.450000000	1368.790000000
0.251250000	1324.960000000	1306.660000000
0.251500000	1259.740000000	1240.200000000
0.251750000	1187.950000000	1162.510000000
0.252000000	1100.710000000	1071.250000000
0.252250000	1005.890000000	975.390000000
0.252500000	905.970000000	873.940000000
0.252750000	801.870000000	767.550000000
0.253000000	694.720000000	661.550000000
0.253250000	585.460000000	550.700000000
0.253500000	473.450000000	438.110000000
0.253750000	359.150000000	323.290000000
0.254000000	242.580000000	205.900000000
0.254250000	124.190000000	86.460000000
0.254500000	6.020000000	-31.050000000
0.254750000	-111.380000000	-146.890000000
0.255000000	-227.540000000	-263.220000000
0.255250000	-344.550000000	-381.510000000
0.255500000	-462.260000000	-498.840000000
0.255750000	-575.830000000	-610.900000000
0.256000000	-685.290000000	-717.920000000
0.256250000	-790.410000000	-820.510000000
0.256500000	-890.680000000	-919.570000000
0.256750000	-987.200000000	-1015.530000000
0.257000000	-1079.480000000	-1104.870000000
0.257250000	-1161.400000000	-1181.770000000
0.257500000	-1233.670000000	-1249.840000000
0.257750000	-1296.850000000	-1310.320000000
0.258000000	-1353.160000000	-1366.030000000
0.258250000	-1403.710000000	-1413.680000000
0.258500000	-1448.380000000	-1454.090000000
0.258750000	-1483.810000000	-1487.300000000
0.259000000	-1511.170000000	-1510.820000000
0.259250000	-1530.120000000	-1527.210000000
0.259500000	-1540.960000000	-1534.910000000
0.259750000	-1543.060000000	-1532.740000000
0.260000000	-1535.940000000	-1522.280000000
0.260250000	-1520.090000000	-1502.700000000
0.260500000	-1493.210000000	-1471.600000000
0.260750000	-1454.660000000	-1427.620000000
0.261000000	-1405.470000000	-1373.940000000
0.261250000	-1346.440000000	-1312.070000000
0.261500000	-1282.010000000	-1247.030000000
0.261750000	-1210.700000000	-1169.700000000
0.262000000	-1124.520000000	-1079.210000000
0.262250000	-1030.550000000	-982.700000000
0.262500000	-931.140000000	-881.480000000
0.262750000	-827.530000000	-777.220000000
0.263000000	-720.650000000	-669.570000000
0.263250000	-611.240000000	-558.880000000
0.263500000	-499.570000000	-446.740000000
0.263750000	-386.080000000	-332.590000000
0.264000000	-269.310000000	-214.740000000
0.264250000	-149.960000000	-95.080000000
0.264500000	-31.400000000	23.060000000
0.264750000	86.260000000	140.220000000
0.265000000	202.670000000	256.840000000
0.265250000	320.550000000	375.860000000
0.265500000	439.240000000	492.860000000
0.265750000	553.470000000	605.430000000
0.266000000	662.280000000	712.100000000
0.266250000	767.690000000	815.470000000
0.266500000	869.210000000	915.350000000
0.266750000	966.460000000	1010.670000000
0.267000000	1058.900000000	1099.960000000
0.267250000	1141.030000000	1177.400000000
0.267500000	1213.920000000	1246.970000000
0.267750000	1278.330000000	1307.480000000
0.268000000	1335.600000000	1362.460000000
0.268250000	1386.560000000	1411.350000000
0.268500000	1431.590000000	1452.150000000
0.268750000	1467.120000000	1485.140000000
0.269000000	1495.380000000	1510.400000000
0.269250000	1514.740000000	1525.680000000
0.269500000	1525.140000000	1533.290000000
0.269750000	1527.630000000	1531.820000000
0.270000000	1520.680000000	1521.080000000
0.270250000	1504.220000000	1501.430000000
0.270500000	1478.130000000	1470.440000000
0.270750000	1439.670000000	1427.370000000
0.271000000	1389.520000000	1374.200000000
0.271250000	1330.070000000	1312.470000000
0.271500000	1265.880000000	1246.020000000
0.271750000	1194.860000000	1170.360000000
0.272000000	1108.070000000	1078.950000000
0.272250000	1013.710000000	982.490000000
0.272500000	914.410000000	881.610000000
0.272750000	810.740000000	777.430000000
0.273000000	703.700000000	670.090000000
0.273250000	594.480000000	560.830000000
0.273500000	482.630000000	447.190000000
0.273750000	368.640000000	332.530000000
0.274000000	252.990000000	216.620000000
0.274250000	134.290000000	96.800000000
0.274500000	14.940000000	-21.600000000
0.274750000	-102.610000000	-138.700000000
0.275000000	-217.780000000	-253.210000000
0.275250000	-334.320000000	-371.520000000
0.275500000	-452.930000000	-489.640000000
0.275750000	-567.330000000	-601.010000000
0.276000000	-676.480000000	-708.100000000
0.276250000	-781.050000000	-812.040000000
0.276500000	-881.870000000	-912.940000000
0.276750000	-979.550000000	-1008.230000000
0.277000000	-1073.020000000	-1097.400000000
0.277250000	-1155.640000000	-1176.270000000
0.277500000	-1228.030000000	-1246.130000000
0.277750000	-1292.040000000	-1306.510000000
0.278000000	-1349.730000000	-1361.880000000
0.278250000	-1400.970000000	-1410.980000000
0.278500000	-1445.730000000	-1451.840000000
0.278750000	-1481.460000000	-1485.050000000
0.279000000	-1509.700000000	-1510.410000000
0.279250000	-1529.300000000	-1527.030000000
0.279500000	-1540.760000000	-1534.500000000
0.279750000	-1543.230000000	-1532.920000000
0.280000000	-1536.500000000	-1523.370000000
0.280250000	-1521.140000000	-1504.030000000
0.280500000	-1495.170000000	-1472.640000000
0.280750000	-1457.300000000	-1431.380000000
0.281000000	-1408.700000000	-1378.440000000
0.281250000	-1349.900000000	-1317.330000000
0.281500000	-1285.690000000	-1250.520000000
0.281750000	-1215.300000000	-1174.170000000
0.282000000	-1129.920000000	-1084.130000000
0.282250000	-1035.780000000	-988.420000000
0.282500000	-936.470000000	-887.640000000
0.282750000	-833.070000000	-783.220000000
0.283000000	-726.540000000	-675.330000000
0.283250000	-617.220000000	-565.150000000
0.283500000	-505.140000000	-452.260000000
0.283750000	-391.540000000	-338.230000000
0.284000000	-275.380000000	-220.220000000
0.284250000	-156.680000000	-101.210000000
0.284500000	-37.840000000	17.290000000
0.284750000	80.520000000	133.820000000
0.285000000	197.450000000	251.030000000
0.285250000	314.670000000	370.030000000
0.285500000	432.770000000	487.040000000
0.285750000	548.110000000	599.800000000
0.286000000	658.010000000	707.410000000
0.286250000	763.490000000	810.820000000
0.286500000	864.240000000	911.080000000
0.286750000	961.220000000	1006.770000000
0.287000000	1054.860000000	1096.170000000
0.287250000	1138.390000000	1175.090000000
0.287500000	1211.870000000	1244.220000000
0.287750000	1276.220000000	1305.710000000
0.288000000	1333.750000000	1360.580000000
0.288250000	1385.560000000	1410.030000000
0.288500000	1431.430000000	1452.060000000
0.288750000	1467.220000000	1485.150000000
0.289000000	1495.210000000	1510.410000000
0.289250000	1515.740000000	1526.690000000
0.289500000	1526.530000000	1534.270000000
0.289750000	1529.200000000	1533.760000000
0.290000000	1523.170000000	1524.300000000
0.290250000	1507.040000000	1504.670000000
0.290500000	1481.130000000	1474.100000000
0.290750000	1443.880000000	1431.670000000
0.291000000	1394.200000000	1378.720000000
0.291250000	1334.760000000	1317.090000000
0.291500000	1270.440000000	1250.600000000
0.291750000	1199.650000000	1175.170000000
0.292000000	1113.970000000	1083.900000000
0.292250000	1019.830000000	988.260000000
0.292500000	920.470000000	888.400000000
0.292750000	816.780000000	783.310000000
0.293000000	709.550000000	675.770000000
0.293250000	600.460000000	566.090000000
0.293500000	489.010000000	453.550000000
0.293750000	374.620000000	338.330000000
0.294000000	258.370000000	222.170000000
0.294250000	140.080000000	103.070000000
0.294500000	21.510000000	-15.180000000
0.294750000	-96.030000000	-132.780000000
0.295000000	-212.090000000	-247.370000000
0.295250000	-329.200000000	-364.950000000
0.295500000	-447.320000000	-483.720000000
0.295750000	-561.710000000	-596.700000000
0.296000000	-671.140000000	-703.360000000
0.296250000	-776.880000000	-807.920000000
0.296500000	-878.220000000	-907.920000000
0.296750000	-975.210000000	-1004.020000000
0.297000000	-1068.210000000	-1094.630000000
0.297250000	-1151.890000000	-1172.360000000
0.297500000	-1225.380000000	-1242.940000000
0.297750000	-1290.160000000	-1303.970000000
0.298000000	-1347.400000000	-1359.360000000
0.298250000	-1398.590000000	-1408.660000000
0.298500000	-1443.610000000	-1449.480000000
0.298750000	-1479.900000000	-1482.960000000
0.299000000	-1508.370000000	-1509.270000000
0.299250000	-1528.000000000	-1524.950000000
0.299500000	-1539.780000000	-1533.370000000
0.299750000	-1542.780000000	-1533.350000000
0.300000000	-1536.420000000	-1523.030000000
0.300250000	-1521.770000000	-1505.300000000
0.300500000	-1496.390000000	-1474.740000000
0.300750000	-1458.390000000	-1431.570000000
0.301000000	-1409.920000000	-1379.120000000
0.301250000	-1351.810000000	-1317.650000000
0.301500000	-1287.520000000	-1252.020000000
0.301750000	-1217.030000000	-1176.750000000
0.302000000	-1132.350000000	-1087.290000000
0.302250000	-1038.860000000	-990.970000000
0.302500000	-939.880000000	-891.120000000
0.302750000	-836.730000000	-786.090000000
0.303000000	-730.250000000	-680.140000000
0.303250000	-621.020000000	-569.200000000
0.303500000	-509.230000000	-456.160000000
0.303750000	-396.110000000	-341.620000000
0.304000000	-279.930000000	-224.840000000
0.304250000	-160.290000000	-104.380000000
0.304500000	-41.490000000	12.610000000
0.304750000	75.920000000	129.110000000
0.305000000	192.200000000	246.070000000
0.305250000	309.570000000	364.250000000
0.305500000	428.480000000	482.810000000
0.305750000	544.010000000	595.430000000
0.306000000	653.150000000	703.360000000
0.306250000	758.490000000	806.910000000
0.306500000	860.250000000	906.760000000
0.306750000	958.120000000	1002.940000000
0.307000000	1051.350000000	1092.490000000
0.307250000	1134.600000000	1170.680000000
0.307500000	1207.860000000	1240.740000000
0.307750000	1273.140000000	1302.820000000
0.308000000	1331.210000000	1357.960000000
0.308250000	1382.540000000	1407.780000000
0.308500000	1428.290000000	1449.860000000
0.308750000	1464.430000000	1482.630000000
0.309000000	1493.210000000	1508.250000000
0.309250000	1513.700000000	1525.490000000
0.309500000	1525.070000000	1532.880000000
0.309750000	1527.390000000	1532.960000000
0.310000000	1522.070000000	1523.220000000
0.310250000	1506.660000000	1504.330000000
0.310500000	1481.080000000	1474.900000000
0.310750000	1444.230000000	1432.640000000
0.311000000	1394.770000000	1378.820000000
0.311250000	1335.590000000	1317.920000000
0.311500000	1271.750000000	1252.510000000
0.311750000	1201.610000000	1177.680000000
0.312000000	1116.460000000	1087.660000000
0.312250000	1022.300000000	992.030000000
0.312500000	923.470000000	891.030000000
0.312750000	820.260000000	787.000000000
0.313000000	713.320000000	678.730000000
0.313250000	604.030000000	569.510000000
0.313500000	492.660000000	457.720000000
0.313750000	378.890000000	343.380000000
0.314000000	263.260000000	225.480000000
0.314250000	145.180000000	107.570000000
0.314500000	26.030000000	-11.150000000
0.314750000	-92.060000000	-127.800000000
0.315000000	-207.700000000	-242.730000000
0.315250000	-323.530000000	-361.100000000
0.315500000	-441.620000000	-478.640000000
0.315750000	-557.160000000	-592.750000000
0.316000000	-667.180000000	-700.110000000
0.316250000	-772.180000000	-803.250000000
0.316500000	-872.960000000	-903.070000000
0.316750000	-970.550000000	-999.140000000
0.317000000	-1064.520000000	-1090.350000000
0.317250000	-1148.550000000	-1169.320000000
0.317500000	-1221.500000000	-1238.930000000
0.317750000	-1285.980000000	-1300.310000000
0.318000000	-1343.810000000	-1356.500000000
0.318250000	-1395.920000000	-1405.770000000
0.318500000	-1441.290000000	-1448.080000000
0.318750000	-1477.590000000	-1481.820000000
0.319000000	-1506.410000000	-1507.370000000
0.319250000	-1526.600000000	-1524.080000000
0.319500000	-1538.700000000	-1532.820000000
0.319750000	-1542.370000000	-1532.300000000
0.320000000	-1536.600000000	-1523.250000000
0.320250000	-1521.960000000	-1506.120000000
0.320500000	-1497.510000000	-1475.840000000
0.320750000	-1460.830000000	-1435.140000000
0.321000000	-1413.120000000	-1383.230000000
0.321250000	-1355.580000000	-1322.420000000
0.321500000	-1291.730000000	-1257.150000000
0.321750000	-1222.210000000	-1183.020000000
0.322000000	-1138.740000000	-1093.920000000
0.322250000	-1045.270000000	-998.420000000
0.322500000	-946.310000000	-897.450000000
0.322750000	-843.240000000	-792.870000000
0.323000000	-737.170000000	-686.030000000
0.323250000	-628.340000000	-575.220000000
0.323500000	-516.370000000	-462.640000000
0.323750000	-402.780000000	-349.590000000
0.324000000	-287.140000000	-232.480000000
0.324250000	-168.440000000	-113.260000000
0.324500000	-49.620000000	5.080000000
0.324750000	68.580000000	123.260000000
0.325000000	185.520000000	239.610000000
0.325250000	302.600000000	357.270000000
0.325500000	420.660000000	474.980000000
0.325750000	535.890000000	588.040000000
0.326000000	646.110000000	696.030000000
0.326250000	752.180000000	799.690000000
0.326500000	853.660000000	899.320000000
0.326750000	950.830000000	995.810000000
0.327000000	1044.660000000	1087.170000000
0.327250000	1129.310000000	1166.210000000
0.327500000	1203.610000000	1236.580000000
0.327750000	1268.800000000	1298.620000000
0.328000000	1326.890000000	1354.080000000
0.328250000	1378.730000000	1404.280000000
0.328500000	1425.320000000	1446.910000000
0.328750000	1462.430000000	1480.540000000
0.329000000	1491.110000000	1506.310000000
0.329250000	1511.980000000	1523.920000000
0.329500000	1524.110000000	1532.570000000
0.329750000	1527.700000000	1533.150000000
0.330000000	1522.610000000	1523.980000000
0.330250000	1507.910000000	1505.330000000
0.330500000	1482.860000000	1475.850000000
0.330750000	1446.510000000	1435.290000000
0.331000000	1398.980000000	1383.210000000
0.331250000	1340.490000000	1322.430000000
0.331500000	1276.470000000	1257.080000000
0.331750000	1206.740000000	1182.590000000
0.332000000	1123.010000000	1094.020000000
0.332250000	1029.400000000	998.790000000
0.332500000	930.790000000	898.550000000
0.332750000	827.670000000	794.410000000
0.333000000	720.950000000	686.510000000
0.333250000	611.990000000	577.200000000
0.333500000	500.970000000	465.900000000
0.333750000	387.220000000	350.940000000
0.334000000	271.040000000	235.230000000
0.334250000	152.810000000	115.570000000
0.334500000	34.600000000	-3.050000000
0.334750000	-82.840000000	-119.020000000
0.335000000	-199.260000000	-235.780000000
0.335250000	-315.930000000	-352.580000000
0.335500000	-434.090000000	-471.400000000
0.335750000	-548.960000000	-583.750000000
0.336000000	-658.700000000	-692.390000000
0.336250000	-764.660000000	-796.510000000
0.336500000	-866.520000000	-896.010000000
0.336750000	-964.160000000	-992.470000000
0.337000000	-1057.580000000	-1084.090000000
0.337250000	-1142.150000000	-1163.480000000
0.337500000	-1216.600000000	-1234.920000000
0.337750000	-1282.210000000	-1296.740000000
0.338000000	-1340.060000000	-1352.550000000
0.338250000	-1391.940000000	-1402.910000000
0.338500000	-1437.940000000	-1445.220000000
0.338750000	-1475.040000000	-1478.910000000
0.339000000	-1504.310000000	-1504.720000000
0.339250000	-1525.260000000	-1522.670000000
0.339500000	-1537.670000000	-1532.510000000
0.339750000	-1541.780000000	-1533.220000000
0.340000000	-1536.770000000	-1524.650000000
0.340250000	-1522.870000000	-1506.760000000
0.340500000	-1499.040000000	-1478.160000000
0.340750000	-1462.910000000	-1437.150000000
0.341000000	-1415.850000000	-1386.590000000
0.341250000	-1359.040000000	-1325.940000000
0.341500000	-1295.660000000	-1261.270000000
0.341750000	-1226.080000000	-1187.440000000
0.342000000	-1143.330000000	-1098.460000000
0.342250000	-1050.630000000	-1003.880000000
0.342500000	-952.460000000	-903.110000000
0.342750000	-849.650000000	-799.100000000
0.343000000	-743.350000000	-692.150000000
0.343250000	-634.610000000	-582.810000000
0.343500000	-523.390000000	-470.010000000
0.343750000	-410.170000000	-356.960000000
0.344000000	-294.660000000	-240.090000000
0.344250000	-175.520000000	-121.310000000
0.344500000	-56.470000000	-2.360000000
0.344750000	61.180000000	115.380000000
0.345000000	177.500000000	231.730000000
0.345250000	294.730000000	349.230000000
0.345500000	413.980000000	467.900000000
0.345750000	529.870000000	580.610000000
0.346000000	639.650000000	689.920000000
0.346250000	745.260000000	793.480000000
0.346500000	847.570000000	894.120000000
0.346750000	945.920000000	990.130000000
0.347000000	1039.910000000	1082.360000000
0.347250000	1124.650000000	1162.470000000
0.347500000	1198.990000000	1232.590000000
0.347750000	1265.080000000	1294.960000000
0.348000000	1324.140000000	1351.460000000
0.348250000	1376.430000000	1401.590000000
0.348500000	1422.550000000	1444.230000000
0.348750000	1459.660000000	1479.030000000
0.349000000	1489.800000000	1505.370000000
0.349250000	1511.120000000	1522.910000000
0.349500000	1523.640000000	1532.230000000
0.349750000	1527.510000000	1533.580000000
0.350000000	1522.600000000	1524.120000000
0.350250000	1508.710000000	1506.560000000
0.350500000	1484.940000000	1478.690000000
0.350750000	1448.790000000	1437.710000000
0.351000000	1401.520000000	1385.930000000
0.351250000	1343.730000000	1325.360000000
0.351500000	1280.280000000	1261.100000000
0.351750000	1211.220000000	1188.300000000
0.352000000	1128.070000000	1098.880000000
0.352250000	1034.540000000	1003.420000000
0.352500000	936.290000000	904.130000000
0.352750000	833.620000000	800.340000000
0.353000000	727.290000000	692.710000000
0.353250000	618.380000000	584.230000000
0.353500000	506.990000000	470.810000000
0.353750000	393.550000000	358.400000000
0.354000000	278.410000000	241.560000000
0.354250000	160.150000000	122.720000000
0.354500000	41.100000000	4.120000000
0.354750000	-76.780000000	-113.160000000
0.355000000	-192.850000000	-228.450000000
0.355250000	-308.670000000	-346.230000000
0.355500000	-426.900000000	-464.010000000
0.355750000	-542.980000000	-577.940000000
0.356000000	-653.640000000	-687.100000000
0.356250000	-759.060000000	-791.150000000
0.356500000	-860.430000000	-891.250000000
0.356750000	-958.510000000	-987.310000000
0.357000000	-1053.010000000	-1079.890000000
0.357250000	-1138.730000000	-1159.780000000
0.357500000	-1213.110000000	-1230.920000000
0.357750000	-1278.670000000	-1293.810000000
0.358000000	-1337.110000000	-1350.390000000
0.358250000	-1389.680000000	-1400.150000000
0.358500000	-1436.330000000	-1443.480000000
0.358750000	-1473.860000000	-1477.230000000
0.359000000	-1503.300000000	-1504.590000000
0.359250000	-1524.880000000	-1523.080000000
0.359500000	-1537.940000000	-1532.890000000
0.359750000	-1542.550000000	-1533.220000000
0.360000000	-1538.070000000	-1526.210000000
0.360250000	-1524.320000000	-1508.530000000
0.360500000	-1500.920000000	-1480.110000000
0.360750000	-1465.860000000	-1440.700000000
0.361000000	-1419.350000000	-1389.790000000
0.361250000	-1362.050000000	-1328.820000000
0.361500000	-1298.910000000	-1264.060000000
0.361750000	-1230.350000000	-1191.970000000
0.362000000	-1148.610000000	-1103.230000000
0.362250000	-1055.840000000	-1008.600000000
0.362500000	-957.640000000	-909.100000000
0.362750000	-855.050000000	-805.170000000
0.363000000	-749.030000000	-697.760000000
0.363250000	-640.520000000	-587.990000000
0.363500000	-529.310000000	-476.020000000
0.363750000	-415.680000000	-362.020000000
0.364000000	-300.180000000	-245.970000000
0.364250000	-182.090000000	-126.760000000
0.364500000	-63.170000000	-8.320000000
0.364750000	55.260000000	108.700000000
0.365000000	172.420000000	225.000000000
0.365250000	288.920000000	342.760000000
0.365500000	406.990000000	461.840000000
0.365750000	523.010000000	575.460000000
0.366000000	633.950000000	684.140000000
0.366250000	740.520000000	788.860000000
0.366500000	842.520000000	889.010000000
0.366750000	940.310000000	985.870000000
0.367000000	1034.510000000	1077.260000000
0.367250000	1120.810000000	1157.530000000
0.367500000	1196.110000000	1229.520000000
0.367750000	1262.310000000	1291.550000000
0.368000000	1320.850000000	1349.330000000
0.368250000	1373.520000000	1399.240000000
0.368500000	1420.730000000	1442.480000000
0.368750000	1459.160000000	1477.530000000
0.369000000	1489.040000000	1504.040000000
0.369250000	1510.530000000	1522.890000000
0.369500000	1523.630000000	1532.080000000
0.369750000	1528.400000000	1534.200000000
0.370000000	1524.070000000	1525.830000000
0.370250000	1510.340000000	1508.750000000
0.370500000	1486.950000000	1480.890000000
0.370750000	1452.000000000	1440.720000000
0.371000000	1404.920000000	1389.400000000
0.371250000	1347.700000000	1329.590000000
0.371500000	1284.100000000	1264.280000000
0.371750000	1214.850000000	1191.820000000
0.372000000	1132.980000000	1103.840000000
0.372250000	1040.300000000	1009.490000000
0.372500000	942.310000000	909.650000000
0.372750000	839.290000000	805.120000000
0.373000000	733.030000000	698.920000000
0.373250000	624.580000000	589.400000000
0.373500000	513.420000000	477.590000000
0.373750000	399.790000000	363.540000000
0.374000000	284.570000000	247.240000000
0.374250000	166.110000000	127.940000000
0.374500000	47.460000000	10.140000000
0.374750000	-69.920000000	-107.980000000
0.375000000	-186.390000000	-223.070000000
0.375250000	-302.910000000	-340.560000000
0.375500000	-420.980000000	-458.340000000
0.375750000	-536.560000000	-572.030000000
0.376000000	-646.870000000	-681.280000000
0.376250000	-753.160000000	-785.480000000
0.376500000	-855.530000000	-885.550000000
0.376750000	-953.620000000	-982.370000000
0.377000000	-1047.440000000	-1075.050000000
0.377250000	-1133.400000000	-1155.560000000
0.377500000	-1208.600000000	-1227.640000000
0.377750000	-1275.240000000	-1290.620000000
0.378000000	-1334.080000000	-1346.850000000
0.378250000	-1386.270000000	-1397.690000000
0.378500000	-1433.020000000	-1441.900000000
0.378750000	-1471.480000000	-1476.470000000
0.379000000	-1501.510000000	-1502.810000000
0.379250000	-1523.370000000	-1522.090000000
0.379500000	-1536.860000000	-1532.510000000
0.379750000	-1541.680000000	-1533.140000000
0.380000000	-1537.790000000	-1525.600000000
0.380250000	-1525.140000000	-1509.290000000
0.380500000	-1502.190000000	-1482.200000000
0.380750000	-1467.230000000	-1442.530000000
0.381000000	-1421.910000000	-1392.370000000
0.381250000	-1365.700000000	-1332.950000000
0.381500000	-1303.010000000	-1268.800000000
0.381750000	-1234.570000000	-1196.740000000
0.382000000	-1153.490000000	-1109.120000000
0.382250000	-1061.140000000	-1015.390000000
0.382500000	-963.540000000	-915.290000000
0.382750000	-861.320000000	-811.120000000
0.383000000	-755.280000000	-704.350000000
0.383250000	-646.380000000	-595.100000000
0.383500000	-535.480000000	-482.640000000
0.383750000	-422.670000000	-369.350000000
0.384000000	-307.100000000	-252.220000000
0.384250000	-188.500000000	-133.990000000
0.384500000	-69.420000000	-14.760000000
0.384750000	48.770000000	102.980000000
0.385000000	165.430000000	219.830000000
0.385250000	282.160000000	336.720000000
0.385500000	401.200000000	456.240000000
0.385750000	517.980000000	569.560000000
0.386000000	628.330000000	678.130000000
0.386250000	734.320000000	782.620000000
0.386500000	836.880000000	883.380000000
0.386750000	935.700000000	980.030000000
0.387000000	1030.290000000	1072.870000000
0.387250000	1116.560000000	1153.800000000
0.387500000	1191.800000000	1225.140000000
0.387750000	1258.760000000	1289.220000000
0.388000000	1318.440000000	1345.410000000
0.388250000	1371.560000000	1396.300000000
0.388500000	1418.750000000	1440.950000000
0.388750000	1457.070000000	1475.710000000
0.389000000	1487.550000000	1503.550000000
0.389250000	1510.250000000	1521.960000000
0.389500000	1523.500000000	1532.550000000
0.389750000	1528.550000000	1534.550000000
0.390000000	1524.560000000	1526.830000000
0.390250000	1511.500000000	1509.630000000
0.390500000	1489.210000000	1482.230000000
0.390750000	1454.640000000	1443.180000000
0.391000000	1407.980000000	1392.920000000
0.391250000	1351.360000000	1333.700000000
0.391500000	1288.640000000	1269.610000000
0.391750000	1220.160000000	1197.820000000
0.392000000	1139.390000000	1110.910000000
0.392250000	1046.620000000	1016.310000000
0.392500000	948.970000000	916.620000000
0.392750000	846.510000000	812.570000000
0.393000000	740.410000000	706.200000000
0.393250000	631.880000000	597.260000000
0.393500000	520.640000000	484.660000000
0.393750000	406.910000000	371.280000000
0.394000000	292.410000000	255.590000000
0.394250000	174.480000000	136.340000000
0.394500000	55.060000000	17.130000000
0.394750000	-62.970000000	-99.790000000
0.395000000	-179.210000000	-215.160000000
0.395250000	-294.880000000	-332.570000000
0.395500000	-413.070000000	-450.500000000
0.395750000	-530.210000000	-565.040000000
0.396000000	-641.160000000	-674.340000000
0.396250000	-747.210000000	-778.910000000
0.396500000	-848.910000000	-879.760000000
0.396750000	-947.240000000	-976.740000000
0.397000000	-1042.200000000	-1070.100000000
0.397250000	-1129.380000000	-1151.150000000
0.397500000	-1204.840000000	-1224.320000000
0.397750000	-1271.400000000	-1287.070000000
0.398000000	-1330.580000000	-1343.750000000
0.398250000	-1383.680000000	-1394.430000000
0.398500000	-1430.940000000	-1438.920000000
0.398750000	-1469.800000000	-1474.640000000
0.399000000	-1500.040000000	-1501.920000000
0.399250000	-1522.340000000	-1520.750000000
0.399500000	-1536.590000000	-1531.560000000
0.399750000	-1542.050000000	-1533.730000000
0.400000000	-1538.460000000	-1527.140000000
0.400250000	-1526.020000000	-1511.170000000
0.400500000	-1503.890000000	-1483.590000000
0.400750000	-1469.840000000	-1445.180000000
0.401000000	-1425.240000000	-1396.970000000
0.401250000	-1369.210000000	-1336.730000000
0.401500000	-1306.200000000	-1272.580000000
0.401750000	-1238.620000000	-1201.140000000
0.402000000	-1159.180000000	-1115.060000000
0.402250000	-1067.090000000	-1020.310000000
0.402500000	-969.490000000	-921.180000000
0.402750000	-867.380000000	-819.010000000
0.403000000	-761.840000000	-711.310000000
0.403250000	-653.380000000	-601.370000000
0.403500000	-542.340000000	-489.960000000
0.403750000	-429.520000000	-376.220000000
0.404000000	-314.010000000	-260.430000000
0.404250000	-195.830000000	-140.430000000
0.404500000	-77.320000000	-22.510000000
0.404750000	41.040000000	95.530000000
0.405000000	158.600000000	212.500000000
0.405250000	275.220000000	328.670000000
0.405500000	393.250000000	447.900000000
0.405750000	509.800000000	562.080000000
0.406000000	621.190000000	671.820000000
0.406250000	728.480000000	776.820000000
0.406500000	831.180000000	877.580000000
0.406750000	929.150000000	974.130000000
0.407000000	1023.660000000	1066.750000000
0.407250000	1111.170000000	1149.320000000
0.407500000	1187.700000000	1220.630000000
0.407750000	1255.140000000	1284.860000000
0.408000000	1314.380000000	1341.760000000
0.408250000	1367.490000000	1393.110000000
0.408500000	1415.610000000	1438.100000000
0.408750000	1454.680000000	1473.840000000
0.409000000	1485.240000000	1501.700000000
0.409250000	1508.220000000	1520.700000000
0.409500000	1522.020000000	1530.660000000
0.409750000	1527.620000000	1533.530000000
0.410000000	1524.700000000	1527.080000000
0.410250000	1511.670000000	1509.840000000
0.410500000	1489.530000000	1483.170000000
0.410750000	1455.840000000	1445.630000000
0.411000000	1410.250000000	1395.130000000
0.411250000	1354.010000000	1335.430000000
0.411500000	1291.260000000	1272.460000000
0.411750000	1222.960000000	1200.800000000
0.412000000	1143.130000000	1114.460000000
0.412250000	1051.400000000	1020.930000000
0.412500000	954.160000000	922.490000000
0.412750000	851.670000000	818.310000000
0.413000000	745.460000000	711.610000000
0.413250000	637.460000000	603.420000000
0.413500000	527.120000000	490.700000000
0.413750000	413.520000000	377.060000000
0.414000000	298.400000000	261.510000000
0.414250000	180.610000000	143.250000000
0.414500000	61.620000000	24.060000000
0.414750000	-56.160000000	-94.250000000
0.415000000	-172.430000000	-208.000000000
0.415250000	-288.460000000	-326.610000000
0.415500000	-406.680000000	-444.520000000
0.415750000	-523.090000000	-559.070000000
0.416000000	-633.880000000	-667.640000000
0.416250000	-740.580000000	-772.870000000
0.416500000	-843.500000000	-873.820000000
0.416750000	-942.060000000	-971.810000000
0.417000000	-1036.630000000	-1064.870000000
0.417250000	-1123.610000000	-1146.880000000
0.417500000	-1199.780000000	-1218.900000000
0.417750000	-1267.450000000	-1282.360000000
0.418000000	-1327.080000000	-1340.290000000
0.418250000	-1380.260000000	-1391.720000000
0.418500000	-1427.370000000	-1436.480000000
0.418750000	-1467.020000000	-1471.700000000
0.419000000	-1498.210000000	-1499.320000000
0.419250000	-1521.130000000	-1520.020000000
0.419500000	-1535.570000000	-1532.280000000
0.419750000	-1541.740000000	-1533.810000000
0.420000000	-1538.560000000	-1527.100000000
0.420250000	-1527.070000000	-1511.270000000
0.420500000	-1505.700000000	-1485.590000000
0.420750000	-1471.810000000	-1447.830000000
0.421000000	-1427.460000000	-1398.990000000
0.421250000	-1372.980000000	-1340.370000000
0.421500000	-1310.420000000	-1276.440000000
0.421750000	-1242.750000000	-1205.970000000
0.422000000	-1163.720000000	-1120.420000000
0.422250000	-1071.940000000	-1026.560000000
0.422500000	-974.910000000	-927.070000000
0.422750000	-873.260000000	-823.370000000
0.423000000	-767.710000000	-716.990000000
0.423250000	-659.160000000	-607.380000000
0.423500000	-548.180000000	-496.700000000
0.423750000	-435.820000000	-382.510000000
0.424000000	-321.130000000	-265.920000000
0.424250000	-202.490000000	-147.800000000
0.424500000	-83.290000000	-29.380000000
0.424750000	34.690000000	88.420000000
0.425000000	151.780000000	204.930000000
0.425250000	268.250000000	323.160000000
0.425500000	387.210000000	441.300000000
0.425750000	504.680000000	555.790000000
0.426000000	615.860000000	666.190000000
0.426250000	722.290000000	770.590000000
0.426500000	825.190000000	873.010000000
0.426750000	924.370000000	968.920000000
0.427000000	1019.670000000	1061.990000000
0.427250000	1107.310000000	1144.850000000
0.427500000	1183.560000000	1217.700000000
0.427750000	1251.500000000	1281.470000000
0.428000000	1311.910000000	1338.880000000
0.428250000	1365.740000000	1390.750000000
0.428500000	1413.840000000	1436.410000000
0.428750000	1453.540000000	1472.730000000
0.429000000	1484.740000000	1500.840000000
0.429250000	1508.310000000	1520.750000000
0.429500000	1523.200000000	1531.690000000
0.429750000	1528.850000000	1533.730000000
0.430000000	1526.340000000	1528.560000000
0.430250000	1514.190000000	1512.150000000
0.430500000	1493.040000000	1486.790000000
0.430750000	1460.170000000	1449.230000000
0.431000000	1414.890000000	1399.370000000
0.431250000	1358.790000000	1340.390000000
0.431500000	1296.650000000	1276.900000000
0.431750000	1229.040000000	1206.990000000
0.432000000	1149.860000000	1120.320000000
0.432250000	1057.790000000	1026.590000000
0.432500000	960.710000000	928.260000000
0.432750000	858.840000000	824.700000000
0.433000000	753.130000000	718.580000000
0.433250000	644.860000000	609.370000000
0.433500000	534.230000000	498.390000000
0.433750000	420.760000000	383.510000000
0.434000000	306.230000000	268.590000000
0.434250000	188.940000000	150.180000000
0.434500000	69.740000000	30.830000000
0.434750000	-48.830000000	-86.570000000
0.435000000	-165.490000000	-202.240000000
0.435250000	-280.830000000	-319.040000000
0.435500000	-398.580000000	-438.080000000
0.435750000	-515.870000000	-552.180000000
0.436000000	-627.930000000	-662.930000000
0.436250000	-734.770000000	-767.390000000
0.436500000	-836.970000000	-867.760000000
0.436750000	-935.490000000	-965.930000000
0.437000000	-1030.780000000	-1059.540000000
0.437250000	-1119.350000000	-1142.740000000
0.437500000	-1195.930000000	-1215.910000000
0.437750000	-1263.380000000	-1280.290000000
0.438000000	-1323.180000000	-1337.480000000
0.438250000	-1377.070000000	-1388.970000000
0.438500000	-1425.100000000	-1434.630000000
0.438750000	-1465.000000000	-1469.840000000
0.439000000	-1496.250000000	-1499.760000000
0.439250000	-1519.510000000	-1518.980000000
0.439500000	-1534.510000000	-1530.750000000
0.439750000	-1541.370000000	-1534.090000000
0.440000000	-1538.890000000	-1528.220000000
0.440250000	-1527.150000000	-1513.080000000
0.440500000	-1506.350000000	-1487.400000000
0.440750000	-1473.510000000	-1449.420000000
0.441000000	-1429.750000000	-1401.340000000
0.441250000	-1375.140000000	-1343.170000000
0.441500000	-1312.760000000	-1279.570000000
0.441750000	-1245.530000000	-1210.000000000
0.442000000	-1167.920000000	-1124.240000000
0.442250000	-1076.850000000	-1031.480000000
0.442500000	-979.800000000	-931.840000000
0.442750000	-878.060000000	-829.220000000
0.443000000	-772.900000000	-722.380000000
0.443250000	-665.060000000	-613.210000000
0.443500000	-554.280000000	-501.510000000
0.443750000	-441.290000000	-388.980000000
0.444000000	-326.530000000	-273.010000000
0.444250000	-208.490000000	-154.360000000
0.444500000	-89.810000000	-34.870000000
0.444750000	28.370000000	82.080000000
0.445000000	145.940000000	198.980000000
0.445250000	262.660000000	316.450000000
0.445500000	380.880000000	435.480000000
0.445750000	497.810000000	550.330000000
0.446000000	609.640000000	659.950000000
0.446250000	717.290000000	765.270000000
0.446500000	820.480000000	865.930000000
0.446750000	919.070000000	963.520000000
0.447000000	1013.890000000	1057.110000000
0.447250000	1102.710000000	1140.150000000
0.447500000	1180.080000000	1213.760000000
0.447750000	1248.780000000	1278.440000000
0.448000000	1308.830000000	1336.520000000
0.448250000	1362.660000000	1388.560000000
0.448500000	1411.140000000	1433.830000000
0.448750000	1451.760000000	1470.180000000
0.449000000	1483.430000000	1499.300000000
0.449250000	1507.080000000	1519.220000000
0.449500000	1522.320000000	1530.500000000
0.449750000	1528.600000000	1534.080000000
0.450000000	1526.760000000	1528.370000000
0.450250000	1515.310000000	1513.010000000
0.450500000	1494.110000000	1487.770000000
0.450750000	1461.930000000	1451.420000000
0.451000000	1417.940000000	1402.680000000
0.451250000	1362.820000000	1344.040000000
0.451500000	1300.370000000	1280.460000000
0.451750000	1232.920000000	1210.350000000
0.452000000	1154.780000000	1124.710000000
0.452250000	1063.370000000	1032.450000000
0.452500000	966.770000000	933.270000000
0.452750000	865.070000000	830.460000000
0.453000000	759.360000000	723.550000000
0.453250000	651.190000000	615.690000000
0.453500000	541.270000000	504.370000000
0.453750000	428.330000000	391.970000000
0.454000000	313.450000000	275.100000000
0.454250000	195.820000000	156.830000000
0.454500000	77.090000000	38.590000000
0.454750000	-40.920000000	-79.640000000
0.455000000	-157.630000000	-196.000000000
0.455250000	-273.280000000	-312.030000000
0.455500000	-391.290000000	-429.960000000
0.455750000	-508.280000000	-545.110000000
0.456000000	-619.670000000	-654.620000000
0.456250000	-726.730000000	-760.680000000
0.456500000	-830.170000000	-862.660000000
0.456750000	-929.370000000	-960.450000000
0.457000000	-1024.450000000	-1053.740000000
0.457250000	-1112.770000000	-1137.460000000
0.457500000	-1189.810000000	-1211.110000000
0.457750000	-1258.390000000	-1275.760000000
0.458000000	-1318.950000000	-1333.390000000
0.458250000	-1373.110000000	-1385.400000000
0.458500000	-1421.130000000	-1431.080000000
0.458750000	-1461.440000000	-1468.070000000
0.459000000	-1493.640000000	-1496.800000000
0.459250000	-1517.840000000	-1517.110000000
0.459500000	-1533.150000000	-1529.670000000
0.459750000	-1540.110000000	-1533.620000000
0.460000000	-1538.330000000	-1528.110000000
0.460250000	-1527.640000000	-1514.170000000
0.460500000	-1507.660000000	-1488.390000000
0.460750000	-1475.340000000	-1451.980000000
0.461000000	-1431.990000000	-1404.690000000
0.461250000	-1378.420000000	-1347.580000000
0.461500000	-1316.810000000	-1282.820000000
0.461750000	-1249.730000000	-1214.440000000
0.462000000	-1172.710000000	-1129.840000000
0.462250000	-1081.970000000	-1037.290000000
0.462500000	-985.720000000	-938.210000000
0.462750000	-884.800000000	-835.270000000
0.463000000	-779.740000000	-730.440000000
0.463250000	-671.740000000	-620.770000000
0.463500000	-561.370000000	-509.020000000
0.463750000	-448.770000000	-396.240000000
0.464000000	-334.510000000	-280.610000000
0.464250000	-216.600000000	-162.110000000
0.464500000	-97.290000000	-43.120000000
0.464750000	21.040000000	74.960000000
0.465000000	138.030000000	191.840000000
0.465250000	254.140000000	307.600000000
0.465500000	372.930000000	426.990000000
0.465750000	490.760000000	542.800000000
0.466000000	602.740000000	652.260000000
0.466250000	709.650000000	757.950000000
0.466500000	812.890000000	859.270000000
0.466750000	912.590000000	957.050000000
0.467000000	1008.370000000	1051.320000000
0.467250000	1097.570000000	1135.610000000
0.467500000	1174.900000000	1208.840000000
0.467750000	1243.690000000	1274.430000000
0.468000000	1304.860000000	1332.360000000
0.468250000	1359.640000000	1384.280000000
0.468500000	1408.230000000	1430.840000000
0.468750000	1449.290000000	1468.600000000
0.469000000	1481.400000000	1497.070000000
0.469250000	1505.770000000	1518.020000000
0.469500000	1521.830000000	1531.060000000
0.469750000	1528.720000000	1534.760000000
0.470000000	1526.970000000	1528.790000000
0.470250000	1516.240000000	1514.800000000
0.470500000	1496.350000000	1489.820000000
0.470750000	1464.710000000	1454.540000000
0.471000000	1421.330000000	1404.930000000
0.471250000	1366.800000000	1348.040000000
0.471500000	1305.010000000	1284.360000000
0.471750000	1238.350000000	1215.320000000
0.472000000	1161.450000000	1131.470000000
0.472250000	1070.260000000	1038.320000000
0.472500000	973.660000000	940.630000000
0.472750000	872.560000000	837.610000000
0.473000000	767.590000000	731.850000000
0.473250000	659.550000000	623.030000000
0.473500000	549.110000000	512.330000000
0.473750000	436.250000000	398.950000000
0.474000000	322.200000000	283.380000000
0.474250000	204.880000000	164.070000000
0.474500000	85.800000000	45.560000000
0.474750000	-32.650000000	-71.720000000
0.475000000	-149.620000000	-187.480000000
0.475250000	-264.930000000	-304.440000000
0.475500000	-382.330000000	-422.680000000
0.475750000	-500.030000000	-538.960000000
0.476000000	-612.990000000	-648.470000000
0.476250000	-720.240000000	-754.210000000
0.476500000	-822.940000000	-855.740000000
0.476750000	-922.140000000	-954.690000000
0.477000000	-1018.080000000	-1048.270000000
0.477250000	-1107.880000000	-1132.500000000
0.477500000	-1185.600000000	-1206.890000000
0.477750000	-1254.320000000	-1272.060000000
0.478000000	-1314.850000000	-1329.730000000
0.478250000	-1369.610000000	-1383.280000000
0.478500000	-1418.500000000	-1428.740000000
0.478750000	-1459.770000000	-1467.380000000
0.479000000	-1491.990000000	-1495.810000000
0.479250000	-1516.540000000	-1517.250000000
0.479500000	-1532.590000000	-1529.480000000
0.479750000	-1540.320000000	-1534.360000000
0.480000000	-1539.070000000	-1529.610000000
0.480250000	-1528.540000000	-1515.360000000
0.480500000	-1508.810000000	-1491.200000000
0.480750000	-1478.040000000	-1455.350000000
0.481000000	-1435.810000000	-1408.360000000
0.481250000	-1382.090000000	-1351.230000000
0.481500000	-1320.440000000	-1287.740000000
0.481750000	-1254.050000000	-1218.910000000
0.482000000	-1178.210000000	-1135.490000000
0.482250000	-1087.850000000	-1043.000000000
0.482500000	-991.490000000	-944.450000000
0.482750000	-890.420000000	-841.800000000
0.483000000	-785.560000000	-736.110000000
0.483250000	-677.950000000	-627.510000000
0.483500000	-567.760000000	-516.060000000
0.483750000	-454.740000000	-402.120000000
0.484000000	-340.130000000	-286.780000000
0.484250000	-223.140000000	-169.430000000
0.484500000	-104.390000000	-50.820000000
0.484750000	14.360000000	68.090000000
0.485000000	132.060000000	183.990000000
0.485250000	248.070000000	301.100000000
0.485500000	365.860000000	419.750000000
0.485750000	483.210000000	535.360000000
0.486000000	596.230000000	646.040000000
0.486250000	704.260000000	752.600000000
0.486500000	807.770000000	853.600000000
0.486750000	906.640000000	951.250000000
0.487000000	1002.290000000	1045.910000000
0.487250000	1092.780000000	1130.880000000
0.487500000	1171.330000000	1205.230000000
0.487750000	1240.610000000	1270.920000000
0.488000000	1301.550000000	1329.320000000
0.488250000	1356.460000000	1381.830000000
0.488500000	1405.840000000	1427.920000000
0.488750000	1447.510000000	1465.850000000
0.489000000	1480.340000000	1496.560000000
0.489250000	1505.320000000	1517.760000000
0.489500000	1521.590000000	1530.310000000
0.489750000	1529.460000000	1535.260000000
0.490000000	1528.680000000	1529.380000000
0.490250000	1518.320000000	1516.180000000
0.490500000	1498.990000000	1492.550000000
0.490750000	1468.000000000	1456.550000000
0.491000000	1425.810000000	1409.210000000
0.491250000	1372.220000000	1352.420000000
0.491500000	1310.380000000	1289.700000000
0.491750000	1243.720000000	1220.710000000
0.492000000	1168.250000000	1138.090000000
0.492250000	1078.060000000	1045.220000000
0.492500000	981.900000000	947.410000000
0.492750000	880.760000000	844.460000000
0.493000000	775.900000000	738.700000000
0.493250000	668.390000000	630.560000000
0.493500000	558.410000000	519.090000000
0.493750000	445.440000000	406.780000000
0.494000000	330.920000000	290.410000000
0.494250000	213.820000000	172.430000000
0.494500000	95.210000000	54.170000000
0.494750000	-22.820000000	-63.920000000
0.495000000	-140.210000000	-180.240000000
0.495250000	-256.550000000	-296.580000000
0.495500000	-374.090000000	-415.020000000
0.495750000	-490.930000000	-531.880000000
0.496000000	-603.500000000	-641.670000000
0.496250000	-711.870000000	-747.530000000
0.496500000	-815.620000000	-849.950000000
0.496750000	-914.870000000	-947.980000000
0.497000000	-1010.290000000	-1042.550000000
0.497250000	-1100.770000000	-1127.870000000
0.497500000	-1179.630000000	-1201.960000000
0.497750000	-1249.060000000	-1267.490000000
0.498000000	-1309.970000000	-1326.220000000
0.498250000	-1364.720000000	-1379.030000000
0.498500000	-1413.890000000	-1426.100000000
0.498750000	-1455.820000000	-1463.490000000
0.499000000	-1488.270000000	-1493.190000000
0.499250000	-1513.360000000	-1514.590000000
0.499500000	-1530.190000000	-1528.250000000
[truncated: 198,001 more rows]
