# Supplementary material for: Anti-vibration method for sensing ring of fiber optical current transformer integrating structural design and adaptive signal processing
Source: PLoS One. 2026 Feb 27;21(2):e0341890. doi: 10.1371/journal.pone.0341890 (PMC12948120; doi:10.1371/journal.pone.0341890)
Supplement: S1 Data — (ZIP) [file pone.0341890.s001.zip › Semi-sinusoidal vibration/10G-6ms/2024-11-15_13-45-04_CH2_Wav_2410010+10g6ms-001.csv]

ʱ��/s ��׼����/A ��������/A
0.000000000	-263.910000000	-212.290000000
0.000250000	-145.850000000	-92.700000000
0.000500000	-27.220000000	25.870000000
0.000750000	91.210000000	142.760000000
0.001000000	208.070000000	259.800000000
0.001250000	325.840000000	377.840000000
0.001500000	443.800000000	495.100000000
0.001750000	557.680000000	607.210000000
0.002000000	667.070000000	713.780000000
0.002250000	772.510000000	816.580000000
0.002500000	872.560000000	915.530000000
0.002750000	969.020000000	1010.850000000
0.003000000	1062.060000000	1099.980000000
0.003250000	1144.860000000	1177.900000000
0.003500000	1218.250000000	1246.600000000
0.003750000	1282.530000000	1307.720000000
0.004000000	1339.960000000	1363.230000000
0.004250000	1392.220000000	1412.050000000
0.004500000	1437.670000000	1452.780000000
0.004750000	1473.510000000	1485.540000000
0.005000000	1501.750000000	1510.490000000
0.005250000	1521.320000000	1525.500000000
0.005500000	1532.650000000	1533.750000000
0.005750000	1535.310000000	1532.050000000
0.006000000	1528.570000000	1521.660000000
0.006250000	1513.160000000	1502.190000000
0.006500000	1487.670000000	1470.760000000
0.006750000	1449.750000000	1427.880000000
0.007000000	1401.250000000	1375.130000000
0.007250000	1343.350000000	1315.130000000
0.007500000	1279.700000000	1248.470000000
0.007750000	1209.260000000	1171.120000000
0.008000000	1123.200000000	1081.360000000
0.008250000	1029.480000000	985.470000000
0.008500000	930.070000000	884.350000000
0.008750000	826.270000000	778.680000000
0.009000000	719.350000000	669.940000000
0.009250000	609.900000000	559.850000000
0.009500000	497.260000000	446.480000000
0.009750000	382.990000000	331.580000000
0.010000000	267.020000000	215.080000000
0.010250000	148.900000000	95.870000000
0.010500000	30.850000000	-21.540000000
0.010750000	-87.000000000	-138.910000000
0.011000000	-204.050000000	-255.450000000
0.011250000	-321.840000000	-374.070000000
0.011500000	-439.770000000	-491.440000000
0.011750000	-553.730000000	-603.990000000
0.012000000	-663.660000000	-710.520000000
0.012250000	-768.800000000	-813.320000000
0.012500000	-869.700000000	-913.360000000
0.012750000	-966.390000000	-1007.470000000
0.013000000	-1060.000000000	-1098.820000000
0.013250000	-1143.930000000	-1176.130000000
0.013500000	-1217.170000000	-1245.930000000
0.013750000	-1281.260000000	-1306.410000000
0.014000000	-1339.160000000	-1362.390000000
0.014250000	-1391.600000000	-1411.740000000
0.014500000	-1437.040000000	-1453.200000000
0.014750000	-1472.870000000	-1485.170000000
0.015000000	-1500.900000000	-1510.000000000
0.015250000	-1521.700000000	-1526.030000000
0.015500000	-1532.060000000	-1533.250000000
0.015750000	-1534.660000000	-1532.140000000
0.016000000	-1528.250000000	-1521.000000000
0.016250000	-1512.580000000	-1501.920000000
0.016500000	-1487.070000000	-1470.710000000
0.016750000	-1449.820000000	-1429.000000000
0.017000000	-1401.160000000	-1375.730000000
0.017250000	-1342.910000000	-1314.910000000
0.017500000	-1279.270000000	-1249.220000000
0.017750000	-1209.430000000	-1172.120000000
0.018000000	-1123.710000000	-1082.090000000
0.018250000	-1029.840000000	-985.570000000
0.018500000	-930.600000000	-884.630000000
0.018750000	-826.760000000	-779.190000000
0.019000000	-719.630000000	-671.060000000
0.019250000	-610.130000000	-560.610000000
0.019500000	-497.810000000	-447.190000000
0.019750000	-383.560000000	-333.260000000
0.020000000	-267.510000000	-215.660000000
0.020250000	-149.660000000	-96.990000000
0.020500000	-31.150000000	21.550000000
0.020750000	87.260000000	138.230000000
0.021000000	204.020000000	255.520000000
0.021250000	321.500000000	373.040000000
0.021500000	439.020000000	490.050000000
0.021750000	552.720000000	601.250000000
0.022000000	662.480000000	709.430000000
0.022250000	767.250000000	811.680000000
0.022500000	867.620000000	910.880000000
0.022750000	964.580000000	1005.400000000
0.023000000	1057.860000000	1096.020000000
0.023250000	1141.320000000	1173.320000000
0.023500000	1214.540000000	1242.600000000
0.023750000	1278.870000000	1304.240000000
0.024000000	1336.860000000	1359.810000000
0.024250000	1389.420000000	1409.080000000
0.024500000	1435.160000000	1450.870000000
0.024750000	1471.310000000	1483.700000000
0.025000000	1499.630000000	1508.340000000
0.025250000	1519.640000000	1524.520000000
0.025500000	1531.200000000	1532.380000000
0.025750000	1534.190000000	1531.190000000
0.026000000	1527.990000000	1521.160000000
0.026250000	1512.780000000	1501.850000000
0.026500000	1487.800000000	1471.630000000
0.026750000	1450.800000000	1429.230000000
0.027000000	1402.500000000	1375.820000000
0.027250000	1344.230000000	1315.920000000
0.027500000	1281.120000000	1250.730000000
0.027750000	1211.520000000	1175.310000000
0.028000000	1125.960000000	1084.150000000
0.028250000	1032.260000000	988.500000000
0.028500000	933.330000000	887.910000000
0.028750000	830.120000000	781.860000000
0.029000000	723.440000000	674.570000000
0.029250000	614.040000000	563.900000000
0.029500000	501.810000000	450.480000000
0.029750000	387.660000000	336.880000000
0.030000000	272.090000000	220.750000000
0.030250000	153.990000000	101.200000000
0.030500000	34.900000000	-17.770000000
0.030750000	-83.740000000	-135.790000000
0.031000000	-200.160000000	-251.840000000
0.031250000	-316.990000000	-370.870000000
0.031500000	-434.040000000	-485.390000000
0.031750000	-547.810000000	-597.340000000
0.032000000	-658.030000000	-705.060000000
0.032250000	-762.910000000	-808.270000000
0.032500000	-863.840000000	-907.730000000
0.032750000	-961.290000000	-1004.290000000
0.033000000	-1055.200000000	-1093.380000000
0.033250000	-1139.580000000	-1172.570000000
0.033500000	-1212.750000000	-1241.900000000
0.033750000	-1277.670000000	-1303.580000000
0.034000000	-1335.980000000	-1359.170000000
0.034250000	-1388.980000000	-1409.400000000
0.034500000	-1434.430000000	-1449.830000000
0.034750000	-1470.620000000	-1483.230000000
0.035000000	-1499.360000000	-1508.220000000
0.035250000	-1519.550000000	-1525.850000000
0.035500000	-1531.570000000	-1531.800000000
0.035750000	-1533.820000000	-1531.730000000
0.036000000	-1527.770000000	-1521.120000000
0.036250000	-1512.580000000	-1502.320000000
0.036500000	-1487.760000000	-1471.830000000
0.036750000	-1451.050000000	-1430.220000000
0.037000000	-1403.280000000	-1377.920000000
0.037250000	-1345.830000000	-1318.020000000
0.037500000	-1282.230000000	-1252.800000000
0.037750000	-1212.960000000	-1176.950000000
0.038000000	-1127.560000000	-1086.520000000
0.038250000	-1033.950000000	-990.480000000
0.038500000	-935.190000000	-889.770000000
0.038750000	-831.580000000	-783.890000000
0.039000000	-724.440000000	-676.170000000
0.039250000	-614.810000000	-565.810000000
0.039500000	-502.220000000	-452.180000000
0.039750000	-388.120000000	-337.920000000
0.040000000	-272.460000000	-220.810000000
0.040250000	-154.440000000	-101.930000000
0.040500000	-35.870000000	15.570000000
0.040750000	82.470000000	133.700000000
0.041000000	199.240000000	250.920000000
0.041250000	316.600000000	369.100000000
0.041500000	433.910000000	484.840000000
0.041750000	547.890000000	596.730000000
0.042000000	657.580000000	703.930000000
0.042250000	762.210000000	806.590000000
0.042500000	862.830000000	905.710000000
0.042750000	960.130000000	1001.820000000
0.043000000	1054.100000000	1091.910000000
0.043250000	1137.780000000	1170.170000000
0.043500000	1211.150000000	1240.330000000
0.043750000	1276.250000000	1301.980000000
0.044000000	1334.680000000	1357.450000000
0.044250000	1387.570000000	1407.380000000
0.044500000	1433.350000000	1448.720000000
0.044750000	1469.710000000	1481.940000000
0.045000000	1498.490000000	1507.800000000
0.045250000	1519.240000000	1523.510000000
0.045500000	1531.280000000	1531.840000000
0.045750000	1534.070000000	1531.030000000
0.046000000	1528.400000000	1522.460000000
0.046250000	1514.050000000	1503.440000000
0.046500000	1489.150000000	1472.360000000
0.046750000	1452.420000000	1431.570000000
0.047000000	1404.950000000	1378.910000000
0.047250000	1347.360000000	1318.520000000
0.047500000	1284.710000000	1254.050000000
0.047750000	1215.500000000	1179.260000000
0.048000000	1130.500000000	1088.060000000
0.048250000	1036.970000000	993.000000000
0.048500000	938.400000000	891.760000000
0.048750000	835.440000000	787.900000000
0.049000000	728.780000000	678.970000000
0.049250000	619.080000000	569.840000000
0.049500000	507.030000000	456.520000000
0.049750000	393.330000000	342.240000000
0.050000000	277.630000000	225.460000000
0.050250000	159.620000000	107.440000000
0.050500000	40.990000000	-11.010000000
0.050750000	-77.450000000	-129.790000000
0.051000000	-193.930000000	-245.850000000
0.051250000	-311.040000000	-364.070000000
0.051500000	-428.340000000	-479.840000000
0.051750000	-542.540000000	-591.410000000
0.052000000	-652.420000000	-699.240000000
0.052250000	-757.340000000	-802.350000000
0.052500000	-858.500000000	-902.650000000
0.052750000	-956.520000000	-998.490000000
0.053000000	-1051.050000000	-1089.730000000
0.053250000	-1135.080000000	-1168.640000000
0.053500000	-1208.950000000	-1239.050000000
0.053750000	-1274.450000000	-1300.450000000
0.054000000	-1333.290000000	-1356.900000000
0.054250000	-1386.150000000	-1406.250000000
0.054500000	-1432.240000000	-1448.430000000
0.054750000	-1468.640000000	-1482.030000000
0.055000000	-1497.930000000	-1507.030000000
0.055250000	-1519.540000000	-1524.120000000
0.055500000	-1530.600000000	-1532.090000000
0.055750000	-1534.100000000	-1531.530000000
0.056000000	-1528.370000000	-1522.080000000
0.056250000	-1513.750000000	-1504.040000000
0.056500000	-1489.880000000	-1474.350000000
0.056750000	-1453.420000000	-1432.790000000
0.057000000	-1405.420000000	-1381.260000000
0.057250000	-1348.370000000	-1321.330000000
0.057500000	-1285.520000000	-1255.840000000
0.057750000	-1216.370000000	-1180.220000000
0.058000000	-1131.930000000	-1091.260000000
0.058250000	-1038.730000000	-995.390000000
0.058500000	-940.430000000	-894.600000000
0.058750000	-837.290000000	-789.940000000
0.059000000	-730.640000000	-682.840000000
0.059250000	-621.340000000	-571.580000000
0.059500000	-509.200000000	-458.530000000
0.059750000	-395.360000000	-344.860000000
0.060000000	-280.200000000	-228.220000000
0.060250000	-161.440000000	-108.590000000
0.060500000	-41.800000000	10.540000000
0.060750000	76.300000000	127.410000000
0.061000000	192.300000000	243.100000000
0.061250000	309.440000000	361.650000000
0.061500000	427.100000000	477.420000000
0.061750000	541.140000000	590.250000000
0.062000000	650.620000000	697.630000000
0.062250000	755.500000000	800.740000000
0.062500000	857.260000000	900.570000000
0.062750000	954.850000000	995.590000000
0.063000000	1048.590000000	1086.900000000
0.063250000	1132.530000000	1165.750000000
0.063500000	1206.590000000	1235.520000000
0.063750000	1272.140000000	1298.380000000
0.064000000	1331.440000000	1354.160000000
0.064250000	1384.070000000	1404.130000000
0.064500000	1430.270000000	1446.300000000
0.064750000	1467.480000000	1479.870000000
0.065000000	1496.920000000	1506.330000000
0.065250000	1518.140000000	1523.540000000
0.065500000	1530.190000000	1531.270000000
0.065750000	1533.530000000	1531.260000000
0.066000000	1528.440000000	1522.110000000
0.066250000	1514.770000000	1504.170000000
0.066500000	1490.260000000	1473.490000000
0.066750000	1454.340000000	1433.920000000
0.067000000	1407.740000000	1382.420000000
0.067250000	1350.680000000	1321.780000000
0.067500000	1288.180000000	1257.270000000
0.067750000	1219.380000000	1182.730000000
0.068000000	1135.170000000	1093.400000000
0.068250000	1041.820000000	998.260000000
0.068500000	943.570000000	897.580000000
0.068750000	840.690000000	793.370000000
0.069000000	733.940000000	685.370000000
0.069250000	624.040000000	574.590000000
0.069500000	512.460000000	461.440000000
0.069750000	399.150000000	347.440000000
0.070000000	283.210000000	229.940000000
0.070250000	164.930000000	112.160000000
0.070500000	46.530000000	-5.630000000
0.070750000	-71.390000000	-123.630000000
0.071000000	-187.810000000	-239.380000000
0.071250000	-305.270000000	-357.820000000
0.071500000	-423.560000000	-474.750000000
0.071750000	-537.750000000	-586.960000000
0.072000000	-647.490000000	-695.160000000
0.072250000	-752.540000000	-798.620000000
0.072500000	-854.530000000	-898.480000000
0.072750000	-952.810000000	-994.260000000
0.073000000	-1047.010000000	-1085.350000000
0.073250000	-1131.260000000	-1165.010000000
0.073500000	-1205.980000000	-1235.660000000
0.073750000	-1272.240000000	-1298.600000000
0.074000000	-1331.350000000	-1354.150000000
0.074250000	-1384.000000000	-1404.990000000
0.074500000	-1430.450000000	-1446.900000000
0.074750000	-1467.460000000	-1481.340000000
0.075000000	-1497.490000000	-1506.740000000
0.075250000	-1519.470000000	-1524.140000000
0.075500000	-1530.450000000	-1531.720000000
0.075750000	-1534.450000000	-1532.490000000
0.076000000	-1529.490000000	-1523.030000000
0.076250000	-1515.200000000	-1505.140000000
0.076500000	-1491.560000000	-1476.360000000
0.076750000	-1455.810000000	-1434.890000000
0.077000000	-1408.770000000	-1384.160000000
0.077250000	-1352.210000000	-1324.290000000
0.077500000	-1289.450000000	-1259.390000000
0.077750000	-1220.300000000	-1185.300000000
0.078000000	-1136.480000000	-1096.070000000
0.078250000	-1043.830000000	-1000.420000000
0.078500000	-945.660000000	-899.670000000
0.078750000	-842.170000000	-795.000000000
0.079000000	-735.220000000	-687.080000000
0.079250000	-625.840000000	-576.910000000
0.079500000	-514.150000000	-463.210000000
0.079750000	-399.960000000	-348.550000000
0.080000000	-284.800000000	-232.940000000
0.080250000	-166.420000000	-114.240000000
0.080500000	-47.280000000	4.340000000
0.080750000	70.490000000	122.060000000
0.081000000	186.930000000	237.780000000
0.081250000	304.810000000	357.430000000
0.081500000	423.500000000	473.650000000
0.081750000	537.640000000	586.220000000
0.082000000	646.860000000	694.490000000
0.082250000	752.000000000	797.720000000
0.082500000	853.950000000	897.140000000
0.082750000	951.760000000	993.200000000
0.083000000	1045.680000000	1083.650000000
0.083250000	1129.780000000	1163.100000000
0.083500000	1204.530000000	1234.320000000
0.083750000	1270.730000000	1296.060000000
0.084000000	1330.140000000	1351.880000000
0.084250000	1383.050000000	1402.770000000
0.084500000	1429.110000000	1445.890000000
0.084750000	1467.040000000	1479.930000000
0.085000000	1496.910000000	1505.750000000
0.085250000	1518.550000000	1523.140000000
0.085500000	1530.710000000	1532.120000000
0.085750000	1534.520000000	1531.700000000
0.086000000	1529.670000000	1523.550000000
0.086250000	1516.590000000	1506.020000000
0.086500000	1492.410000000	1476.260000000
0.086750000	1456.260000000	1435.570000000
0.087000000	1410.200000000	1385.020000000
0.087250000	1353.420000000	1324.970000000
0.087500000	1290.790000000	1260.480000000
0.087750000	1221.900000000	1186.610000000
0.088000000	1138.090000000	1096.840000000
0.088250000	1044.980000000	1001.710000000
0.088500000	946.810000000	901.030000000
0.088750000	844.060000000	796.500000000
0.089000000	737.420000000	688.710000000
0.089250000	628.000000000	579.010000000
0.089500000	516.650000000	465.300000000
0.089750000	403.060000000	351.240000000
0.090000000	286.880000000	233.210000000
0.090250000	167.990000000	115.480000000
0.090500000	49.450000000	-2.660000000
0.090750000	-68.380000000	-120.430000000
0.091000000	-185.370000000	-237.800000000
0.091250000	-303.140000000	-355.760000000
0.091500000	-421.790000000	-472.850000000
0.091750000	-536.180000000	-585.910000000
0.092000000	-645.780000000	-693.210000000
0.092250000	-751.650000000	-796.950000000
0.092500000	-853.920000000	-896.770000000
0.092750000	-951.900000000	-994.220000000
0.093000000	-1045.610000000	-1085.500000000
0.093250000	-1131.350000000	-1166.120000000
0.093500000	-1206.790000000	-1236.410000000
0.093750000	-1273.180000000	-1298.970000000
0.094000000	-1331.940000000	-1355.200000000
0.094250000	-1384.660000000	-1406.280000000
0.094500000	-1431.630000000	-1448.950000000
0.094750000	-1468.890000000	-1481.460000000
0.095000000	-1498.810000000	-1508.060000000
0.095250000	-1520.090000000	-1525.790000000
0.095500000	-1532.220000000	-1533.660000000
0.095750000	-1536.630000000	-1534.560000000
0.096000000	-1532.000000000	-1525.710000000
0.096250000	-1517.900000000	-1507.820000000
0.096500000	-1494.560000000	-1479.990000000
0.096750000	-1459.130000000	-1438.520000000
0.097000000	-1411.920000000	-1386.980000000
0.097250000	-1355.150000000	-1327.390000000
0.097500000	-1293.070000000	-1262.720000000
0.097750000	-1223.850000000	-1189.090000000
0.098000000	-1140.400000000	-1100.030000000
0.098250000	-1047.860000000	-1003.920000000
0.098500000	-949.520000000	-903.230000000
0.098750000	-846.350000000	-798.440000000
0.099000000	-739.200000000	-690.990000000
0.099250000	-630.090000000	-580.890000000
0.099500000	-518.450000000	-468.280000000
0.099750000	-403.860000000	-353.300000000
0.100000000	-288.260000000	-236.640000000
0.100250000	-169.740000000	-117.790000000
0.100500000	-51.040000000	1.100000000
0.100750000	66.640000000	118.560000000
0.101000000	183.600000000	234.890000000
0.101250000	301.800000000	353.890000000
0.101500000	420.550000000	470.910000000
0.101750000	534.810000000	583.530000000
0.102000000	644.350000000	691.640000000
0.102250000	750.400000000	795.110000000
0.102500000	852.400000000	894.990000000
0.102750000	949.930000000	991.410000000
0.103000000	1043.400000000	1082.910000000
0.103250000	1128.950000000	1162.700000000
0.103500000	1204.700000000	1234.090000000
0.103750000	1270.830000000	1296.060000000
0.104000000	1329.970000000	1352.860000000
0.104250000	1382.860000000	1403.040000000
0.104500000	1429.750000000	1446.340000000
0.104750000	1468.370000000	1481.370000000
0.105000000	1498.170000000	1507.220000000
0.105250000	1519.360000000	1524.480000000
0.105500000	1532.400000000	1534.890000000
0.105750000	1536.820000000	1534.170000000
0.106000000	1532.070000000	1525.760000000
0.106250000	1518.760000000	1509.030000000
0.106500000	1495.230000000	1479.700000000
0.106750000	1459.680000000	1439.120000000
0.107000000	1413.790000000	1388.380000000
0.107250000	1356.930000000	1327.940000000
0.107500000	1294.130000000	1263.540000000
0.107750000	1225.600000000	1190.690000000
0.108000000	1142.810000000	1100.930000000
0.108250000	1049.880000000	1005.710000000
0.108500000	951.390000000	905.470000000
0.108750000	848.370000000	800.180000000
0.109000000	741.890000000	693.190000000
0.109250000	632.830000000	582.700000000
0.109500000	521.190000000	469.940000000
0.109750000	407.400000000	356.100000000
0.110000000	291.760000000	239.640000000
0.110250000	173.510000000	120.560000000
0.110500000	55.400000000	3.160000000
0.110750000	-62.520000000	-114.710000000
0.111000000	-179.760000000	-231.430000000
0.111250000	-297.350000000	-349.290000000
0.111500000	-415.500000000	-466.900000000
0.111750000	-529.810000000	-579.700000000
0.112000000	-640.170000000	-688.250000000
0.112250000	-746.560000000	-791.850000000
0.112500000	-848.860000000	-891.700000000
0.112750000	-946.550000000	-988.970000000
0.113000000	-1040.740000000	-1080.780000000
0.113250000	-1126.920000000	-1161.210000000
0.113500000	-1202.840000000	-1232.810000000
0.113750000	-1269.480000000	-1295.810000000
0.114000000	-1328.430000000	-1352.140000000
0.114250000	-1381.340000000	-1402.530000000
0.114500000	-1428.980000000	-1446.990000000
0.114750000	-1467.240000000	-1480.580000000
0.115000000	-1497.360000000	-1507.460000000
0.115250000	-1519.600000000	-1525.110000000
0.115500000	-1531.720000000	-1533.520000000
0.115750000	-1536.450000000	-1535.060000000
0.116000000	-1532.520000000	-1526.360000000
0.116250000	-1518.700000000	-1507.840000000
0.116500000	-1495.470000000	-1481.080000000
0.116750000	-1460.990000000	-1441.420000000
0.117000000	-1414.900000000	-1389.990000000
0.117250000	-1358.210000000	-1330.980000000
0.117500000	-1295.900000000	-1265.950000000
0.117750000	-1227.310000000	-1193.100000000
0.118000000	-1144.990000000	-1104.420000000
0.118250000	-1052.780000000	-1008.690000000
0.118500000	-954.500000000	-909.160000000
0.118750000	-851.610000000	-804.970000000
0.119000000	-744.950000000	-696.980000000
0.119250000	-636.260000000	-586.280000000
0.119500000	-525.030000000	-474.160000000
0.119750000	-410.420000000	-359.760000000
0.120000000	-294.720000000	-243.430000000
0.120250000	-176.720000000	-124.390000000
0.120500000	-57.560000000	-4.600000000
0.120750000	61.050000000	113.020000000
0.121000000	178.400000000	228.680000000
0.121250000	295.630000000	346.920000000
0.121500000	414.000000000	465.340000000
0.121750000	529.040000000	578.680000000
0.122000000	639.590000000	686.850000000
0.122250000	745.800000000	791.020000000
0.122500000	847.600000000	890.440000000
0.122750000	945.160000000	986.410000000
0.123000000	1039.370000000	1078.600000000
0.123250000	1125.820000000	1158.940000000
0.123500000	1201.710000000	1230.000000000
0.123750000	1267.890000000	1293.950000000
0.124000000	1327.030000000	1350.460000000
0.124250000	1380.680000000	1400.770000000
0.124500000	1427.890000000	1444.740000000
0.124750000	1466.260000000	1479.090000000
0.125000000	1496.520000000	1506.350000000
0.125250000	1519.470000000	1524.110000000
0.125500000	1532.000000000	1533.710000000
0.125750000	1536.820000000	1534.180000000
0.126000000	1532.370000000	1526.240000000
0.126250000	1519.570000000	1509.570000000
0.126500000	1496.770000000	1481.990000000
0.126750000	1461.840000000	1440.940000000
0.127000000	1416.220000000	1390.660000000
0.127250000	1359.910000000	1331.010000000
0.127500000	1297.280000000	1266.900000000
0.127750000	1229.160000000	1194.790000000
0.128000000	1147.430000000	1106.710000000
0.128250000	1054.960000000	1012.280000000
0.128500000	956.630000000	911.090000000
0.128750000	854.230000000	806.980000000
0.129000000	747.900000000	699.520000000
0.129250000	638.820000000	589.050000000
0.129500000	527.230000000	476.060000000
0.129750000	413.190000000	362.240000000
0.130000000	297.540000000	245.390000000
0.130250000	179.670000000	125.990000000
0.130500000	61.620000000	8.780000000
0.130750000	-56.580000000	-108.870000000
0.131000000	-174.130000000	-224.860000000
0.131250000	-291.240000000	-343.040000000
0.131500000	-409.290000000	-461.950000000
0.131750000	-524.830000000	-574.580000000
0.132000000	-635.730000000	-683.450000000
0.132250000	-742.240000000	-787.580000000
0.132500000	-844.130000000	-887.620000000
0.132750000	-942.020000000	-984.890000000
0.133000000	-1037.000000000	-1076.730000000
0.133250000	-1123.790000000	-1157.610000000
0.133500000	-1199.710000000	-1229.320000000
0.133750000	-1266.020000000	-1292.600000000
0.134000000	-1325.540000000	-1349.570000000
0.134250000	-1379.950000000	-1401.550000000
0.134500000	-1428.980000000	-1446.890000000
0.134750000	-1469.010000000	-1483.050000000
0.135000000	-1500.520000000	-1511.130000000
0.135250000	-1523.540000000	-1529.920000000
0.135500000	-1538.250000000	-1541.570000000
0.135750000	-1544.440000000	-1543.460000000
0.136000000	-1541.680000000	-1536.670000000
0.136250000	-1529.650000000	-1521.130000000
0.136500000	-1509.070000000	-1495.100000000
0.136750000	-1476.470000000	-1457.370000000
0.137000000	-1432.320000000	-1408.020000000
0.137250000	-1377.650000000	-1350.310000000
0.137500000	-1316.390000000	-1286.370000000
0.137750000	-1247.660000000	-1213.430000000
0.138000000	-1163.930000000	-1122.120000000
0.138250000	-1069.740000000	-1026.030000000
0.138500000	-970.030000000	-924.340000000
0.138750000	-866.510000000	-819.400000000
0.139000000	-759.120000000	-710.680000000
0.139250000	-648.570000000	-598.590000000
0.139500000	-535.810000000	-485.140000000
0.139750000	-419.830000000	-368.330000000
0.140000000	-301.710000000	-249.060000000
0.140250000	-181.890000000	-127.770000000
0.140500000	-60.960000000	-8.480000000
0.140750000	59.400000000	111.290000000
0.141000000	176.850000000	228.310000000
0.141250000	294.520000000	347.120000000
0.141500000	413.370000000	465.110000000
0.141750000	529.120000000	578.090000000
0.142000000	640.240000000	687.820000000
0.142250000	746.480000000	791.020000000
0.142500000	848.290000000	891.920000000
0.142750000	946.420000000	988.190000000
0.143000000	1041.920000000	1081.480000000
0.143250000	1130.890000000	1164.070000000
0.143500000	1206.140000000	1235.570000000
0.143750000	1272.650000000	1298.400000000
0.144000000	1332.030000000	1355.660000000
0.144250000	1386.170000000	1406.740000000
0.144500000	1434.190000000	1450.550000000
0.144750000	1472.360000000	1485.410000000
0.145000000	1503.310000000	1512.430000000
0.145250000	1524.580000000	1529.770000000
0.145500000	1537.760000000	1539.310000000
0.145750000	1542.080000000	1540.460000000
0.146000000	1537.160000000	1530.830000000
0.146250000	1523.300000000	1512.860000000
0.146500000	1500.370000000	1485.300000000
0.146750000	1465.900000000	1443.930000000
0.147000000	1418.850000000	1393.230000000
0.147250000	1362.050000000	1334.000000000
0.147500000	1300.200000000	1270.830000000
0.147750000	1232.510000000	1197.570000000
0.148000000	1149.370000000	1106.920000000
0.148250000	1055.330000000	1011.880000000
0.148500000	956.340000000	910.830000000
0.148750000	853.160000000	806.040000000
0.149000000	746.980000000	697.560000000
0.149250000	637.720000000	587.540000000
0.149500000	525.700000000	474.500000000
0.149750000	410.800000000	359.280000000
0.150000000	294.930000000	242.530000000
0.150250000	176.620000000	122.710000000
0.150500000	56.100000000	3.040000000
0.150750000	-63.000000000	-115.160000000
0.151000000	-180.370000000	-231.750000000
0.151250000	-297.210000000	-350.130000000
0.151500000	-416.210000000	-468.810000000
0.151750000	-532.600000000	-583.160000000
0.152000000	-644.020000000	-691.940000000
0.152250000	-750.310000000	-796.070000000
0.152500000	-852.220000000	-896.620000000
0.152750000	-950.880000000	-992.690000000
0.153000000	-1046.300000000	-1087.120000000
0.153250000	-1135.410000000	-1169.760000000
0.153500000	-1210.470000000	-1240.370000000
0.153750000	-1276.710000000	-1303.210000000
0.154000000	-1336.490000000	-1360.710000000
0.154250000	-1390.640000000	-1411.280000000
0.154500000	-1438.310000000	-1455.170000000
0.154750000	-1476.680000000	-1489.870000000
0.155000000	-1506.890000000	-1516.530000000
0.155250000	-1528.780000000	-1534.090000000
0.155500000	-1541.420000000	-1543.250000000
0.155750000	-1545.830000000	-1544.400000000
0.156000000	-1541.180000000	-1535.740000000
0.156250000	-1527.360000000	-1518.210000000
0.156500000	-1504.350000000	-1489.780000000
0.156750000	-1469.820000000	-1449.310000000
0.157000000	-1423.150000000	-1397.700000000
0.157250000	-1366.150000000	-1338.870000000
0.157500000	-1303.530000000	-1274.510000000
0.157750000	-1236.380000000	-1201.480000000
0.158000000	-1153.900000000	-1112.740000000
0.158250000	-1060.080000000	-1016.720000000
0.158500000	-961.050000000	-915.460000000
0.158750000	-857.870000000	-810.710000000
0.159000000	-751.290000000	-702.960000000
0.159250000	-641.730000000	-591.750000000
0.159500000	-529.410000000	-479.080000000
0.159750000	-414.810000000	-364.610000000
0.160000000	-298.850000000	-247.020000000
0.160250000	-180.920000000	-128.150000000
0.160500000	-61.470000000	-9.700000000
0.160750000	57.470000000	110.330000000
0.161000000	175.340000000	227.000000000
0.161250000	292.410000000	344.370000000
0.161500000	411.330000000	464.200000000
0.161750000	528.210000000	577.490000000
0.162000000	639.660000000	686.040000000
0.162250000	745.720000000	791.290000000
0.162500000	847.810000000	891.390000000
0.162750000	946.420000000	988.760000000
0.163000000	1041.760000000	1081.970000000
0.163250000	1130.090000000	1163.400000000
0.163500000	1205.070000000	1234.690000000
0.163750000	1271.990000000	1298.760000000
0.164000000	1332.040000000	1355.400000000
0.164250000	1386.470000000	1406.210000000
0.164500000	1434.240000000	1450.650000000
0.164750000	1472.610000000	1485.410000000
0.165000000	1503.140000000	1513.160000000
0.165250000	1525.910000000	1530.460000000
0.165500000	1538.660000000	1540.710000000
0.165750000	1543.260000000	1540.610000000
0.166000000	1539.260000000	1533.970000000
0.166250000	1526.130000000	1516.130000000
0.166500000	1503.690000000	1488.770000000
0.166750000	1469.780000000	1448.710000000
0.167000000	1423.480000000	1398.170000000
0.167250000	1367.100000000	1338.720000000
0.167500000	1305.410000000	1275.060000000
0.167750000	1238.280000000	1203.860000000
0.168000000	1155.980000000	1114.410000000
0.168250000	1062.440000000	1018.490000000
0.168500000	963.870000000	917.750000000
0.168750000	861.090000000	813.390000000
0.169000000	754.660000000	705.330000000
0.169250000	645.120000000	595.350000000
0.169500000	533.500000000	483.190000000
0.169750000	418.870000000	367.270000000
0.170000000	303.230000000	250.860000000
0.170250000	185.660000000	131.940000000
0.170500000	66.170000000	13.420000000
0.170750000	-52.980000000	-105.590000000
0.171000000	-170.480000000	-222.540000000
0.171250000	-287.380000000	-340.630000000
0.171500000	-406.500000000	-458.800000000
0.171750000	-523.450000000	-573.110000000
0.172000000	-634.940000000	-682.730000000
0.172250000	-741.330000000	-786.670000000
0.172500000	-843.640000000	-888.490000000
0.172750000	-942.830000000	-985.370000000
0.173000000	-1038.720000000	-1078.990000000
0.173250000	-1127.190000000	-1160.910000000
0.173500000	-1202.650000000	-1233.300000000
0.173750000	-1269.360000000	-1296.830000000
0.174000000	-1329.790000000	-1353.540000000
0.174250000	-1384.390000000	-1405.960000000
0.174500000	-1432.430000000	-1449.030000000
0.174750000	-1470.940000000	-1484.620000000
0.175000000	-1501.620000000	-1511.720000000
0.175250000	-1523.980000000	-1530.080000000
0.175500000	-1537.810000000	-1539.110000000
0.175750000	-1542.970000000	-1540.650000000
0.176000000	-1538.700000000	-1532.950000000
0.176250000	-1525.970000000	-1516.630000000
0.176500000	-1504.370000000	-1490.220000000
0.176750000	-1469.970000000	-1449.810000000
0.177000000	-1423.970000000	-1400.400000000
0.177250000	-1368.340000000	-1341.540000000
0.177500000	-1306.790000000	-1277.160000000
0.177750000	-1239.440000000	-1206.110000000
0.178000000	-1158.020000000	-1116.490000000
0.178250000	-1064.540000000	-1021.270000000
0.178500000	-966.010000000	-920.000000000
0.178750000	-863.480000000	-816.600000000
0.179000000	-757.780000000	-709.400000000
0.179250000	-648.120000000	-598.680000000
0.179500000	-536.180000000	-486.050000000
0.179750000	-422.380000000	-371.900000000
0.180000000	-306.940000000	-255.100000000
0.180250000	-187.900000000	-133.650000000
0.180500000	-67.610000000	-15.020000000
0.180750000	51.350000000	103.140000000
0.181000000	168.720000000	219.680000000
0.181250000	285.330000000	337.640000000
0.181500000	404.310000000	456.130000000
0.181750000	521.560000000	570.790000000
0.182000000	633.080000000	680.330000000
0.182250000	739.220000000	784.310000000
0.182500000	841.700000000	885.920000000
0.182750000	940.800000000	983.360000000
0.183000000	1036.710000000	1076.470000000
0.183250000	1124.680000000	1158.390000000
0.183500000	1200.350000000	1229.940000000
0.183750000	1267.380000000	1294.900000000
0.184000000	1328.320000000	1351.350000000
0.184250000	1382.670000000	1402.740000000
0.184500000	1431.060000000	1448.250000000
0.184750000	1470.390000000	1483.610000000
0.185000000	1500.950000000	1511.220000000
0.185250000	1523.670000000	1529.450000000
0.185500000	1537.600000000	1538.980000000
0.185750000	1542.800000000	1540.420000000
0.186000000	1539.290000000	1533.130000000
0.186250000	1526.350000000	1516.370000000
0.186500000	1504.570000000	1490.080000000
0.186750000	1471.520000000	1451.600000000
0.187000000	1425.730000000	1400.610000000
0.187250000	1369.800000000	1342.260000000
0.187500000	1309.060000000	1279.480000000
0.187750000	1242.190000000	1208.540000000
0.188000000	1160.830000000	1119.330000000
0.188250000	1067.730000000	1024.420000000
0.188500000	969.580000000	923.620000000
0.188750000	866.910000000	819.030000000
0.189000000	760.640000000	711.790000000
0.189250000	651.400000000	601.770000000
0.189500000	539.980000000	488.660000000
0.189750000	425.480000000	373.290000000
0.190000000	309.820000000	257.320000000
0.190250000	192.220000000	137.730000000
0.190500000	72.220000000	19.980000000
0.190750000	-46.840000000	-99.150000000
0.191000000	-163.940000000	-215.220000000
0.191250000	-280.480000000	-333.520000000
0.191500000	-399.980000000	-452.640000000
0.191750000	-517.410000000	-567.090000000
0.192000000	-629.180000000	-677.390000000
0.192250000	-735.540000000	-782.290000000
0.192500000	-838.340000000	-882.830000000
0.192750000	-938.290000000	-980.450000000
0.193000000	-1033.890000000	-1073.780000000
0.193250000	-1122.580000000	-1157.250000000
0.193500000	-1198.720000000	-1229.700000000
0.193750000	-1266.440000000	-1293.420000000
0.194000000	-1326.780000000	-1350.800000000
0.194250000	-1381.460000000	-1403.120000000
0.194500000	-1429.490000000	-1447.760000000
0.194750000	-1469.050000000	-1482.870000000
0.195000000	-1500.590000000	-1510.370000000
0.195250000	-1523.210000000	-1529.240000000
0.195500000	-1536.910000000	-1540.190000000
0.195750000	-1542.640000000	-1541.790000000
0.196000000	-1538.960000000	-1533.180000000
0.196250000	-1526.450000000	-1517.040000000
0.196500000	-1504.990000000	-1490.960000000
0.196750000	-1471.170000000	-1451.440000000
0.197000000	-1426.170000000	-1401.820000000
0.197250000	-1371.080000000	-1343.620000000
0.197500000	-1309.570000000	-1279.190000000
0.197750000	-1242.710000000	-1209.450000000
0.198000000	-1162.340000000	-1121.960000000
0.198250000	-1069.270000000	-1025.450000000
0.198500000	-970.830000000	-925.660000000
0.198750000	-868.290000000	-821.310000000
0.199000000	-762.040000000	-713.620000000
0.199250000	-652.590000000	-603.730000000
0.199500000	-540.790000000	-490.640000000
0.199750000	-426.840000000	-375.610000000
0.200000000	-311.730000000	-259.510000000
0.200250000	-193.040000000	-139.540000000
0.200500000	-73.480000000	-21.670000000
0.200750000	45.280000000	96.870000000
0.201000000	163.010000000	214.700000000
0.201250000	280.180000000	332.560000000
0.201500000	399.460000000	452.000000000
0.201750000	517.170000000	566.520000000
0.202000000	628.670000000	675.160000000
0.202250000	734.980000000	781.050000000
0.202500000	837.780000000	882.010000000
0.202750000	936.990000000	978.990000000
0.203000000	1032.800000000	1072.190000000
0.203250000	1121.390000000	1155.310000000
0.203500000	1197.640000000	1228.240000000
0.203750000	1265.480000000	1291.910000000
0.204000000	1326.250000000	1349.750000000
0.204250000	1381.050000000	1401.570000000
0.204500000	1429.510000000	1447.410000000
0.204750000	1469.090000000	1482.830000000
0.205000000	1500.290000000	1509.930000000
0.205250000	1523.700000000	1529.990000000
0.205500000	1537.760000000	1539.730000000
0.205750000	1542.760000000	1540.580000000
0.206000000	1539.930000000	1534.690000000
0.206250000	1527.950000000	1518.330000000
0.206500000	1506.130000000	1491.640000000
0.206750000	1473.210000000	1453.130000000
0.207000000	1428.350000000	1403.740000000
0.207250000	1372.880000000	1345.490000000
0.207500000	1311.880000000	1282.570000000
0.207750000	1245.160000000	1211.200000000
0.208000000	1164.460000000	1123.410000000
0.208250000	1071.460000000	1027.990000000
0.208500000	973.870000000	928.020000000
0.208750000	871.590000000	824.010000000
0.209000000	765.410000000	716.620000000
0.209250000	656.120000000	606.760000000
0.209500000	545.200000000	495.140000000
0.209750000	431.220000000	379.650000000
0.210000000	315.330000000	263.400000000
0.210250000	197.660000000	144.170000000
0.210500000	77.560000000	24.930000000
0.210750000	-41.900000000	-94.440000000
0.211000000	-159.210000000	-210.550000000
0.211250000	-275.690000000	-328.580000000
0.211500000	-394.940000000	-448.290000000
0.211750000	-512.930000000	-562.500000000
0.212000000	-624.650000000	-673.350000000
0.212250000	-731.410000000	-777.510000000
0.212500000	-834.650000000	-879.130000000
0.212750000	-934.510000000	-976.750000000
0.213000000	-1030.490000000	-1070.430000000
0.213250000	-1119.450000000	-1154.280000000
0.213500000	-1195.880000000	-1227.260000000
0.213750000	-1263.970000000	-1291.460000000
0.214000000	-1325.080000000	-1348.950000000
0.214250000	-1379.930000000	-1401.950000000
0.214500000	-1428.680000000	-1446.090000000
0.214750000	-1468.110000000	-1482.120000000
0.215000000	-1499.940000000	-1510.520000000
0.215250000	-1524.010000000	-1529.070000000
0.215500000	-1537.420000000	-1539.760000000
0.215750000	-1543.410000000	-1541.910000000
0.216000000	-1539.880000000	-1535.050000000
0.216250000	-1527.910000000	-1518.590000000
0.216500000	-1507.170000000	-1493.030000000
0.216750000	-1473.420000000	-1453.910000000
0.217000000	-1428.330000000	-1405.150000000
0.217250000	-1374.090000000	-1347.210000000
0.217500000	-1312.940000000	-1283.250000000
0.217750000	-1245.670000000	-1212.030000000
0.218000000	-1165.670000000	-1124.590000000
0.218250000	-1072.920000000	-1029.730000000
0.218500000	-974.980000000	-929.340000000
0.218750000	-872.330000000	-825.190000000
0.219000000	-766.270000000	-718.000000000
0.219250000	-656.730000000	-607.020000000
0.219500000	-544.790000000	-494.720000000
0.219750000	-431.080000000	-380.850000000
0.220000000	-316.020000000	-264.480000000
0.220250000	-196.900000000	-144.260000000
0.220500000	-77.150000000	-25.590000000
0.220750000	40.870000000	93.000000000
0.221000000	158.370000000	210.680000000
0.221250000	275.830000000	328.530000000
0.221500000	395.560000000	447.340000000
0.221750000	513.210000000	562.550000000
0.222000000	624.700000000	672.430000000
0.222250000	731.160000000	777.430000000
0.222500000	834.430000000	878.660000000
0.222750000	934.070000000	975.850000000
0.223000000	1029.580000000	1069.490000000
0.223250000	1118.490000000	1152.950000000
0.223500000	1194.740000000	1225.450000000
0.223750000	1263.020000000	1290.100000000
0.224000000	1324.680000000	1348.040000000
0.224250000	1379.050000000	1399.140000000
0.224500000	1427.620000000	1445.820000000
0.224750000	1467.940000000	1481.100000000
0.225000000	1499.390000000	1508.870000000
0.225250000	1523.050000000	1528.160000000
0.225500000	1537.180000000	1539.350000000
0.225750000	1542.970000000	1541.290000000
0.226000000	1540.500000000	1534.610000000
0.226250000	1528.630000000	1518.460000000
0.226500000	1507.450000000	1492.880000000
0.226750000	1474.880000000	1455.360000000
0.227000000	1430.080000000	1405.790000000
0.227250000	1374.820000000	1346.490000000
0.227500000	1314.140000000	1284.600000000
0.227750000	1247.940000000	1214.710000000
0.228000000	1167.900000000	1126.040000000
0.228250000	1075.220000000	1032.740000000
0.228500000	977.670000000	931.210000000
0.228750000	874.930000000	827.020000000
0.229000000	768.770000000	719.640000000
0.229250000	659.610000000	610.190000000
0.229500000	548.340000000	498.020000000
0.229750000	434.600000000	382.920000000
0.230000000	319.210000000	266.480000000
0.230250000	201.520000000	147.770000000
0.230500000	81.770000000	28.140000000
0.230750000	-37.310000000	-90.470000000
0.231000000	-154.610000000	-206.810000000
0.231250000	-271.080000000	-323.810000000
0.231500000	-390.420000000	-443.370000000
0.231750000	-508.460000000	-558.590000000
0.232000000	-620.230000000	-668.400000000
0.232250000	-727.290000000	-774.580000000
0.232500000	-831.090000000	-876.100000000
0.232750000	-931.000000000	-973.940000000
0.233000000	-1026.820000000	-1067.330000000
0.233250000	-1116.190000000	-1151.710000000
0.233500000	-1193.160000000	-1224.960000000
0.233750000	-1261.750000000	-1288.750000000
0.234000000	-1323.280000000	-1347.180000000
0.234250000	-1377.960000000	-1399.420000000
0.234500000	-1426.700000000	-1445.070000000
0.234750000	-1466.940000000	-1481.870000000
0.235000000	-1499.190000000	-1508.970000000
0.235250000	-1522.450000000	-1528.680000000
0.235500000	-1536.720000000	-1539.800000000
0.235750000	-1543.280000000	-1541.960000000
0.236000000	-1540.640000000	-1535.040000000
0.236250000	-1528.850000000	-1519.960000000
0.236500000	-1508.150000000	-1493.450000000
0.236750000	-1475.400000000	-1455.790000000
0.237000000	-1431.020000000	-1407.150000000
0.237250000	-1376.510000000	-1349.360000000
0.237500000	-1315.650000000	-1286.730000000
0.237750000	-1249.110000000	-1216.360000000
0.238000000	-1170.080000000	-1129.510000000
0.238250000	-1077.620000000	-1034.890000000
0.238500000	-980.240000000	-934.940000000
0.238750000	-877.770000000	-830.980000000
0.239000000	-771.800000000	-723.730000000
0.239250000	-662.980000000	-613.850000000
0.239500000	-551.670000000	-501.180000000
0.239750000	-437.990000000	-386.870000000
0.240000000	-322.870000000	-271.370000000
0.240250000	-204.510000000	-151.440000000
0.240500000	-84.060000000	-31.920000000
0.240750000	34.810000000	86.680000000
0.241000000	152.300000000	203.240000000
0.241250000	269.050000000	320.510000000
0.241500000	388.320000000	440.540000000
0.241750000	506.090000000	555.280000000
0.242000000	617.730000000	665.760000000
0.242250000	724.950000000	771.750000000
0.242500000	828.870000000	872.460000000
0.242750000	928.630000000	970.620000000
0.243000000	1024.350000000	1064.640000000
0.243250000	1113.450000000	1148.530000000
0.243500000	1190.480000000	1220.850000000
0.243750000	1259.120000000	1285.270000000
0.244000000	1321.100000000	1344.900000000
0.244250000	1375.820000000	1396.540000000
0.244500000	1424.510000000	1442.430000000
0.244750000	1465.400000000	1479.750000000
0.245000000	1497.570000000	1507.760000000
0.245250000	1521.650000000	1527.360000000
0.245500000	1536.150000000	1538.530000000
0.245750000	1542.380000000	1541.030000000
0.246000000	1540.360000000	1535.240000000
0.246250000	1529.100000000	1519.380000000
0.246500000	1508.300000000	1494.330000000
0.246750000	1475.910000000	1455.930000000
0.247000000	1432.610000000	1407.910000000
0.247250000	1378.710000000	1350.800000000
0.247500000	1317.750000000	1288.130000000
0.247750000	1251.830000000	1218.470000000
0.248000000	1173.050000000	1131.730000000
0.248250000	1080.450000000	1037.520000000
0.248500000	983.460000000	937.940000000
0.248750000	881.200000000	832.650000000
0.249000000	775.150000000	726.160000000
0.249250000	666.000000000	616.470000000
0.249500000	555.070000000	504.230000000
0.249750000	441.350000000	389.480000000
0.250000000	325.620000000	273.340000000
0.250250000	207.370000000	154.770000000
0.250500000	88.250000000	35.640000000
0.250750000	-30.140000000	-83.230000000
0.251000000	-147.860000000	-200.110000000
0.251250000	-264.970000000	-317.420000000
0.251500000	-384.330000000	-436.560000000
0.251750000	-502.260000000	-552.090000000
0.252000000	-614.060000000	-662.420000000
0.252250000	-721.680000000	-769.440000000
0.252500000	-825.740000000	-870.330000000
0.252750000	-925.900000000	-968.390000000
0.253000000	-1021.920000000	-1062.350000000
0.253250000	-1111.300000000	-1146.400000000
0.253500000	-1189.240000000	-1220.190000000
0.253750000	-1258.730000000	-1284.630000000
0.254000000	-1319.590000000	-1343.790000000
0.254250000	-1374.840000000	-1397.150000000
0.254500000	-1424.120000000	-1443.170000000
0.254750000	-1464.820000000	-1478.980000000
0.255000000	-1497.140000000	-1508.250000000
0.255250000	-1522.010000000	-1527.330000000
0.255500000	-1536.420000000	-1539.270000000
0.255750000	-1542.970000000	-1542.160000000
0.256000000	-1540.700000000	-1535.290000000
0.256250000	-1529.580000000	-1520.780000000
0.256500000	-1509.260000000	-1495.490000000
0.256750000	-1476.990000000	-1459.000000000
0.257000000	-1433.420000000	-1410.330000000
0.257250000	-1379.780000000	-1353.110000000
0.257500000	-1319.230000000	-1289.970000000
0.257750000	-1252.870000000	-1221.240000000
0.258000000	-1174.680000000	-1134.450000000
0.258250000	-1082.630000000	-1039.260000000
0.258500000	-985.360000000	-940.000000000
0.258750000	-883.040000000	-836.050000000
0.259000000	-777.100000000	-729.010000000
0.259250000	-667.890000000	-618.640000000
0.259500000	-556.630000000	-506.200000000
0.259750000	-443.230000000	-392.070000000
0.260000000	-327.980000000	-276.190000000
0.260250000	-209.600000000	-157.380000000
0.260500000	-90.110000000	-37.630000000
0.260750000	28.300000000	79.960000000
0.261000000	146.020000000	196.840000000
0.261250000	263.300000000	315.720000000
0.261500000	382.830000000	434.660000000
0.261750000	500.550000000	550.450000000
0.262000000	612.250000000	661.060000000
0.262250000	719.870000000	766.190000000
0.262500000	823.860000000	868.220000000
0.262750000	923.810000000	965.830000000
0.263000000	1019.360000000	1060.080000000
0.263250000	1109.320000000	1144.140000000
0.263500000	1187.050000000	1217.680000000
0.263750000	1256.470000000	1283.560000000
0.264000000	1317.970000000	1341.410000000
0.264250000	1373.550000000	1394.430000000
0.264500000	1422.570000000	1441.340000000
0.264750000	1464.120000000	1478.030000000
0.265000000	1496.710000000	1505.860000000
0.265250000	1520.850000000	1526.850000000
0.265500000	1535.970000000	1538.470000000
0.265750000	1543.060000000	1542.580000000
0.266000000	1541.250000000	1535.650000000
0.266250000	1530.170000000	1520.710000000
0.266500000	1510.310000000	1496.730000000
0.266750000	1478.470000000	1458.790000000
0.267000000	1434.890000000	1410.680000000
0.267250000	1381.390000000	1353.990000000
0.267500000	1320.830000000	1291.380000000
0.267750000	1254.920000000	1222.760000000
0.268000000	1177.310000000	1136.200000000
0.268250000	1085.160000000	1042.210000000
0.268500000	987.970000000	942.550000000
0.268750000	885.920000000	839.190000000
0.269000000	780.450000000	731.710000000
0.269250000	671.950000000	622.560000000
0.269500000	560.970000000	510.650000000
0.269750000	447.430000000	395.840000000
0.270000000	332.410000000	280.760000000
0.270250000	214.160000000	161.480000000
0.270500000	93.950000000	41.410000000
0.270750000	-24.810000000	-78.150000000
0.271000000	-142.400000000	-194.490000000
0.271250000	-259.330000000	-311.780000000
0.271500000	-378.480000000	-431.530000000
0.271750000	-495.610000000	-546.330000000
0.272000000	-607.400000000	-656.190000000
0.272250000	-715.640000000	-762.050000000
0.272500000	-819.960000000	-865.320000000
0.272750000	-920.070000000	-962.190000000
0.273000000	-1016.250000000	-1057.590000000
0.273250000	-1106.390000000	-1142.550000000
0.273500000	-1184.910000000	-1216.310000000
0.273750000	-1254.790000000	-1281.690000000
0.274000000	-1316.090000000	-1340.710000000
0.274250000	-1371.080000000	-1393.160000000
0.274500000	-1420.960000000	-1439.670000000
0.274750000	-1462.490000000	-1476.790000000
0.275000000	-1495.180000000	-1506.070000000
0.275250000	-1519.310000000	-1525.880000000
0.275500000	-1535.190000000	-1538.010000000
0.275750000	-1541.800000000	-1541.270000000
0.276000000	-1540.320000000	-1535.620000000
0.276250000	-1529.640000000	-1520.710000000
0.276500000	-1509.240000000	-1496.170000000
0.276750000	-1477.940000000	-1459.290000000
0.277000000	-1435.200000000	-1412.210000000
0.277250000	-1381.150000000	-1353.740000000
0.277500000	-1320.820000000	-1292.000000000
0.277750000	-1254.990000000	-1223.080000000
0.278000000	-1177.830000000	-1137.800000000
0.278250000	-1085.890000000	-1043.080000000
0.278500000	-989.000000000	-943.710000000
0.278750000	-886.860000000	-839.790000000
0.279000000	-780.830000000	-732.480000000
0.279250000	-671.910000000	-622.800000000
0.279500000	-561.060000000	-510.850000000
0.279750000	-447.420000000	-396.120000000
0.280000000	-331.600000000	-280.270000000
0.280250000	-213.580000000	-160.850000000
0.280500000	-94.480000000	-42.350000000
0.280750000	24.260000000	76.500000000
0.281000000	142.360000000	192.980000000
0.281250000	259.170000000	311.140000000
0.281500000	378.360000000	430.360000000
0.281750000	496.080000000	546.540000000
0.282000000	608.380000000	657.280000000
0.282250000	716.240000000	762.330000000
0.282500000	820.380000000	864.010000000
0.282750000	920.180000000	961.830000000
0.283000000	1015.700000000	1056.670000000
0.283250000	1106.160000000	1141.360000000
0.283500000	1184.760000000	1215.520000000
0.283750000	1254.260000000	1280.530000000
0.284000000	1316.260000000	1340.610000000
0.284250000	1371.670000000	1393.460000000
0.284500000	1421.180000000	1440.010000000
0.284750000	1462.720000000	1476.950000000
0.285000000	1495.900000000	1506.450000000
0.285250000	1520.870000000	1525.960000000
0.285500000	1535.750000000	1538.080000000
0.285750000	1543.130000000	1541.880000000
0.286000000	1541.690000000	1536.230000000
0.286250000	1530.940000000	1522.160000000
0.286500000	1511.290000000	1497.550000000
0.286750000	1479.600000000	1460.820000000
0.287000000	1436.460000000	1413.240000000
0.287250000	1383.620000000	1356.380000000
0.287500000	1322.750000000	1293.750000000
0.287750000	1257.180000000	1224.500000000
0.288000000	1180.470000000	1140.180000000
0.288250000	1088.820000000	1045.530000000
0.288500000	991.600000000	945.690000000
0.288750000	889.340000000	841.870000000
0.289000000	783.610000000	735.840000000
0.289250000	674.790000000	625.470000000
0.289500000	563.560000000	512.630000000
0.289750000	450.050000000	398.680000000
0.290000000	335.050000000	282.780000000
0.290250000	216.980000000	163.950000000
0.290500000	97.700000000	45.880000000
0.290750000	-20.460000000	-73.750000000
0.291000000	-138.680000000	-190.880000000
0.291250000	-256.130000000	-307.980000000
0.291500000	-375.280000000	-427.660000000
0.291750000	-492.980000000	-543.500000000
0.292000000	-605.270000000	-654.500000000
0.292250000	-713.590000000	-759.910000000
0.292500000	-817.850000000	-861.880000000
0.292750000	-917.920000000	-960.840000000
0.293000000	-1014.020000000	-1054.950000000
0.293250000	-1104.720000000	-1140.430000000
0.293500000	-1183.750000000	-1215.120000000
0.293750000	-1253.170000000	-1280.140000000
0.294000000	-1315.220000000	-1339.050000000
0.294250000	-1370.180000000	-1392.190000000
0.294500000	-1420.470000000	-1439.580000000
0.294750000	-1462.250000000	-1477.010000000
0.295000000	-1494.820000000	-1505.280000000
0.295250000	-1519.700000000	-1527.190000000
0.295500000	-1535.390000000	-1538.610000000
0.295750000	-1542.600000000	-1542.210000000
0.296000000	-1541.230000000	-1537.400000000
0.296250000	-1531.210000000	-1522.810000000
0.296500000	-1511.010000000	-1497.960000000
0.296750000	-1479.880000000	-1462.170000000
0.297000000	-1437.730000000	-1414.560000000
0.297250000	-1384.060000000	-1357.180000000
0.297500000	-1323.980000000	-1295.250000000
0.297750000	-1258.480000000	-1226.250000000
0.298000000	-1181.750000000	-1141.110000000
0.298250000	-1090.250000000	-1047.530000000
0.298500000	-993.270000000	-948.740000000
0.298750000	-891.520000000	-845.580000000
0.299000000	-786.190000000	-739.120000000
0.299250000	-677.250000000	-627.910000000
0.299500000	-566.460000000	-516.330000000
0.299750000	-453.370000000	-401.690000000
0.300000000	-337.550000000	-286.170000000
0.300250000	-219.570000000	-166.780000000
0.300500000	-100.090000000	-47.470000000
0.300750000	19.100000000	72.060000000
0.301000000	137.500000000	188.260000000
0.301250000	254.350000000	306.140000000
0.301500000	373.150000000	425.190000000
0.301750000	491.130000000	541.850000000
0.302000000	603.740000000	652.190000000
0.302250000	712.060000000	758.310000000
0.302500000	816.460000000	860.190000000
0.302750000	916.060000000	958.830000000
0.303000000	1012.180000000	1053.740000000
0.303250000	1103.090000000	1137.910000000
0.303500000	1182.100000000	1212.850000000
0.303750000	1251.810000000	1278.270000000
0.304000000	1314.180000000	1337.620000000
0.304250000	1369.480000000	1391.050000000
0.304500000	1419.590000000	1438.010000000
0.304750000	1461.780000000	1475.870000000
0.305000000	1494.960000000	1505.450000000
0.305250000	1519.700000000	1526.230000000
0.305500000	1535.670000000	1538.960000000
0.305750000	1543.910000000	1543.200000000
0.306000000	1542.680000000	1537.520000000
0.306250000	1531.870000000	1522.980000000
0.306500000	1513.070000000	1500.130000000
0.306750000	1482.220000000	1463.460000000
0.307000000	1439.320000000	1415.690000000
0.307250000	1386.860000000	1359.320000000
0.307500000	1326.390000000	1297.190000000
0.307750000	1260.880000000	1228.630000000
0.308000000	1185.010000000	1145.350000000
0.308250000	1093.500000000	1050.730000000
0.308500000	996.810000000	950.770000000
0.308750000	894.460000000	847.890000000
0.309000000	789.070000000	740.750000000
0.309250000	680.920000000	631.110000000
0.309500000	569.810000000	518.620000000
0.309750000	455.900000000	404.800000000
0.310000000	341.130000000	289.170000000
0.310250000	223.210000000	170.680000000
0.310500000	103.690000000	50.750000000
0.310750000	-14.430000000	-67.270000000
0.311000000	-132.450000000	-184.200000000
0.311250000	-249.700000000	-301.890000000
0.311500000	-368.590000000	-421.370000000
0.311750000	-486.230000000	-537.450000000
0.312000000	-599.030000000	-648.400000000
0.312250000	-707.890000000	-754.630000000
0.312500000	-812.430000000	-856.810000000
0.312750000	-912.540000000	-955.510000000
0.313000000	-1008.550000000	-1050.100000000
0.313250000	-1100.400000000	-1136.140000000
0.313500000	-1179.800000000	-1210.080000000
0.313750000	-1249.380000000	-1277.260000000
0.314000000	-1312.050000000	-1336.450000000
0.314250000	-1366.980000000	-1389.640000000
0.314500000	-1417.310000000	-1436.220000000
0.314750000	-1460.290000000	-1475.670000000
0.315000000	-1493.380000000	-1504.990000000
0.315250000	-1519.140000000	-1525.520000000
0.315500000	-1534.720000000	-1538.210000000
0.315750000	-1542.560000000	-1542.410000000
0.316000000	-1541.810000000	-1537.460000000
0.316250000	-1531.910000000	-1523.910000000
0.316500000	-1512.140000000	-1499.950000000
0.316750000	-1481.940000000	-1464.940000000
0.317000000	-1440.830000000	-1418.300000000
0.317250000	-1387.590000000	-1360.260000000
0.317500000	-1327.370000000	-1299.130000000
0.317750000	-1262.500000000	-1231.310000000
0.318000000	-1186.970000000	-1147.030000000
0.318250000	-1095.840000000	-1052.390000000
0.318500000	-999.170000000	-954.300000000
0.318750000	-897.350000000	-850.290000000
0.319000000	-791.890000000	-743.740000000
0.319250000	-683.030000000	-633.870000000
0.319500000	-572.290000000	-521.580000000
0.319750000	-459.210000000	-407.870000000
0.320000000	-343.470000000	-292.540000000
0.320250000	-225.750000000	-173.300000000
0.320500000	-107.300000000	-55.120000000
0.320750000	11.680000000	63.970000000
0.321000000	130.580000000	181.750000000
0.321250000	247.630000000	299.090000000
0.321500000	366.180000000	418.360000000
0.321750000	484.200000000	534.970000000
0.322000000	597.110000000	645.960000000
0.322250000	705.880000000	752.240000000
0.322500000	810.470000000	853.840000000
0.322750000	909.980000000	952.750000000
0.323000000	1006.000000000	1047.340000000
0.323250000	1097.580000000	1133.260000000
0.323500000	1177.420000000	1207.920000000
0.323750000	1247.450000000	1274.990000000
0.324000000	1309.750000000	1334.180000000
0.324250000	1365.390000000	1387.850000000
0.324500000	1416.090000000	1435.430000000
0.324750000	1458.570000000	1473.220000000
0.325000000	1492.220000000	1503.230000000
0.325250000	1517.900000000	1524.690000000
0.325500000	1534.090000000	1537.600000000
0.325750000	1542.550000000	1541.340000000
0.326000000	1542.120000000	1537.190000000
0.326250000	1532.070000000	1523.150000000
0.326500000	1513.460000000	1500.910000000
0.326750000	1483.420000000	1464.600000000
0.327000000	1441.310000000	1417.960000000
0.327250000	1389.150000000	1361.900000000
0.327500000	1328.710000000	1299.710000000
0.327750000	1263.670000000	1232.060000000
0.328000000	1188.940000000	1148.680000000
0.328250000	1098.060000000	1054.840000000
0.328500000	1001.600000000	955.900000000
0.328750000	899.840000000	852.820000000
0.329000000	794.830000000	746.420000000
0.329250000	686.860000000	637.130000000
0.329500000	576.280000000	525.720000000
0.329750000	462.580000000	411.780000000
0.330000000	347.690000000	295.810000000
0.330250000	230.310000000	177.440000000
0.330500000	110.450000000	56.720000000
0.330750000	-8.730000000	-62.600000000
0.331000000	-127.080000000	-179.610000000
0.331250000	-243.660000000	-295.800000000
0.331500000	-361.630000000	-414.590000000
0.331750000	-479.560000000	-531.160000000
0.332000000	-593.170000000	-642.290000000
0.332250000	-702.530000000	-748.630000000
0.332500000	-806.690000000	-851.310000000
0.332750000	-907.030000000	-950.220000000
0.333000000	-1003.360000000	-1045.370000000
0.333250000	-1095.520000000	-1131.970000000
0.333500000	-1175.710000000	-1206.670000000
0.333750000	-1245.570000000	-1273.520000000
0.334000000	-1308.430000000	-1333.430000000
0.334250000	-1364.080000000	-1385.750000000
0.334500000	-1414.780000000	-1434.250000000
0.334750000	-1457.660000000	-1472.380000000
0.335000000	-1491.110000000	-1503.030000000
0.335250000	-1516.290000000	-1523.910000000
0.335500000	-1533.660000000	-1537.450000000
0.335750000	-1541.740000000	-1541.590000000
0.336000000	-1541.040000000	-1536.800000000
0.336250000	-1531.900000000	-1523.960000000
0.336500000	-1513.020000000	-1500.500000000
0.336750000	-1482.940000000	-1465.180000000
0.337000000	-1442.100000000	-1419.610000000
0.337250000	-1389.650000000	-1362.660000000
0.337500000	-1329.580000000	-1300.850000000
0.337750000	-1264.390000000	-1233.210000000
0.338000000	-1190.190000000	-1150.610000000
0.338250000	-1099.330000000	-1056.140000000
0.338500000	-1002.870000000	-958.350000000
0.338750000	-901.780000000	-855.530000000
0.339000000	-796.990000000	-748.770000000
0.339250000	-688.510000000	-639.230000000
0.339500000	-577.720000000	-527.890000000
0.339750000	-464.620000000	-414.000000000
0.340000000	-349.070000000	-297.970000000
0.340250000	-231.160000000	-178.720000000
0.340500000	-112.660000000	-59.680000000
0.340750000	6.260000000	59.440000000
0.341000000	125.230000000	177.070000000
0.341250000	241.790000000	293.160000000
0.341500000	360.000000000	412.680000000
0.341750000	478.480000000	529.570000000
0.342000000	592.500000000	641.050000000
0.342250000	701.430000000	746.970000000
0.342500000	805.510000000	849.310000000
0.342750000	905.400000000	947.980000000
0.343000000	1001.960000000	1043.000000000
0.343250000	1094.280000000	1130.380000000
0.343500000	1174.100000000	1204.440000000
0.343750000	1244.630000000	1272.410000000
0.344000000	1307.260000000	1331.770000000
0.344250000	1363.330000000	1385.180000000
0.344500000	1414.390000000	1433.760000000
0.344750000	1457.440000000	1471.660000000
0.345000000	1491.110000000	1501.840000000
0.345250000	1517.450000000	1523.480000000
0.345500000	1533.780000000	1536.730000000
0.345750000	1542.570000000	1541.470000000
0.346000000	1542.360000000	1537.780000000
0.346250000	1532.480000000	1524.160000000
0.346500000	1514.570000000	1502.080000000
0.346750000	1485.420000000	1466.570000000
0.347000000	1443.920000000	1420.450000000
0.347250000	1392.160000000	1365.490000000
0.347500000	1332.460000000	1303.930000000
0.347750000	1267.640000000	1236.400000000
0.348000000	1193.290000000	1152.870000000
0.348250000	1102.360000000	1059.460000000
0.348500000	1005.960000000	960.660000000
0.348750000	904.230000000	857.690000000
0.349000000	799.250000000	750.460000000
0.349250000	691.100000000	641.700000000
0.349500000	580.100000000	528.960000000
0.349750000	466.350000000	415.140000000
0.350000000	351.720000000	299.760000000
0.350250000	234.760000000	181.910000000
0.350500000	115.440000000	61.640000000
0.350750000	-3.580000000	-56.090000000
0.351000000	-122.150000000	-174.630000000
0.351250000	-239.020000000	-290.350000000
0.351500000	-357.560000000	-410.600000000
0.351750000	-476.040000000	-526.750000000
0.352000000	-589.800000000	-638.770000000
0.352250000	-698.990000000	-745.640000000
0.352500000	-803.100000000	-848.080000000
0.352750000	-903.240000000	-946.420000000
0.353000000	-1000.370000000	-1041.770000000
0.353250000	-1093.120000000	-1129.120000000
0.353500000	-1173.550000000	-1204.490000000
0.353750000	-1243.620000000	-1271.450000000
0.354000000	-1306.830000000	-1331.630000000
0.354250000	-1363.050000000	-1385.240000000
0.354500000	-1414.100000000	-1433.350000000
0.354750000	-1457.200000000	-1472.220000000
0.355000000	-1490.900000000	-1502.990000000
0.355250000	-1516.480000000	-1524.060000000
0.355500000	-1533.650000000	-1538.130000000
0.355750000	-1542.550000000	-1542.700000000
0.356000000	-1542.300000000	-1538.340000000
0.356250000	-1532.970000000	-1525.420000000
0.356500000	-1514.450000000	-1502.820000000
0.356750000	-1485.530000000	-1467.920000000
0.357000000	-1444.570000000	-1421.810000000
0.357250000	-1392.360000000	-1365.660000000
0.357500000	-1332.530000000	-1303.800000000
0.357750000	-1267.890000000	-1237.000000000
0.358000000	-1194.220000000	-1154.130000000
0.358250000	-1103.580000000	-1060.880000000
0.358500000	-1006.960000000	-962.170000000
0.358750000	-905.810000000	-860.170000000
0.359000000	-800.940000000	-753.290000000
0.359250000	-692.870000000	-643.730000000
0.359500000	-582.040000000	-532.190000000
0.359750000	-468.890000000	-417.290000000
0.360000000	-353.770000000	-302.920000000
0.360250000	-236.650000000	-183.790000000
0.360500000	-117.120000000	-63.530000000
0.360750000	2.640000000	55.860000000
0.361000000	121.480000000	173.310000000
0.361250000	237.890000000	289.270000000
0.361500000	355.990000000	408.740000000
0.361750000	474.660000000	525.480000000
0.362000000	588.560000000	637.090000000
0.362250000	697.650000000	743.730000000
0.362500000	801.700000000	846.430000000
0.362750000	901.590000000	945.290000000
0.363000000	999.210000000	1039.660000000
0.363250000	1091.540000000	1127.050000000
0.363500000	1171.830000000	1202.390000000
0.363750000	1242.230000000	1269.920000000
0.364000000	1305.310000000	1329.790000000
0.364250000	1361.860000000	1384.330000000
0.364500000	1412.980000000	1431.520000000
0.364750000	1456.200000000	1470.930000000
0.365000000	1490.210000000	1501.380000000
0.365250000	1516.830000000	1524.070000000
0.365500000	1533.810000000	1537.440000000
0.365750000	1542.660000000	1541.840000000
0.366000000	1542.910000000	1538.900000000
0.366250000	1533.810000000	1525.490000000
0.366500000	1515.700000000	1503.180000000
0.366750000	1486.860000000	1469.450000000
0.367000000	1446.100000000	1423.270000000
0.367250000	1394.270000000	1367.090000000
0.367500000	1334.370000000	1305.220000000
0.367750000	1270.080000000	1238.570000000
0.368000000	1196.650000000	1156.950000000
0.368250000	1105.850000000	1063.060000000
0.368500000	1009.660000000	964.140000000
0.368750000	908.590000000	861.600000000
0.369000000	803.640000000	755.490000000
0.369250000	695.500000000	645.690000000
0.369500000	584.650000000	534.330000000
0.369750000	471.240000000	419.790000000
0.370000000	356.020000000	304.380000000
0.370250000	239.090000000	186.080000000
0.370500000	120.130000000	67.170000000
0.370750000	0.900000000	-50.950000000
0.371000000	-117.790000000	-169.380000000
0.371250000	-234.370000000	-286.800000000
0.371500000	-352.470000000	-406.020000000
0.371750000	-471.180000000	-522.730000000
0.372000000	-585.350000000	-634.610000000
0.372250000	-694.680000000	-741.470000000
0.372500000	-798.770000000	-843.970000000
0.372750000	-899.220000000	-942.680000000
0.373000000	-996.910000000	-1038.100000000
0.373250000	-1089.770000000	-1125.890000000
0.373500000	-1170.410000000	-1201.910000000
0.373750000	-1241.010000000	-1269.360000000
0.374000000	-1304.270000000	-1328.550000000
0.374250000	-1360.860000000	-1383.050000000
0.374500000	-1412.220000000	-1431.510000000
0.374750000	-1455.340000000	-1470.190000000
0.375000000	-1489.380000000	-1501.270000000
0.375250000	-1515.720000000	-1523.020000000
0.375500000	-1533.110000000	-1537.320000000
0.375750000	-1542.290000000	-1543.010000000
0.376000000	-1542.590000000	-1538.840000000
0.376250000	-1533.730000000	-1525.860000000
0.376500000	-1515.780000000	-1503.910000000
0.376750000	-1487.360000000	-1468.730000000
0.377000000	-1446.480000000	-1424.120000000
0.377250000	-1395.060000000	-1368.130000000
0.377500000	-1335.670000000	-1306.850000000
0.377750000	-1270.830000000	-1240.600000000
0.378000000	-1197.780000000	-1159.210000000
0.378250000	-1107.950000000	-1066.290000000
0.378500000	-1011.840000000	-967.530000000
0.378750000	-910.520000000	-863.580000000
0.379000000	-805.620000000	-757.490000000
0.379250000	-697.540000000	-648.390000000
0.379500000	-586.620000000	-537.270000000
0.379750000	-473.370000000	-422.840000000
0.380000000	-358.470000000	-308.050000000
0.380250000	-241.620000000	-189.900000000
0.380500000	-122.470000000	-69.560000000
0.380750000	-3.220000000	49.050000000
0.381000000	115.560000000	166.630000000
0.381250000	232.030000000	283.530000000
0.381500000	350.060000000	402.800000000
0.381750000	468.900000000	520.040000000
0.382000000	583.390000000	631.690000000
0.382250000	692.500000000	738.490000000
0.382500000	796.650000000	841.720000000
0.382750000	896.790000000	939.840000000
0.383000000	994.140000000	1034.960000000
0.383250000	1087.270000000	1122.460000000
0.383500000	1167.750000000	1198.970000000
0.383750000	1238.470000000	1266.760000000
0.384000000	1302.160000000	1326.420000000
0.384250000	1358.990000000	1381.150000000
0.384500000	1410.170000000	1429.200000000
0.384750000	1454.110000000	1468.870000000
0.385000000	1488.380000000	1500.380000000
0.385250000	1515.740000000	1522.570000000
0.385500000	1532.900000000	1536.650000000
0.385750000	1542.380000000	1541.820000000
0.386000000	1542.620000000	1538.600000000
0.386250000	1534.150000000	1525.920000000
0.386500000	1516.800000000	1504.060000000
0.386750000	1488.360000000	1470.850000000
0.387000000	1448.310000000	1425.100000000
0.387250000	1397.020000000	1369.650000000
0.387500000	1337.610000000	1309.170000000
0.387750000	1273.600000000	1243.000000000
0.388000000	1201.040000000	1161.270000000
0.388250000	1110.660000000	1067.080000000
0.388500000	1014.760000000	969.350000000
0.388750000	913.920000000	867.140000000
0.389000000	809.540000000	761.580000000
0.389250000	701.700000000	651.770000000
0.389500000	590.960000000	540.980000000
0.389750000	478.130000000	427.060000000
0.390000000	363.270000000	312.210000000
0.390250000	246.300000000	193.490000000
0.390500000	126.870000000	72.680000000
0.390750000	7.140000000	-45.370000000
0.391000000	-111.540000000	-163.250000000
0.391250000	-228.000000000	-280.630000000
0.391500000	-345.750000000	-399.480000000
0.391750000	-464.670000000	-516.610000000
0.392000000	-579.310000000	-628.080000000
0.392250000	-688.800000000	-735.230000000
0.392500000	-793.130000000	-838.030000000
0.392750000	-894.000000000	-937.340000000
0.393000000	-991.410000000	-1033.270000000
0.393250000	-1084.870000000	-1121.610000000
0.393500000	-1166.100000000	-1197.190000000
0.393750000	-1237.140000000	-1266.220000000
0.394000000	-1300.270000000	-1325.690000000
0.394250000	-1357.670000000	-1380.210000000
0.394500000	-1409.150000000	-1428.840000000
0.394750000	-1452.910000000	-1468.070000000
0.395000000	-1487.360000000	-1499.420000000
0.395250000	-1513.990000000	-1522.380000000
0.395500000	-1531.730000000	-1536.450000000
0.395750000	-1541.440000000	-1541.460000000
0.396000000	-1542.340000000	-1538.110000000
0.396250000	-1533.480000000	-1526.250000000
0.396500000	-1516.140000000	-1504.600000000
0.396750000	-1488.620000000	-1471.250000000
0.397000000	-1448.230000000	-1425.990000000
0.397250000	-1397.220000000	-1370.340000000
0.397500000	-1338.610000000	-1310.110000000
0.397750000	-1274.180000000	-1243.410000000
0.398000000	-1201.900000000	-1162.990000000
0.398250000	-1112.460000000	-1071.040000000
0.398500000	-1016.650000000	-972.330000000
0.398750000	-915.950000000	-869.290000000
0.399000000	-811.280000000	-763.090000000
0.399250000	-703.460000000	-654.750000000
0.399500000	-592.960000000	-542.950000000
0.399750000	-479.370000000	-429.150000000
0.400000000	-364.720000000	-314.450000000
0.400250000	-248.060000000	-195.860000000
0.400500000	-128.420000000	-75.020000000
0.400750000	-9.050000000	42.710000000
0.401000000	109.410000000	160.410000000
0.401250000	225.780000000	278.140000000
0.401500000	344.180000000	396.430000000
0.401750000	463.460000000	514.250000000
0.402000000	578.230000000	626.290000000
0.402250000	687.450000000	733.510000000
0.402500000	791.710000000	836.320000000
0.402750000	892.120000000	934.960000000
0.403000000	989.790000000	1030.380000000
0.403250000	1083.020000000	1119.380000000
0.403500000	1164.150000000	1195.760000000
0.403750000	1235.660000000	1263.990000000
0.404000000	1299.490000000	1324.390000000
0.404250000	1356.770000000	1378.760000000
0.404500000	1408.000000000	1427.490000000
0.404750000	1452.560000000	1467.750000000
0.405000000	1487.720000000	1499.630000000
0.405250000	1514.840000000	1522.100000000
0.405500000	1532.870000000	1537.740000000
0.405750000	1542.540000000	1542.500000000
0.406000000	1543.140000000	1539.090000000
0.406250000	1535.270000000	1527.460000000
0.406500000	1518.170000000	1505.690000000
0.406750000	1490.200000000	1472.870000000
0.407000000	1451.020000000	1428.730000000
0.407250000	1400.430000000	1374.040000000
0.407500000	1340.800000000	1311.750000000
0.407750000	1277.250000000	1246.270000000
0.408000000	1205.440000000	1165.610000000
0.408250000	1115.670000000	1073.050000000
0.408500000	1019.550000000	974.320000000
0.408750000	918.910000000	871.950000000
0.409000000	814.450000000	766.560000000
0.409250000	706.140000000	657.240000000
0.409500000	595.320000000	545.960000000
0.409750000	482.630000000	431.480000000
0.410000000	367.920000000	316.090000000
0.410250000	250.990000000	197.450000000
0.410500000	132.390000000	78.650000000
0.410750000	13.020000000	-39.490000000
0.411000000	-106.010000000	-158.300000000
0.411250000	-222.420000000	-274.250000000
0.411500000	-340.010000000	-393.800000000
0.411750000	-459.190000000	-511.150000000
0.412000000	-574.080000000	-623.570000000
0.412250000	-683.760000000	-730.230000000
0.412500000	-788.280000000	-834.170000000
0.412750000	-889.640000000	-933.400000000
0.413000000	-987.250000000	-1029.350000000
0.413250000	-1080.840000000	-1118.610000000
0.413500000	-1162.600000000	-1195.140000000
0.413750000	-1234.000000000	-1263.480000000
0.414000000	-1298.230000000	-1323.660000000
0.414250000	-1355.680000000	-1378.380000000
0.414500000	-1407.900000000	-1427.390000000
0.414750000	-1451.490000000	-1466.650000000
0.415000000	-1486.280000000	-1499.200000000
0.415250000	-1514.440000000	-1521.500000000
0.415500000	-1531.840000000	-1535.690000000
0.415750000	-1541.700000000	-1542.740000000
0.416000000	-1542.960000000	-1539.080000000
0.416250000	-1534.670000000	-1527.230000000
0.416500000	-1517.570000000	-1506.420000000
0.416750000	-1490.770000000	-1474.030000000
0.417000000	-1450.640000000	-1428.880000000
0.417250000	-1400.080000000	-1374.440000000
0.417500000	-1341.710000000	-1313.740000000
0.417750000	-1277.280000000	-1246.570000000
0.418000000	-1205.390000000	-1166.620000000
0.418250000	-1116.530000000	-1074.420000000
0.418500000	-1020.800000000	-977.170000000
0.418750000	-920.120000000	-873.800000000
0.419000000	-815.570000000	-767.610000000
0.419250000	-707.850000000	-658.560000000
0.419500000	-597.460000000	-548.170000000
0.419750000	-484.120000000	-433.640000000
0.420000000	-369.360000000	-318.270000000
0.420250000	-253.350000000	-200.030000000
0.420500000	-133.430000000	-79.670000000
0.420750000	-13.200000000	39.110000000
0.421000000	105.270000000	155.970000000
0.421250000	221.560000000	273.710000000
0.421500000	339.760000000	392.650000000
0.421750000	459.170000000	510.810000000
0.422000000	574.230000000	622.470000000
0.422250000	683.490000000	729.550000000
0.422500000	787.900000000	832.720000000
0.422750000	888.650000000	931.320000000
0.423000000	986.740000000	1027.240000000
0.423250000	1079.990000000	1116.760000000
0.423500000	1161.510000000	1193.650000000
0.423750000	1232.800000000	1261.480000000
0.424000000	1297.350000000	1322.000000000
0.424250000	1354.640000000	1376.520000000
0.424500000	1406.180000000	1425.470000000
0.424750000	1450.770000000	1466.940000000
0.425000000	1485.960000000	1498.360000000
0.425250000	1514.080000000	1520.610000000
0.425500000	1532.210000000	1536.530000000
0.425750000	1542.530000000	1542.150000000
0.426000000	1543.040000000	1539.230000000
0.426250000	1535.580000000	1528.390000000
0.426500000	1519.270000000	1506.790000000
0.426750000	1491.610000000	1473.550000000
0.427000000	1452.280000000	1430.630000000
0.427250000	1402.000000000	1375.330000000
0.427500000	1342.740000000	1313.770000000
0.427750000	1279.350000000	1248.200000000
0.428000000	1208.200000000	1168.890000000
0.428250000	1118.950000000	1076.210000000
0.428500000	1023.130000000	978.570000000
0.428750000	922.810000000	876.420000000
0.429000000	818.610000000	770.490000000
0.429250000	710.730000000	661.190000000
0.429500000	599.830000000	549.560000000
0.429750000	487.290000000	436.230000000
0.430000000	372.550000000	319.920000000
0.430250000	255.240000000	201.620000000
0.430500000	136.260000000	82.950000000
0.430750000	17.170000000	-35.070000000
0.431000000	-101.780000000	-154.170000000
0.431250000	-218.170000000	-270.550000000
0.431500000	-335.820000000	-389.120000000
0.431750000	-455.040000000	-507.630000000
0.432000000	-570.170000000	-619.180000000
0.432250000	-680.070000000	-726.730000000
0.432500000	-784.580000000	-830.290000000
0.432750000	-885.750000000	-929.230000000
0.433000000	-983.950000000	-1025.430000000
0.433250000	-1077.660000000	-1114.790000000
0.433500000	-1159.570000000	-1191.650000000
0.433750000	-1231.420000000	-1260.610000000
0.434000000	-1295.640000000	-1321.280000000
0.434250000	-1353.200000000	-1376.160000000
0.434500000	-1405.590000000	-1424.960000000
0.434750000	-1449.800000000	-1465.150000000
0.435000000	-1484.380000000	-1496.240000000
0.435250000	-1511.820000000	-1519.640000000
0.435500000	-1531.340000000	-1534.340000000
0.435750000	-1540.500000000	-1541.020000000
0.436000000	-1542.140000000	-1539.440000000
0.436250000	-1534.070000000	-1527.210000000
0.436500000	-1517.410000000	-1506.350000000
0.436750000	-1490.920000000	-1474.300000000
0.437000000	-1451.400000000	-1428.870000000
0.437250000	-1400.390000000	-1374.450000000
0.437500000	-1342.150000000	-1314.190000000
0.437750000	-1278.150000000	-1247.990000000
0.438000000	-1206.670000000	-1168.910000000
0.438250000	-1118.530000000	-1076.540000000
0.438500000	-1023.260000000	-979.270000000
0.438750000	-922.710000000	-876.380000000
0.439000000	-818.110000000	-770.390000000
0.439250000	-710.410000000	-661.510000000
0.439500000	-599.990000000	-549.570000000
0.439750000	-486.680000000	-435.830000000
0.440000000	-372.020000000	-321.390000000
0.440250000	-255.940000000	-202.700000000
0.440500000	-136.460000000	-83.580000000
0.440750000	-16.750000000	34.800000000
0.441000000	101.550000000	152.800000000
0.441250000	217.590000000	269.940000000
0.441500000	335.500000000	388.570000000
0.441750000	454.390000000	504.960000000
0.442000000	569.020000000	618.270000000
0.442250000	678.470000000	724.600000000
0.442500000	783.090000000	827.890000000
0.442750000	884.080000000	926.990000000
0.443000000	982.390000000	1022.570000000
0.443250000	1075.630000000	1112.160000000
0.443500000	1157.490000000	1189.390000000
0.443750000	1229.300000000	1257.930000000
0.444000000	1293.580000000	1318.640000000
0.444250000	1351.660000000	1373.430000000
0.444500000	1403.200000000	1422.580000000
0.444750000	1448.250000000	1463.720000000
0.445000000	1483.990000000	1495.430000000
0.445250000	1512.450000000	1519.000000000
0.445500000	1530.220000000	1534.190000000
0.445750000	1540.740000000	1541.010000000
0.446000000	1542.020000000	1538.060000000
0.446250000	1534.720000000	1527.000000000
0.446500000	1518.580000000	1506.410000000
0.446750000	1491.290000000	1473.910000000
0.447000000	1452.690000000	1430.200000000
0.447250000	1402.670000000	1375.780000000
0.447500000	1343.260000000	1314.770000000
0.447750000	1279.930000000	1248.910000000
0.448000000	1209.510000000	1171.170000000
0.448250000	1120.990000000	1078.320000000
0.448500000	1025.320000000	981.360000000
0.448750000	925.180000000	878.570000000
0.449000000	821.280000000	773.320000000
0.449250000	713.860000000	664.110000000
0.449500000	603.150000000	552.870000000
0.449750000	490.770000000	440.170000000
0.450000000	376.420000000	324.680000000
0.450250000	259.350000000	205.910000000
0.450500000	139.990000000	87.240000000
0.450750000	20.350000000	-32.320000000
0.451000000	-98.390000000	-151.330000000
0.451250000	-214.440000000	-266.800000000
0.451500000	-331.750000000	-384.510000000
0.451750000	-450.810000000	-502.310000000
0.452000000	-565.750000000	-614.830000000
0.452250000	-675.480000000	-723.150000000
0.452500000	-780.300000000	-825.910000000
0.452750000	-881.750000000	-925.720000000
0.453000000	-979.820000000	-1022.210000000
0.453250000	-1073.840000000	-1111.340000000
0.453500000	-1156.090000000	-1188.300000000
0.453750000	-1228.590000000	-1257.940000000
0.454000000	-1293.380000000	-1319.160000000
0.454250000	-1351.080000000	-1374.030000000
0.454500000	-1403.200000000	-1423.240000000
0.454750000	-1447.710000000	-1463.390000000
0.455000000	-1483.150000000	-1494.920000000
0.455250000	-1511.140000000	-1519.710000000
0.455500000	-1530.570000000	-1533.780000000
0.455750000	-1540.180000000	-1540.420000000
0.456000000	-1542.150000000	-1539.590000000
0.456250000	-1534.700000000	-1527.380000000
0.456500000	-1518.190000000	-1507.140000000
0.456750000	-1491.900000000	-1475.520000000
0.457000000	-1453.070000000	-1431.810000000
0.457250000	-1403.090000000	-1377.490000000
0.457500000	-1344.940000000	-1317.360000000
0.457750000	-1281.050000000	-1250.570000000
0.458000000	-1210.190000000	-1172.570000000
0.458250000	-1122.480000000	-1081.460000000
0.458500000	-1027.300000000	-982.360000000
0.458750000	-927.350000000	-881.160000000
0.459000000	-823.180000000	-775.460000000
0.459250000	-715.530000000	-666.270000000
0.459500000	-605.400000000	-556.150000000
0.459750000	-492.390000000	-442.090000000
0.460000000	-377.520000000	-326.300000000
0.460250000	-261.210000000	-207.920000000
0.460500000	-141.940000000	-88.650000000
0.460750000	-22.290000000	29.940000000
0.461000000	96.130000000	147.590000000
0.461250000	212.480000000	264.100000000
0.461500000	330.360000000	383.290000000
0.461750000	449.890000000	500.750000000
0.462000000	564.830000000	613.730000000
0.462250000	674.280000000	720.950000000
0.462500000	778.940000000	823.860000000
0.462750000	880.210000000	923.600000000
0.463000000	978.290000000	1019.490000000
0.463250000	1072.050000000	1109.210000000
0.463500000	1154.400000000	1186.230000000
0.463750000	1226.720000000	1255.830000000
0.464000000	1291.670000000	1317.260000000
0.464250000	1349.950000000	1372.740000000
0.464500000	1401.900000000	1421.000000000
0.464750000	1446.900000000	1462.720000000
0.465000000	1483.000000000	1494.880000000
0.465250000	1511.860000000	1518.620000000
0.465500000	1530.450000000	1534.420000000
0.465750000	1541.260000000	1541.610000000
0.466000000	1542.640000000	1539.510000000
0.466250000	1535.710000000	1528.750000000
0.466500000	1520.210000000	1508.640000000
0.466750000	1493.690000000	1476.050000000
0.467000000	1455.030000000	1433.220000000
0.467250000	1405.820000000	1379.560000000
0.467500000	1347.380000000	1318.240000000
0.467750000	1283.810000000	1252.870000000
0.468000000	1213.660000000	1174.790000000
0.468250000	1125.690000000	1082.970000000
0.468500000	1030.600000000	985.500000000
0.468750000	930.360000000	883.990000000
0.469000000	826.230000000	778.370000000
0.469250000	718.550000000	669.430000000
0.469500000	607.840000000	557.650000000
0.469750000	495.300000000	444.250000000
0.470000000	381.210000000	329.340000000
0.470250000	264.590000000	211.760000000
0.470500000	145.560000000	92.910000000
0.470750000	26.570000000	-25.210000000
0.471000000	-91.880000000	-144.850000000
0.471250000	-208.450000000	-260.910000000
0.471500000	-326.140000000	-379.010000000
0.471750000	-445.500000000	-496.520000000
0.472000000	-560.510000000	-609.230000000
0.472250000	-670.360000000	-718.190000000
0.472500000	-775.380000000	-821.500000000
0.472750000	-877.140000000	-921.610000000
0.473000000	-975.360000000	-1017.460000000
0.473250000	-1069.440000000	-1107.870000000
0.473500000	-1152.280000000	-1185.010000000
0.473750000	-1224.850000000	-1254.090000000
0.474000000	-1289.860000000	-1315.840000000
0.474250000	-1347.890000000	-1370.510000000
0.474500000	-1400.390000000	-1420.440000000
0.474750000	-1445.520000000	-1461.500000000
0.475000000	-1481.280000000	-1493.400000000
0.475250000	-1509.170000000	-1517.970000000
0.475500000	-1528.690000000	-1533.540000000
0.475750000	-1539.750000000	-1540.460000000
0.476000000	-1541.910000000	-1538.850000000
0.476250000	-1534.770000000	-1528.010000000
0.476500000	-1519.090000000	-1508.310000000
0.476750000	-1493.320000000	-1477.140000000
0.477000000	-1454.840000000	-1433.420000000
0.477250000	-1405.210000000	-1379.400000000
0.477500000	-1347.090000000	-1318.830000000
0.477750000	-1283.850000000	-1253.530000000
0.478000000	-1213.230000000	-1176.190000000
0.478250000	-1126.150000000	-1084.440000000
0.478500000	-1031.080000000	-988.310000000
0.478750000	-931.410000000	-885.260000000
0.479000000	-827.290000000	-779.300000000
0.479250000	-719.940000000	-671.130000000
0.479500000	-609.870000000	-560.230000000
0.479750000	-497.120000000	-446.360000000
0.480000000	-382.920000000	-331.840000000
0.480250000	-266.660000000	-213.470000000
0.480500000	-146.930000000	-93.570000000
0.480750000	-26.840000000	24.430000000
0.481000000	91.660000000	142.020000000
0.481250000	207.810000000	259.570000000
0.481500000	325.180000000	377.010000000
0.481750000	444.650000000	496.210000000
0.482000000	560.000000000	608.670000000
0.482250000	669.600000000	716.330000000
0.482500000	774.410000000	820.110000000
0.482750000	876.080000000	919.360000000
0.483000000	974.220000000	1014.840000000
0.483250000	1068.450000000	1105.490000000
0.483500000	1150.970000000	1183.170000000
0.483750000	1223.670000000	1252.460000000
0.484000000	1288.670000000	1313.910000000
0.484250000	1347.170000000	1368.910000000
0.484500000	1399.270000000	1419.210000000
0.484750000	1444.960000000	1460.730000000
0.485000000	1481.460000000	1493.220000000
0.485250000	1510.950000000	1517.950000000
0.485500000	1529.150000000	1533.610000000
0.485750000	1540.220000000	1540.760000000
0.486000000	1542.590000000	1539.300000000
0.486250000	1536.020000000	1528.590000000
0.486500000	1520.560000000	1509.160000000
0.486750000	1494.720000000	1477.410000000
0.487000000	1456.770000000	1435.380000000
0.487250000	1407.360000000	1381.530000000
0.487500000	1349.220000000	1319.830000000
0.487750000	1286.320000000	1254.800000000
0.488000000	1216.300000000	1178.500000000
0.488250000	1129.240000000	1086.640000000
0.488500000	1034.530000000	989.710000000
0.488750000	934.780000000	888.330000000
0.489000000	830.740000000	782.740000000
0.489250000	723.290000000	674.380000000
0.489500000	613.010000000	562.760000000
0.489750000	500.460000000	449.140000000
0.490000000	386.210000000	334.540000000
0.490250000	269.950000000	217.560000000
0.490500000	150.540000000	98.070000000
0.490750000	31.150000000	-21.250000000
0.491000000	-87.080000000	-140.010000000
0.491250000	-203.500000000	-255.940000000
0.491500000	-321.300000000	-373.960000000
0.491750000	-440.730000000	-492.180000000
0.492000000	-555.560000000	-604.060000000
0.492250000	-665.190000000	-713.120000000
0.492500000	-770.840000000	-817.400000000
0.492750000	-873.160000000	-916.940000000
0.493000000	-971.270000000	-1012.750000000
0.493250000	-1065.380000000	-1104.070000000
0.493500000	-1148.580000000	-1182.280000000
0.493750000	-1221.930000000	-1251.950000000
0.494000000	-1287.600000000	-1312.650000000
0.494250000	-1345.860000000	-1368.620000000
0.494500000	-1397.950000000	-1417.670000000
0.494750000	-1443.580000000	-1459.410000000
0.495000000	-1480.330000000	-1493.180000000
0.495250000	-1508.820000000	-1517.310000000
0.495500000	-1528.200000000	-1532.410000000
0.495750000	-1539.290000000	-1540.630000000
0.496000000	-1541.880000000	-1538.970000000
0.496250000	-1535.660000000	-1529.080000000
0.496500000	-1520.200000000	-1509.760000000
0.496750000	-1494.160000000	-1478.120000000
0.497000000	-1456.570000000	-1435.400000000
0.497250000	-1408.220000000	-1382.320000000
0.497500000	-1350.230000000	-1322.690000000
0.497750000	-1287.060000000	-1257.100000000
0.498000000	-1217.340000000	-1180.750000000
0.498250000	-1131.120000000	-1089.120000000
0.498500000	-1036.380000000	-992.690000000
0.498750000	-936.500000000	-890.270000000
0.499000000	-832.040000000	-783.860000000
0.499250000	-724.250000000	-675.660000000
0.499500000	-613.910000000	-564.210000000
[truncated: 198,001 more rows]
