# Supplementary material for: Anti-vibration method for sensing ring of fiber optical current transformer integrating structural design and adaptive signal processing
Source: PLoS One. 2026 Feb 27;21(2):e0341890. doi: 10.1371/journal.pone.0341890 (PMC12948120; doi:10.1371/journal.pone.0341890)
Supplement: S1 Data — (ZIP) [file pone.0341890.s001.zip › Semi-sinusoidal vibration/5G-30ms/2024-11-15_13-30-01_CH2_Wav_2410010+5g30ms-001.csv]

ʱ��/s ��׼����/A ��������/A
0.000000000	1534.560000000	1530.080000000
0.000250000	1531.290000000	1522.300000000
0.000500000	1518.520000000	1506.080000000
0.000750000	1496.220000000	1478.370000000
0.001000000	1462.360000000	1439.500000000
0.001250000	1416.970000000	1389.130000000
0.001500000	1361.640000000	1330.430000000
0.001750000	1299.960000000	1267.240000000
0.002000000	1232.130000000	1196.000000000
0.002250000	1151.870000000	1109.000000000
0.002500000	1060.110000000	1015.640000000
0.002750000	963.200000000	915.900000000
0.003000000	860.820000000	812.600000000
0.003250000	754.690000000	704.810000000
0.003500000	646.230000000	595.790000000
0.003750000	535.260000000	483.490000000
0.004000000	421.080000000	369.660000000
0.004250000	305.780000000	253.730000000
0.004500000	188.810000000	136.390000000
0.004750000	70.700000000	17.870000000
0.005000000	-47.310000000	-99.260000000
0.005250000	-164.630000000	-214.460000000
0.005500000	-281.380000000	-332.970000000
0.005750000	-399.520000000	-451.080000000
0.006000000	-515.440000000	-564.640000000
0.006250000	-626.770000000	-673.450000000
0.006500000	-733.220000000	-777.110000000
0.006750000	-835.360000000	-876.820000000
0.007000000	-933.200000000	-973.250000000
0.007250000	-1028.080000000	-1065.490000000
0.007500000	-1115.900000000	-1146.740000000
0.007750000	-1191.990000000	-1219.830000000
0.008000000	-1259.330000000	-1283.890000000
0.008250000	-1319.620000000	-1341.870000000
0.008500000	-1374.040000000	-1391.740000000
0.008750000	-1422.130000000	-1436.700000000
0.009000000	-1460.990000000	-1471.820000000
0.009250000	-1491.740000000	-1499.250000000
0.009500000	-1514.780000000	-1518.560000000
0.009750000	-1529.510000000	-1529.310000000
0.010000000	-1535.070000000	-1530.080000000
0.010250000	-1531.080000000	-1523.030000000
0.010500000	-1518.780000000	-1506.850000000
0.010750000	-1497.110000000	-1479.270000000
0.011000000	-1463.220000000	-1440.770000000
0.011250000	-1418.590000000	-1392.520000000
0.011500000	-1363.680000000	-1333.850000000
0.011750000	-1302.020000000	-1269.870000000
0.012000000	-1234.870000000	-1199.600000000
0.012250000	-1155.250000000	-1112.440000000
0.012500000	-1063.460000000	-1018.850000000
0.012750000	-966.630000000	-920.030000000
0.013000000	-864.900000000	-816.020000000
0.013250000	-759.360000000	-710.020000000
0.013500000	-650.550000000	-600.330000000
0.013750000	-539.150000000	-488.220000000
0.014000000	-426.090000000	-374.530000000
0.014250000	-311.290000000	-258.330000000
0.014500000	-192.790000000	-140.190000000
0.014750000	-73.490000000	-21.510000000
0.015000000	44.630000000	97.110000000
0.015250000	161.410000000	212.370000000
0.015500000	278.160000000	328.870000000
0.015750000	396.990000000	447.500000000
0.016000000	512.580000000	560.310000000
0.016250000	623.060000000	667.920000000
0.016500000	729.060000000	773.340000000
0.016750000	831.730000000	872.590000000
0.017000000	930.580000000	969.410000000
0.017250000	1024.660000000	1062.140000000
0.017500000	1111.720000000	1144.120000000
0.017750000	1188.630000000	1216.740000000
0.018000000	1256.870000000	1280.450000000
0.018250000	1317.310000000	1338.590000000
0.018500000	1371.040000000	1389.520000000
0.018750000	1419.500000000	1434.710000000
0.019000000	1459.230000000	1469.580000000
0.019250000	1490.420000000	1497.280000000
0.019500000	1513.770000000	1516.750000000
0.019750000	1528.040000000	1527.170000000
0.020000000	1533.900000000	1529.260000000
0.020250000	1531.060000000	1522.090000000
0.020500000	1518.640000000	1505.830000000
0.020750000	1496.820000000	1479.640000000
0.021000000	1464.140000000	1442.460000000
0.021250000	1419.810000000	1393.180000000
0.021500000	1364.560000000	1333.970000000
0.021750000	1303.290000000	1271.740000000
0.022000000	1236.570000000	1201.290000000
0.022250000	1157.520000000	1114.620000000
0.022500000	1066.010000000	1021.640000000
0.022750000	969.220000000	922.310000000
0.023000000	867.540000000	818.470000000
0.023250000	761.800000000	711.670000000
0.023500000	653.600000000	603.360000000
0.023750000	542.550000000	491.100000000
0.024000000	428.580000000	377.230000000
0.024250000	313.490000000	261.150000000
0.024500000	196.350000000	143.030000000
0.024750000	77.990000000	25.530000000
0.025000000	-40.490000000	-92.790000000
0.025250000	-157.640000000	-208.990000000
0.025500000	-273.760000000	-325.870000000
0.025750000	-391.360000000	-441.910000000
0.026000000	-506.590000000	-554.570000000
0.026250000	-618.320000000	-663.570000000
0.026500000	-724.570000000	-768.770000000
0.026750000	-826.770000000	-869.070000000
0.027000000	-925.590000000	-965.610000000
0.027250000	-1021.050000000	-1058.370000000
0.027500000	-1109.250000000	-1141.410000000
0.027750000	-1186.010000000	-1214.510000000
0.028000000	-1254.480000000	-1279.320000000
0.028250000	-1315.410000000	-1336.420000000
0.028500000	-1370.000000000	-1388.280000000
0.028750000	-1418.160000000	-1432.880000000
0.029000000	-1457.530000000	-1469.210000000
0.029250000	-1489.270000000	-1497.190000000
0.029500000	-1513.050000000	-1516.450000000
0.029750000	-1527.840000000	-1527.690000000
0.030000000	-1533.760000000	-1529.810000000
0.030250000	-1530.840000000	-1523.310000000
0.030500000	-1519.020000000	-1507.030000000
0.030750000	-1497.920000000	-1481.010000000
0.031000000	-1464.760000000	-1442.640000000
0.031250000	-1421.070000000	-1395.270000000
0.031500000	-1367.190000000	-1337.050000000
0.031750000	-1305.740000000	-1273.460000000
0.032000000	-1238.850000000	-1204.170000000
0.032250000	-1160.340000000	-1118.520000000
0.032500000	-1069.270000000	-1024.880000000
0.032750000	-972.830000000	-925.680000000
0.033000000	-870.980000000	-822.750000000
0.033250000	-765.210000000	-716.630000000
0.033500000	-656.550000000	-606.830000000
0.033750000	-545.590000000	-494.740000000
0.034000000	-432.180000000	-380.640000000
0.034250000	-317.060000000	-264.980000000
0.034500000	-199.190000000	-147.250000000
0.034750000	-81.010000000	-28.960000000
0.035000000	36.870000000	89.500000000
0.035250000	154.310000000	204.980000000
0.035500000	271.510000000	322.240000000
0.035750000	389.330000000	438.880000000
0.036000000	503.650000000	551.960000000
0.036250000	614.890000000	661.240000000
0.036500000	721.930000000	765.750000000
0.036750000	824.550000000	865.860000000
0.037000000	922.780000000	962.810000000
0.037250000	1017.390000000	1055.960000000
0.037500000	1106.140000000	1138.460000000
0.037750000	1183.670000000	1211.110000000
0.038000000	1251.890000000	1275.640000000
0.038250000	1312.580000000	1333.390000000
0.038500000	1367.450000000	1386.150000000
0.038750000	1416.430000000	1431.200000000
0.039000000	1456.410000000	1466.790000000
0.039250000	1487.880000000	1495.200000000
0.039500000	1512.210000000	1515.300000000
0.039750000	1527.480000000	1526.830000000
0.040000000	1533.580000000	1528.740000000
0.040250000	1530.780000000	1521.440000000
0.040500000	1519.430000000	1507.840000000
0.040750000	1498.610000000	1481.190000000
0.041000000	1465.980000000	1443.590000000
0.041250000	1422.430000000	1395.190000000
0.041500000	1368.180000000	1337.590000000
0.041750000	1307.030000000	1274.980000000
0.042000000	1240.510000000	1205.430000000
0.042250000	1162.500000000	1119.860000000
0.042500000	1071.340000000	1026.530000000
0.042750000	974.940000000	927.830000000
0.043000000	873.890000000	825.520000000
0.043250000	768.540000000	718.870000000
0.043500000	660.210000000	609.930000000
0.043750000	549.260000000	498.330000000
0.044000000	436.140000000	384.920000000
0.044250000	321.220000000	269.180000000
0.044500000	203.410000000	150.200000000
0.044750000	84.390000000	32.020000000
0.045000000	-33.840000000	-86.060000000
0.045250000	-150.610000000	-201.790000000
0.045500000	-267.040000000	-318.940000000
0.045750000	-385.200000000	-435.340000000
0.046000000	-500.120000000	-548.920000000
0.046250000	-610.980000000	-657.830000000
0.046500000	-717.750000000	-763.060000000
0.046750000	-821.010000000	-863.750000000
0.047000000	-920.200000000	-960.790000000
0.047250000	-1014.960000000	-1053.280000000
0.047500000	-1103.670000000	-1136.330000000
0.047750000	-1181.270000000	-1209.970000000
0.048000000	-1250.410000000	-1274.600000000
0.048250000	-1311.510000000	-1332.830000000
0.048500000	-1365.940000000	-1384.620000000
0.048750000	-1414.640000000	-1430.240000000
0.049000000	-1455.310000000	-1466.210000000
0.049250000	-1486.920000000	-1494.420000000
0.049500000	-1511.160000000	-1514.890000000
0.049750000	-1526.680000000	-1526.880000000
0.050000000	-1533.230000000	-1529.410000000
0.050250000	-1530.860000000	-1523.560000000
0.050500000	-1519.450000000	-1507.520000000
0.050750000	-1498.600000000	-1482.310000000
0.051000000	-1466.510000000	-1444.930000000
0.051250000	-1423.330000000	-1396.730000000
0.051500000	-1369.420000000	-1339.510000000
0.051750000	-1308.430000000	-1276.770000000
0.052000000	-1242.100000000	-1206.920000000
0.052250000	-1164.690000000	-1122.080000000
0.052500000	-1073.980000000	-1029.800000000
0.052750000	-977.740000000	-931.730000000
0.053000000	-876.490000000	-828.480000000
0.053250000	-771.150000000	-722.540000000
0.053500000	-662.940000000	-612.360000000
0.053750000	-552.080000000	-501.390000000
0.054000000	-438.440000000	-386.470000000
0.054250000	-323.460000000	-271.070000000
0.054500000	-206.190000000	-153.620000000
0.054750000	-87.530000000	-35.390000000
0.055000000	31.090000000	82.070000000
0.055250000	148.570000000	199.280000000
0.055500000	264.430000000	315.590000000
0.055750000	382.710000000	433.320000000
0.056000000	499.250000000	547.700000000
0.056250000	610.950000000	656.940000000
0.056500000	717.320000000	760.890000000
0.056750000	819.590000000	862.030000000
0.057000000	918.690000000	958.330000000
0.057250000	1014.120000000	1051.450000000
0.057500000	1102.910000000	1134.730000000
0.057750000	1180.040000000	1208.350000000
0.058000000	1248.920000000	1273.640000000
0.058250000	1310.590000000	1331.720000000
0.058500000	1365.530000000	1383.470000000
0.058750000	1414.290000000	1429.830000000
0.059000000	1454.750000000	1465.720000000
0.059250000	1487.060000000	1494.980000000
0.059500000	1511.540000000	1514.840000000
0.059750000	1526.960000000	1526.000000000
0.060000000	1533.730000000	1529.660000000
0.060250000	1531.600000000	1523.710000000
0.060500000	1520.440000000	1508.410000000
0.060750000	1500.210000000	1482.720000000
0.061000000	1468.140000000	1447.010000000
0.061250000	1424.740000000	1398.160000000
0.061500000	1371.170000000	1340.830000000
0.061750000	1310.220000000	1278.240000000
0.062000000	1243.700000000	1208.890000000
0.062250000	1166.600000000	1124.220000000
0.062500000	1076.010000000	1031.560000000
0.062750000	979.640000000	932.750000000
0.063000000	878.140000000	829.960000000
0.063250000	772.660000000	723.080000000
0.063500000	664.480000000	614.420000000
0.063750000	553.560000000	501.880000000
0.064000000	440.020000000	388.840000000
0.064250000	325.300000000	273.460000000
0.064500000	207.790000000	156.010000000
0.064750000	89.570000000	37.250000000
0.065000000	-28.260000000	-80.960000000
0.065250000	-145.810000000	-197.750000000
0.065500000	-262.560000000	-313.880000000
0.065750000	-380.400000000	-431.440000000
0.066000000	-495.770000000	-544.730000000
0.066250000	-607.740000000	-654.400000000
0.066500000	-715.100000000	-758.790000000
0.066750000	-817.850000000	-859.290000000
0.067000000	-916.450000000	-956.620000000
0.067250000	-1011.750000000	-1049.610000000
0.067500000	-1101.560000000	-1134.340000000
0.067750000	-1179.470000000	-1208.090000000
0.068000000	-1248.270000000	-1272.860000000
0.068250000	-1309.540000000	-1331.080000000
0.068500000	-1364.540000000	-1383.930000000
0.068750000	-1413.870000000	-1430.410000000
0.069000000	-1454.570000000	-1466.080000000
0.069250000	-1486.320000000	-1494.710000000
0.069500000	-1510.930000000	-1514.370000000
0.069750000	-1526.750000000	-1527.100000000
0.070000000	-1533.450000000	-1529.180000000
0.070250000	-1531.550000000	-1523.910000000
0.070500000	-1520.630000000	-1509.040000000
0.070750000	-1500.060000000	-1483.390000000
0.071000000	-1468.530000000	-1447.520000000
0.071250000	-1425.900000000	-1399.830000000
0.071500000	-1372.030000000	-1342.070000000
0.071750000	-1311.200000000	-1280.490000000
0.072000000	-1245.440000000	-1211.390000000
0.072250000	-1168.610000000	-1126.620000000
0.072500000	-1077.890000000	-1034.290000000
0.072750000	-981.860000000	-936.010000000
0.073000000	-881.060000000	-832.330000000
0.073250000	-775.700000000	-726.740000000
0.073500000	-667.350000000	-617.650000000
0.073750000	-556.820000000	-506.330000000
0.074000000	-443.740000000	-393.230000000
0.074250000	-328.780000000	-276.030000000
0.074500000	-211.580000000	-159.110000000
0.074750000	-92.550000000	-40.350000000
0.075000000	26.340000000	77.680000000
0.075250000	143.520000000	195.140000000
0.075500000	259.860000000	311.880000000
0.075750000	378.900000000	429.490000000
0.076000000	495.550000000	544.270000000
0.076250000	606.580000000	652.620000000
0.076500000	713.440000000	757.100000000
0.076750000	816.650000000	858.010000000
0.077000000	915.810000000	955.430000000
0.077250000	1010.640000000	1048.060000000
0.077500000	1099.580000000	1132.180000000
0.077750000	1177.980000000	1206.730000000
0.078000000	1247.730000000	1272.120000000
0.078250000	1308.920000000	1330.330000000
0.078500000	1363.980000000	1383.070000000
0.078750000	1413.370000000	1429.010000000
0.079000000	1454.440000000	1465.500000000
0.079250000	1487.090000000	1494.740000000
0.079500000	1511.730000000	1515.360000000
0.079750000	1527.530000000	1526.480000000
0.080000000	1534.870000000	1531.000000000
0.080250000	1533.290000000	1525.480000000
0.080500000	1522.240000000	1510.210000000
0.080750000	1502.420000000	1486.180000000
0.081000000	1470.900000000	1448.940000000
0.081250000	1428.140000000	1401.420000000
0.081500000	1375.320000000	1345.160000000
0.081750000	1314.290000000	1283.200000000
0.082000000	1247.890000000	1213.400000000
0.082250000	1171.640000000	1129.840000000
0.082500000	1081.380000000	1036.730000000
0.082750000	985.320000000	938.840000000
0.083000000	884.090000000	835.720000000
0.083250000	779.140000000	729.770000000
0.083500000	671.280000000	621.250000000
0.083750000	560.350000000	509.170000000
0.084000000	446.380000000	395.640000000
0.084250000	331.820000000	280.150000000
0.084500000	214.590000000	161.490000000
0.084750000	95.830000000	43.250000000
0.085000000	-22.350000000	-74.680000000
0.085250000	-139.760000000	-191.430000000
0.085500000	-255.970000000	-308.460000000
0.085750000	-374.220000000	-425.330000000
0.086000000	-491.360000000	-539.920000000
0.086250000	-603.290000000	-649.510000000
0.086500000	-710.170000000	-754.830000000
0.086750000	-812.880000000	-855.580000000
0.087000000	-912.650000000	-953.500000000
0.087250000	-1008.470000000	-1045.950000000
0.087500000	-1098.290000000	-1131.200000000
0.087750000	-1176.390000000	-1205.290000000
0.088000000	-1246.010000000	-1271.110000000
0.088250000	-1308.300000000	-1329.820000000
0.088500000	-1363.540000000	-1382.130000000
0.088750000	-1412.570000000	-1428.830000000
0.089000000	-1453.890000000	-1465.300000000
0.089250000	-1486.210000000	-1494.100000000
0.089500000	-1511.250000000	-1516.480000000
0.089750000	-1527.610000000	-1528.220000000
0.090000000	-1534.550000000	-1530.460000000
0.090250000	-1533.120000000	-1526.140000000
0.090500000	-1523.220000000	-1510.810000000
0.090750000	-1503.030000000	-1486.710000000
0.091000000	-1471.580000000	-1451.180000000
0.091250000	-1429.740000000	-1404.400000000
0.091500000	-1376.930000000	-1346.980000000
0.091750000	-1316.260000000	-1285.000000000
0.092000000	-1250.470000000	-1216.110000000
0.092250000	-1174.390000000	-1132.680000000
0.092500000	-1084.190000000	-1040.660000000
0.092750000	-988.500000000	-941.970000000
0.093000000	-887.580000000	-839.800000000
0.093250000	-782.160000000	-732.970000000
0.093500000	-673.620000000	-623.430000000
0.093750000	-563.180000000	-512.730000000
0.094000000	-450.340000000	-398.700000000
0.094250000	-335.000000000	-283.090000000
0.094500000	-217.580000000	-165.810000000
0.094750000	-99.850000000	-47.150000000
0.095000000	18.290000000	70.350000000
0.095250000	136.300000000	187.840000000
0.095500000	253.040000000	303.730000000
0.095750000	371.200000000	421.750000000
0.096000000	488.070000000	536.950000000
0.096250000	600.400000000	646.530000000
0.096500000	707.980000000	751.240000000
0.096750000	810.850000000	852.850000000
0.097000000	909.500000000	949.740000000
0.097250000	1005.100000000	1042.950000000
0.097500000	1095.250000000	1128.160000000
0.097750000	1173.810000000	1202.230000000
0.098000000	1243.210000000	1267.830000000
0.098250000	1304.860000000	1326.470000000
0.098500000	1360.630000000	1379.400000000
0.098750000	1410.560000000	1425.750000000
0.099000000	1451.800000000	1462.670000000
0.099250000	1484.620000000	1493.170000000
0.099500000	1510.010000000	1513.760000000
0.099750000	1526.460000000	1526.490000000
0.100000000	1534.450000000	1530.900000000
0.100250000	1533.150000000	1525.070000000
0.100500000	1522.480000000	1510.780000000
0.100750000	1503.520000000	1487.480000000
0.101000000	1473.330000000	1451.560000000
0.101250000	1430.590000000	1404.100000000
0.101500000	1377.780000000	1348.330000000
0.101750000	1317.800000000	1286.230000000
0.102000000	1252.170000000	1216.850000000
0.102250000	1176.690000000	1135.050000000
0.102500000	1086.690000000	1043.030000000
0.102750000	991.340000000	945.290000000
0.103000000	890.710000000	843.010000000
0.103250000	785.800000000	736.390000000
0.103500000	678.280000000	628.700000000
0.103750000	567.840000000	516.640000000
0.104000000	454.540000000	403.000000000
0.104250000	340.430000000	287.640000000
0.104500000	223.120000000	170.210000000
0.104750000	103.490000000	50.080000000
0.105000000	-14.850000000	-66.240000000
0.105250000	-131.630000000	-183.300000000
0.105500000	-247.780000000	-300.060000000
0.105750000	-366.550000000	-417.670000000
0.106000000	-483.300000000	-531.770000000
0.106250000	-595.020000000	-641.930000000
0.106500000	-702.670000000	-747.440000000
0.106750000	-806.600000000	-848.450000000
0.107000000	-906.120000000	-946.200000000
0.107250000	-1001.360000000	-1039.870000000
0.107500000	-1091.490000000	-1125.740000000
0.107750000	-1170.830000000	-1200.240000000
0.108000000	-1241.190000000	-1265.900000000
0.108250000	-1303.250000000	-1325.620000000
0.108500000	-1358.580000000	-1377.910000000
0.108750000	-1408.250000000	-1424.860000000
0.109000000	-1450.670000000	-1462.660000000
0.109250000	-1483.740000000	-1491.680000000
0.109500000	-1508.890000000	-1514.130000000
0.109750000	-1525.880000000	-1526.610000000
0.110000000	-1533.990000000	-1530.070000000
0.110250000	-1533.000000000	-1526.120000000
0.110500000	-1523.200000000	-1512.030000000
0.110750000	-1503.690000000	-1488.120000000
0.111000000	-1473.410000000	-1453.150000000
0.111250000	-1432.900000000	-1407.610000000
0.111500000	-1380.630000000	-1350.990000000
0.111750000	-1320.030000000	-1288.430000000
0.112000000	-1255.050000000	-1221.420000000
0.112250000	-1180.410000000	-1139.030000000
0.112500000	-1090.570000000	-1047.090000000
0.112750000	-995.140000000	-949.600000000
0.113000000	-894.740000000	-847.290000000
0.113250000	-790.110000000	-741.160000000
0.113500000	-682.150000000	-632.280000000
0.113750000	-571.410000000	-521.510000000
0.114000000	-458.580000000	-407.650000000
0.114250000	-343.950000000	-291.800000000
0.114500000	-227.000000000	-174.550000000
0.114750000	-108.840000000	-56.470000000
0.115000000	10.100000000	62.200000000
0.115250000	128.100000000	178.870000000
0.115500000	243.790000000	295.530000000
0.115750000	361.930000000	413.240000000
0.116000000	479.170000000	527.460000000
0.116250000	591.850000000	638.220000000
0.116500000	698.890000000	743.630000000
0.116750000	802.080000000	845.460000000
0.117000000	901.880000000	942.410000000
0.117250000	998.170000000	1035.650000000
0.117500000	1088.310000000	1121.140000000
0.117750000	1166.940000000	1197.030000000
0.118000000	1237.780000000	1262.740000000
0.118250000	1300.650000000	1321.930000000
0.118500000	1356.690000000	1375.700000000
0.118750000	1406.660000000	1422.540000000
0.119000000	1448.680000000	1460.650000000
0.119250000	1482.430000000	1490.760000000
0.119500000	1508.960000000	1513.250000000
0.119750000	1525.750000000	1526.530000000
0.120000000	1533.640000000	1530.970000000
0.120250000	1533.390000000	1525.860000000
0.120500000	1523.830000000	1512.740000000
0.120750000	1505.130000000	1489.330000000
0.121000000	1475.270000000	1454.730000000
0.121250000	1433.900000000	1407.660000000
0.121500000	1382.430000000	1352.620000000
0.121750000	1322.930000000	1290.980000000
0.122000000	1257.430000000	1222.880000000
0.122250000	1182.730000000	1141.050000000
0.122500000	1093.650000000	1049.180000000
0.122750000	998.710000000	951.850000000
0.123000000	898.020000000	849.360000000
0.123250000	792.910000000	743.450000000
0.123500000	685.240000000	635.100000000
0.123750000	575.340000000	523.860000000
0.124000000	461.860000000	410.280000000
0.124250000	346.990000000	295.470000000
0.124500000	230.530000000	177.490000000
0.124750000	112.290000000	59.410000000
0.125000000	-5.860000000	-58.420000000
0.125250000	-123.880000000	-175.160000000
0.125500000	-240.690000000	-291.910000000
0.125750000	-358.760000000	-410.390000000
0.126000000	-475.880000000	-525.840000000
0.126250000	-588.920000000	-635.940000000
0.126500000	-696.990000000	-741.710000000
0.126750000	-800.270000000	-842.840000000
0.127000000	-899.650000000	-940.430000000
0.127250000	-996.030000000	-1035.060000000
0.127500000	-1087.670000000	-1121.080000000
0.127750000	-1167.330000000	-1196.550000000
0.128000000	-1237.620000000	-1263.090000000
0.128250000	-1300.290000000	-1322.280000000
0.128500000	-1356.790000000	-1376.230000000
0.128750000	-1407.060000000	-1423.690000000
0.129000000	-1449.260000000	-1461.190000000
0.129250000	-1482.440000000	-1491.840000000
0.129500000	-1508.640000000	-1513.700000000
0.129750000	-1526.360000000	-1526.580000000
0.130000000	-1534.680000000	-1530.270000000
0.130250000	-1533.510000000	-1526.860000000
0.130500000	-1524.420000000	-1513.230000000
0.130750000	-1506.120000000	-1490.160000000
0.131000000	-1476.000000000	-1455.530000000
0.131250000	-1435.010000000	-1409.640000000
0.131500000	-1383.550000000	-1354.510000000
0.131750000	-1323.920000000	-1292.680000000
0.132000000	-1259.010000000	-1225.170000000
0.132250000	-1184.520000000	-1143.800000000
0.132500000	-1095.230000000	-1051.260000000
0.132750000	-1000.190000000	-953.970000000
0.133000000	-900.020000000	-852.490000000
0.133250000	-795.610000000	-747.450000000
0.133500000	-687.580000000	-637.150000000
0.133750000	-577.250000000	-527.440000000
0.134000000	-464.870000000	-414.400000000
0.134250000	-350.450000000	-298.480000000
0.134500000	-233.020000000	-180.410000000
0.134750000	-114.060000000	-61.970000000
0.135000000	4.180000000	55.880000000
0.135250000	121.840000000	172.670000000
0.135500000	238.770000000	290.150000000
0.135750000	357.580000000	408.430000000
0.136000000	475.150000000	524.240000000
0.136250000	587.490000000	634.490000000
0.136500000	695.410000000	739.480000000
0.136750000	799.350000000	841.290000000
0.137000000	898.990000000	938.510000000
0.137250000	994.540000000	1033.190000000
0.137500000	1085.380000000	1118.910000000
0.137750000	1165.460000000	1194.950000000
0.138000000	1236.820000000	1261.540000000
0.138250000	1299.270000000	1320.850000000
0.138500000	1355.390000000	1374.290000000
0.138750000	1406.080000000	1422.830000000
0.139000000	1449.170000000	1460.490000000
0.139250000	1482.910000000	1490.680000000
0.139500000	1509.090000000	1513.460000000
0.139750000	1526.520000000	1527.380000000
0.140000000	1535.400000000	1531.530000000
0.140250000	1535.230000000	1527.900000000
0.140500000	1525.700000000	1514.180000000
0.140750000	1507.430000000	1492.270000000
0.141000000	1478.580000000	1458.050000000
0.141250000	1437.780000000	1411.960000000
0.141500000	1386.060000000	1356.000000000
0.141750000	1326.360000000	1294.680000000
0.142000000	1261.620000000	1228.070000000
0.142250000	1187.870000000	1146.150000000
0.142500000	1098.570000000	1053.540000000
0.142750000	1003.340000000	956.600000000
0.143000000	903.200000000	854.980000000
0.143250000	798.820000000	749.690000000
0.143500000	691.210000000	641.070000000
0.143750000	580.750000000	529.330000000
0.144000000	467.520000000	416.180000000
0.144250000	353.080000000	301.060000000
0.144500000	236.420000000	183.260000000
0.144750000	117.340000000	64.490000000
0.145000000	-1.430000000	-53.060000000
0.145250000	-118.870000000	-170.480000000
0.145500000	-234.580000000	-286.460000000
0.145750000	-352.990000000	-405.050000000
0.146000000	-471.240000000	-520.490000000
0.146250000	-584.370000000	-630.640000000
0.146500000	-691.940000000	-737.090000000
0.146750000	-795.740000000	-838.990000000
0.147000000	-896.210000000	-937.020000000
0.147250000	-992.690000000	-1030.480000000
0.147500000	-1083.850000000	-1118.370000000
0.147750000	-1163.680000000	-1194.470000000
0.148000000	-1235.000000000	-1260.780000000
0.148250000	-1298.380000000	-1320.820000000
0.148500000	-1354.700000000	-1374.300000000
0.148750000	-1404.700000000	-1421.180000000
0.149000000	-1447.540000000	-1459.940000000
0.149250000	-1481.740000000	-1490.420000000
0.149500000	-1508.150000000	-1513.330000000
0.149750000	-1525.480000000	-1526.740000000
0.150000000	-1534.320000000	-1532.180000000
0.150250000	-1534.640000000	-1527.570000000
0.150500000	-1525.660000000	-1515.040000000
0.150750000	-1507.170000000	-1492.310000000
0.151000000	-1477.970000000	-1458.350000000
0.151250000	-1437.790000000	-1413.370000000
0.151500000	-1386.880000000	-1357.580000000
0.151750000	-1327.190000000	-1295.770000000
0.152000000	-1262.310000000	-1228.810000000
0.152250000	-1188.840000000	-1148.420000000
0.152500000	-1100.220000000	-1057.090000000
0.152750000	-1005.250000000	-959.230000000
0.153000000	-904.900000000	-856.770000000
0.153250000	-800.010000000	-751.380000000
0.153500000	-692.220000000	-641.800000000
0.153750000	-582.160000000	-531.130000000
0.154000000	-469.030000000	-418.310000000
0.154250000	-354.450000000	-302.580000000
0.154500000	-238.090000000	-185.580000000
0.154750000	-119.950000000	-67.740000000
0.155000000	-1.520000000	50.200000000
0.155250000	116.810000000	167.680000000
0.155500000	233.530000000	283.700000000
0.155750000	351.400000000	402.160000000
0.156000000	469.160000000	519.090000000
0.156250000	582.720000000	628.910000000
0.156500000	690.930000000	735.060000000
0.156750000	794.290000000	836.690000000
0.157000000	893.700000000	934.200000000
0.157250000	990.140000000	1028.420000000
0.157500000	1081.910000000	1114.860000000
0.157750000	1161.890000000	1190.350000000
0.158000000	1232.720000000	1257.880000000
0.158250000	1295.840000000	1318.040000000
0.158500000	1352.850000000	1372.140000000
0.158750000	1403.490000000	1419.370000000
0.159000000	1446.190000000	1458.500000000
0.159250000	1480.250000000	1488.840000000
0.159500000	1507.430000000	1512.530000000
0.159750000	1525.490000000	1526.450000000
0.160000000	1534.300000000	1530.950000000
0.160250000	1534.360000000	1527.440000000
0.160500000	1525.960000000	1514.720000000
0.160750000	1508.540000000	1492.720000000
0.161000000	1479.400000000	1458.710000000
0.161250000	1439.080000000	1413.720000000
0.161500000	1388.570000000	1359.200000000
0.161750000	1329.120000000	1296.800000000
0.162000000	1264.530000000	1230.240000000
0.162250000	1191.540000000	1150.040000000
0.162500000	1103.080000000	1059.220000000
0.162750000	1008.350000000	961.910000000
0.163000000	908.730000000	860.700000000
0.163250000	804.460000000	755.330000000
0.163500000	697.040000000	646.700000000
0.163750000	587.140000000	536.460000000
0.164000000	474.750000000	422.630000000
0.164250000	360.320000000	308.370000000
0.164500000	243.230000000	189.950000000
0.164750000	124.400000000	71.910000000
0.165000000	6.020000000	-45.890000000
0.165250000	-111.840000000	-163.470000000
0.165500000	-228.470000000	-279.400000000
0.165750000	-346.390000000	-398.470000000
0.166000000	-463.760000000	-513.590000000
0.166250000	-576.970000000	-623.810000000
0.166500000	-685.740000000	-730.720000000
0.166750000	-790.250000000	-833.490000000
0.167000000	-890.190000000	-931.230000000
0.167250000	-986.270000000	-1025.430000000
0.167500000	-1078.410000000	-1113.260000000
0.167750000	-1159.570000000	-1188.990000000
0.168000000	-1231.240000000	-1256.030000000
0.168250000	-1294.330000000	-1316.740000000
0.168500000	-1350.980000000	-1370.300000000
0.168750000	-1402.040000000	-1418.700000000
0.169000000	-1445.480000000	-1457.890000000
0.169250000	-1479.370000000	-1488.850000000
0.169500000	-1506.310000000	-1511.730000000
0.169750000	-1524.830000000	-1525.970000000
0.170000000	-1534.210000000	-1531.590000000
0.170250000	-1534.710000000	-1528.320000000
0.170500000	-1526.110000000	-1515.700000000
0.170750000	-1508.330000000	-1493.670000000
0.171000000	-1480.170000000	-1460.650000000
0.171250000	-1440.250000000	-1415.790000000
0.171500000	-1389.580000000	-1360.670000000
0.171750000	-1330.510000000	-1299.880000000
0.172000000	-1266.230000000	-1232.620000000
0.172250000	-1193.600000000	-1152.330000000
0.172500000	-1105.620000000	-1062.210000000
0.172750000	-1011.120000000	-965.120000000
0.173000000	-911.480000000	-864.130000000
0.173250000	-807.450000000	-758.190000000
0.173500000	-699.940000000	-649.960000000
0.173750000	-589.860000000	-539.530000000
0.174000000	-477.130000000	-425.930000000
0.174250000	-362.740000000	-311.190000000
0.174500000	-246.310000000	-193.560000000
0.174750000	-127.370000000	-75.180000000
0.175000000	-8.470000000	43.060000000
0.175250000	109.180000000	160.380000000
0.175500000	224.900000000	276.080000000
0.175750000	343.250000000	394.650000000
0.176000000	461.680000000	510.330000000
0.176250000	574.860000000	621.390000000
0.176500000	682.650000000	727.170000000
0.176750000	786.610000000	829.170000000
0.177000000	887.140000000	926.920000000
0.177250000	983.590000000	1021.340000000
0.177500000	1075.050000000	1108.760000000
0.177750000	1155.510000000	1184.950000000
0.178000000	1227.570000000	1253.600000000
0.178250000	1291.590000000	1313.330000000
0.178500000	1348.440000000	1367.340000000
0.178750000	1399.120000000	1416.590000000
0.179000000	1443.210000000	1455.500000000
0.179250000	1478.240000000	1487.170000000
0.179500000	1505.300000000	1509.770000000
0.179750000	1523.670000000	1524.770000000
0.180000000	1533.700000000	1531.110000000
0.180250000	1534.440000000	1526.820000000
0.180500000	1526.130000000	1515.730000000
0.180750000	1509.260000000	1494.160000000
0.181000000	1481.110000000	1461.110000000
0.181250000	1441.600000000	1416.290000000
0.181500000	1391.680000000	1362.350000000
0.181750000	1332.530000000	1300.990000000
0.182000000	1268.160000000	1234.150000000
0.182250000	1196.090000000	1155.670000000
0.182500000	1108.110000000	1063.670000000
0.182750000	1013.270000000	967.010000000
0.183000000	913.110000000	866.490000000
0.183250000	809.050000000	759.690000000
0.183500000	701.810000000	651.760000000
0.183750000	591.440000000	539.250000000
0.184000000	478.410000000	427.430000000
0.184250000	364.280000000	312.550000000
0.184500000	247.580000000	195.710000000
0.184750000	129.080000000	76.100000000
0.185000000	10.800000000	-41.220000000
0.185250000	-107.350000000	-158.740000000
0.185500000	-223.770000000	-275.350000000
0.185750000	-341.360000000	-393.940000000
0.186000000	-458.970000000	-509.090000000
0.186250000	-572.680000000	-619.900000000
0.186500000	-681.360000000	-726.410000000
0.186750000	-785.280000000	-827.980000000
0.187000000	-885.420000000	-926.730000000
0.187250000	-982.560000000	-1021.990000000
0.187500000	-1075.510000000	-1109.750000000
0.187750000	-1157.140000000	-1187.400000000
0.188000000	-1228.950000000	-1256.080000000
0.188250000	-1293.020000000	-1315.600000000
0.188500000	-1350.250000000	-1369.780000000
0.188750000	-1401.210000000	-1418.140000000
0.189000000	-1445.040000000	-1458.130000000
0.189250000	-1479.690000000	-1489.270000000
0.189500000	-1507.380000000	-1512.750000000
0.189750000	-1526.040000000	-1526.540000000
0.190000000	-1535.350000000	-1533.140000000
0.190250000	-1536.520000000	-1530.790000000
0.190500000	-1528.640000000	-1517.860000000
0.190750000	-1510.860000000	-1495.880000000
0.191000000	-1483.070000000	-1463.940000000
0.191250000	-1443.910000000	-1419.430000000
0.191500000	-1393.280000000	-1364.320000000
0.191750000	-1334.430000000	-1303.760000000
0.192000000	-1270.470000000	-1237.280000000
0.192250000	-1198.130000000	-1158.440000000
0.192500000	-1110.570000000	-1066.530000000
0.192750000	-1016.290000000	-970.670000000
0.193000000	-916.670000000	-868.870000000
0.193250000	-812.240000000	-763.350000000
0.193500000	-704.510000000	-655.280000000
0.193750000	-595.110000000	-544.360000000
0.194000000	-482.630000000	-431.040000000
0.194250000	-367.680000000	-315.480000000
0.194500000	-251.140000000	-199.560000000
0.194750000	-132.260000000	-79.300000000
0.195000000	-13.160000000	39.100000000
0.195250000	104.730000000	155.100000000
0.195500000	221.310000000	273.360000000
0.195750000	339.800000000	391.180000000
0.196000000	457.680000000	506.960000000
0.196250000	570.800000000	618.110000000
0.196500000	679.640000000	724.430000000
0.196750000	784.390000000	826.220000000
0.197000000	884.480000000	924.700000000
0.197250000	980.550000000	1019.500000000
0.197500000	1073.020000000	1108.060000000
0.197750000	1155.200000000	1184.640000000
0.198000000	1227.760000000	1253.580000000
0.198250000	1291.230000000	1313.830000000
0.198500000	1348.700000000	1368.190000000
0.198750000	1400.090000000	1416.270000000
0.199000000	1444.270000000	1456.260000000
0.199250000	1479.560000000	1488.440000000
0.199500000	1507.310000000	1512.210000000
0.199750000	1526.080000000	1527.170000000
0.200000000	1536.500000000	1533.940000000
0.200250000	1537.800000000	1530.750000000
0.200500000	1529.580000000	1518.760000000
0.200750000	1513.160000000	1498.680000000
0.201000000	1485.410000000	1465.040000000
0.201250000	1446.150000000	1421.070000000
0.201500000	1396.700000000	1367.330000000
0.201750000	1337.500000000	1306.550000000
0.202000000	1273.090000000	1238.710000000
0.202250000	1201.730000000	1160.690000000
0.202500000	1114.560000000	1070.070000000
0.202750000	1020.010000000	973.450000000
0.203000000	920.540000000	872.740000000
0.203250000	816.660000000	767.860000000
0.203500000	709.520000000	659.180000000
0.203750000	599.290000000	548.030000000
0.204000000	486.360000000	435.250000000
0.204250000	372.320000000	320.380000000
0.204500000	255.460000000	202.320000000
0.204750000	136.200000000	83.440000000
0.205000000	17.660000000	-34.720000000
0.205250000	-100.080000000	-151.690000000
0.205500000	-216.370000000	-268.680000000
0.205750000	-334.580000000	-386.820000000
0.206000000	-453.080000000	-503.020000000
0.206250000	-566.880000000	-614.200000000
0.206500000	-675.330000000	-720.950000000
0.206750000	-780.020000000	-823.080000000
0.207000000	-881.310000000	-922.130000000
0.207250000	-978.340000000	-1017.540000000
0.207500000	-1070.800000000	-1105.910000000
0.207750000	-1152.940000000	-1184.100000000
0.208000000	-1225.920000000	-1251.820000000
0.208250000	-1290.550000000	-1313.320000000
0.208500000	-1347.620000000	-1367.650000000
0.208750000	-1398.650000000	-1415.850000000
0.209000000	-1443.320000000	-1456.040000000
0.209250000	-1478.290000000	-1487.780000000
0.209500000	-1506.070000000	-1511.540000000
0.209750000	-1525.380000000	-1526.120000000
0.210000000	-1535.310000000	-1533.110000000
0.210250000	-1536.770000000	-1530.490000000
0.210500000	-1529.660000000	-1518.500000000
0.210750000	-1512.370000000	-1498.060000000
0.211000000	-1484.880000000	-1465.560000000
0.211250000	-1446.480000000	-1422.250000000
0.211500000	-1396.500000000	-1368.090000000
0.211750000	-1337.670000000	-1306.480000000
0.212000000	-1273.830000000	-1240.600000000
0.212250000	-1202.380000000	-1162.620000000
0.212500000	-1115.580000000	-1071.790000000
0.212750000	-1021.390000000	-975.380000000
0.213000000	-921.660000000	-874.010000000
0.213250000	-817.430000000	-768.890000000
0.213500000	-709.600000000	-660.070000000
0.213750000	-599.670000000	-549.460000000
0.214000000	-487.210000000	-435.980000000
0.214250000	-372.420000000	-320.850000000
0.214500000	-256.370000000	-204.100000000
0.214750000	-138.500000000	-85.200000000
0.215000000	-19.630000000	32.780000000
0.215250000	98.930000000	149.060000000
0.215500000	215.240000000	265.940000000
0.215750000	332.730000000	384.350000000
0.216000000	451.230000000	501.230000000
0.216250000	565.660000000	612.780000000
0.216500000	674.650000000	719.080000000
0.216750000	778.810000000	821.790000000
0.217000000	878.940000000	920.620000000
0.217250000	975.980000000	1015.340000000
0.217500000	1069.110000000	1103.080000000
0.217750000	1150.930000000	1180.680000000
0.218000000	1223.220000000	1249.960000000
0.218250000	1287.470000000	1309.610000000
0.218500000	1345.710000000	1365.190000000
0.218750000	1397.310000000	1413.840000000
0.219000000	1441.760000000	1453.530000000
0.219250000	1477.310000000	1486.360000000
0.219500000	1505.480000000	1510.570000000
0.219750000	1524.740000000	1526.110000000
0.220000000	1535.540000000	1532.830000000
0.220250000	1537.370000000	1530.820000000
0.220500000	1529.580000000	1519.140000000
0.220750000	1513.720000000	1499.570000000
0.221000000	1486.970000000	1466.960000000
0.221250000	1447.890000000	1422.740000000
0.221500000	1398.610000000	1369.760000000
0.221750000	1340.360000000	1309.200000000
0.222000000	1276.330000000	1243.600000000
0.222250000	1205.200000000	1164.980000000
0.222500000	1118.540000000	1074.420000000
0.222750000	1024.480000000	978.090000000
0.223000000	925.040000000	876.880000000
0.223250000	821.100000000	772.080000000
0.223500000	714.200000000	664.860000000
0.223750000	604.580000000	553.110000000
0.224000000	491.970000000	440.010000000
0.224250000	378.030000000	325.960000000
0.224500000	261.560000000	208.580000000
0.224750000	142.210000000	88.820000000
0.225000000	23.640000000	-29.220000000
0.225250000	-94.100000000	-145.710000000
0.225500000	-210.910000000	-261.390000000
0.225750000	-328.890000000	-379.820000000
0.226000000	-446.720000000	-496.830000000
0.226250000	-560.500000000	-608.450000000
0.226500000	-670.040000000	-715.550000000
0.226750000	-775.230000000	-817.580000000
0.227000000	-875.760000000	-917.140000000
0.227250000	-972.470000000	-1012.590000000
0.227500000	-1065.910000000	-1101.090000000
0.227750000	-1149.250000000	-1179.400000000
0.228000000	-1222.230000000	-1248.670000000
0.228250000	-1286.710000000	-1309.900000000
0.228500000	-1344.410000000	-1364.590000000
0.228750000	-1396.090000000	-1413.120000000
0.229000000	-1441.380000000	-1453.800000000
0.229250000	-1476.630000000	-1485.280000000
0.229500000	-1504.430000000	-1510.550000000
0.229750000	-1524.110000000	-1526.060000000
0.230000000	-1534.860000000	-1532.580000000
0.230250000	-1536.790000000	-1531.000000000
0.230500000	-1529.770000000	-1520.660000000
0.230750000	-1513.100000000	-1499.470000000
0.231000000	-1486.520000000	-1467.070000000
0.231250000	-1448.760000000	-1423.950000000
0.231500000	-1399.150000000	-1370.450000000
0.231750000	-1340.320000000	-1309.980000000
0.232000000	-1277.280000000	-1244.030000000
0.232250000	-1206.810000000	-1168.090000000
0.232500000	-1120.300000000	-1076.890000000
0.232750000	-1026.220000000	-981.400000000
0.233000000	-927.220000000	-880.290000000
0.233250000	-823.550000000	-774.440000000
0.233500000	-715.980000000	-666.770000000
0.233750000	-606.140000000	-555.680000000
0.234000000	-493.920000000	-442.010000000
0.234250000	-379.520000000	-327.500000000
0.234500000	-263.080000000	-211.090000000
0.234750000	-144.460000000	-91.990000000
0.235000000	-25.320000000	26.210000000
0.235250000	92.810000000	143.590000000
0.235500000	209.020000000	260.660000000
0.235750000	327.280000000	378.470000000
0.236000000	446.350000000	495.660000000
0.236250000	560.480000000	607.510000000
0.236500000	669.070000000	714.430000000
0.236750000	773.710000000	816.280000000
0.237000000	874.970000000	915.260000000
0.237250000	971.930000000	1010.380000000
0.237500000	1064.260000000	1099.220000000
0.237750000	1146.860000000	1177.130000000
0.238000000	1220.520000000	1246.890000000
0.238250000	1285.260000000	1307.730000000
0.238500000	1343.050000000	1362.630000000
0.238750000	1394.800000000	1412.240000000
0.239000000	1439.920000000	1453.430000000
0.239250000	1476.060000000	1485.820000000
0.239500000	1504.640000000	1509.800000000
0.239750000	1524.010000000	1525.610000000
0.240000000	1535.010000000	1532.860000000
0.240250000	1537.570000000	1530.840000000
0.240500000	1530.520000000	1519.750000000
0.240750000	1514.470000000	1500.610000000
0.241000000	1488.150000000	1469.070000000
0.241250000	1450.290000000	1425.490000000
0.241500000	1401.880000000	1372.780000000
0.241750000	1343.700000000	1312.540000000
0.242000000	1279.960000000	1247.220000000
0.242250000	1209.850000000	1171.160000000
0.242500000	1124.380000000	1080.730000000
0.242750000	1030.580000000	984.460000000
0.243000000	931.380000000	883.510000000
0.243250000	827.520000000	778.300000000
0.243500000	720.670000000	670.230000000
0.243750000	611.040000000	560.260000000
0.244000000	498.330000000	447.060000000
0.244250000	384.350000000	332.520000000
0.244500000	268.800000000	216.520000000
0.244750000	150.680000000	97.580000000
0.245000000	31.940000000	-19.900000000
0.245250000	-86.180000000	-138.180000000
0.245500000	-202.560000000	-253.740000000
0.245750000	-320.050000000	-372.470000000
0.246000000	-438.580000000	-489.650000000
0.246250000	-553.690000000	-601.440000000
0.246500000	-662.910000000	-707.810000000
0.246750000	-767.350000000	-811.200000000
0.247000000	-868.530000000	-910.070000000
0.247250000	-966.310000000	-1004.880000000
0.247500000	-1059.830000000	-1095.190000000
0.247750000	-1142.640000000	-1173.480000000
0.248000000	-1216.110000000	-1243.390000000
0.248250000	-1281.720000000	-1305.240000000
0.248500000	-1340.450000000	-1360.690000000
0.248750000	-1392.210000000	-1409.780000000
0.249000000	-1437.570000000	-1450.540000000
0.249250000	-1473.550000000	-1482.710000000
0.249500000	-1502.300000000	-1507.670000000
0.249750000	-1522.510000000	-1524.570000000
0.250000000	-1533.640000000	-1531.280000000
0.250250000	-1535.720000000	-1530.210000000
0.250500000	-1529.520000000	-1519.820000000
0.250750000	-1514.030000000	-1499.770000000
0.251000000	-1487.730000000	-1468.840000000
0.251250000	-1450.210000000	-1426.680000000
0.251500000	-1402.340000000	-1374.200000000
0.251750000	-1344.620000000	-1314.180000000
0.252000000	-1281.350000000	-1248.620000000
0.252250000	-1211.140000000	-1172.820000000
0.252500000	-1126.060000000	-1082.440000000
0.252750000	-1032.850000000	-986.740000000
0.253000000	-934.110000000	-887.340000000
0.253250000	-830.580000000	-782.760000000
0.253500000	-723.620000000	-673.860000000
0.253750000	-614.170000000	-564.440000000
0.254000000	-502.380000000	-451.190000000
0.254250000	-388.040000000	-336.530000000
0.254500000	-271.700000000	-218.740000000
0.254750000	-153.510000000	-100.510000000
0.255000000	-34.870000000	17.060000000
0.255250000	83.580000000	134.980000000
0.255500000	200.520000000	251.540000000
0.255750000	318.060000000	368.950000000
0.256000000	436.030000000	486.180000000
0.256250000	550.850000000	598.450000000
0.256500000	660.590000000	704.540000000
0.256750000	765.450000000	807.960000000
0.257000000	865.880000000	906.660000000
0.257250000	962.930000000	1002.840000000
0.257500000	1056.630000000	1091.770000000
0.257750000	1139.930000000	1170.280000000
0.258000000	1213.200000000	1239.170000000
0.258250000	1278.240000000	1301.480000000
0.258500000	1336.850000000	1356.950000000
0.258750000	1389.360000000	1406.620000000
0.259000000	1435.080000000	1447.740000000
0.259250000	1471.250000000	1481.020000000
0.259500000	1500.200000000	1505.760000000
0.259750000	1520.790000000	1522.880000000
0.260000000	1532.550000000	1530.260000000
0.260250000	1535.350000000	1528.510000000
0.260500000	1528.890000000	1518.570000000
0.260750000	1513.970000000	1500.180000000
0.261000000	1488.710000000	1470.070000000
0.261250000	1451.450000000	1427.830000000
0.261500000	1403.310000000	1375.510000000
0.261750000	1346.160000000	1315.190000000
0.262000000	1283.410000000	1250.340000000
0.262250000	1213.630000000	1174.910000000
0.262500000	1128.550000000	1085.170000000
0.262750000	1035.450000000	989.710000000
0.263000000	937.220000000	888.940000000
0.263250000	834.060000000	785.300000000
0.263500000	727.250000000	678.240000000
0.263750000	617.880000000	567.460000000
0.264000000	506.140000000	454.330000000
0.264250000	392.330000000	339.780000000
0.264500000	276.100000000	222.850000000
0.264750000	157.380000000	104.330000000
0.265000000	38.880000000	-13.580000000
0.265250000	-78.730000000	-130.330000000
0.265500000	-195.310000000	-246.880000000
0.265750000	-313.450000000	-364.570000000
0.266000000	-431.870000000	-482.290000000
0.266250000	-546.290000000	-594.200000000
0.266500000	-655.920000000	-701.030000000
0.266750000	-761.500000000	-805.600000000
0.267000000	-862.890000000	-904.520000000
0.267250000	-959.920000000	-1000.240000000
0.267500000	-1053.390000000	-1090.020000000
0.267750000	-1137.840000000	-1168.320000000
0.268000000	-1212.270000000	-1238.880000000
0.268250000	-1277.750000000	-1300.280000000
0.268500000	-1336.000000000	-1356.060000000
0.268750000	-1388.250000000	-1406.240000000
0.269000000	-1434.550000000	-1447.610000000
0.269250000	-1471.210000000	-1480.430000000
0.269500000	-1500.040000000	-1506.340000000
0.269750000	-1520.540000000	-1523.430000000
0.270000000	-1532.400000000	-1531.350000000
0.270250000	-1535.590000000	-1529.880000000
0.270500000	-1529.390000000	-1520.540000000
0.270750000	-1514.040000000	-1500.590000000
0.271000000	-1489.100000000	-1470.900000000
0.271250000	-1452.440000000	-1428.880000000
0.271500000	-1404.640000000	-1376.940000000
0.271750000	-1347.180000000	-1316.440000000
0.272000000	-1284.270000000	-1251.060000000
0.272250000	-1215.140000000	-1176.750000000
0.272500000	-1130.850000000	-1087.860000000
0.272750000	-1037.530000000	-992.240000000
0.273000000	-938.900000000	-892.690000000
0.273250000	-835.810000000	-786.670000000
0.273500000	-728.790000000	-679.220000000
0.273750000	-619.200000000	-569.210000000
0.274000000	-506.910000000	-455.890000000
0.274250000	-392.930000000	-341.560000000
0.274500000	-277.600000000	-224.500000000
0.274750000	-159.390000000	-106.330000000
0.275000000	-40.420000000	12.440000000
0.275250000	77.730000000	128.330000000
0.275500000	193.970000000	244.500000000
0.275750000	311.180000000	362.730000000
0.276000000	430.190000000	479.680000000
0.276250000	545.200000000	591.490000000
0.276500000	654.270000000	699.240000000
0.276750000	758.830000000	802.140000000
0.277000000	860.380000000	901.340000000
0.277250000	958.180000000	997.350000000
0.277500000	1051.210000000	1086.990000000
0.277750000	1134.680000000	1165.190000000
0.278000000	1208.800000000	1235.520000000
0.278250000	1274.900000000	1297.580000000
0.278500000	1333.850000000	1353.950000000
0.278750000	1385.980000000	1403.460000000
0.279000000	1432.150000000	1445.330000000
0.279250000	1469.310000000	1478.570000000
0.279500000	1498.680000000	1504.670000000
0.279750000	1519.560000000	1521.680000000
0.280000000	1531.380000000	1529.630000000
0.280250000	1534.580000000	1528.370000000
0.280500000	1529.070000000	1519.290000000
0.280750000	1514.450000000	1500.440000000
0.281000000	1489.190000000	1470.420000000
0.281250000	1453.230000000	1429.680000000
0.281500000	1406.260000000	1378.150000000
0.281750000	1349.110000000	1317.920000000
0.282000000	1286.490000000	1253.290000000
0.282250000	1217.540000000	1178.820000000
0.282500000	1133.490000000	1089.990000000
0.282750000	1040.500000000	994.320000000
0.283000000	942.350000000	895.070000000
0.283250000	839.450000000	790.890000000
0.283500000	732.970000000	683.150000000
0.283750000	624.000000000	572.980000000
0.284000000	512.470000000	461.240000000
0.284250000	398.310000000	345.880000000
0.284500000	282.160000000	228.920000000
0.284750000	164.410000000	111.270000000
0.285000000	45.760000000	-7.170000000
0.285250000	-72.940000000	-124.250000000
0.285500000	-189.930000000	-239.820000000
0.285750000	-306.960000000	-358.700000000
0.286000000	-424.800000000	-475.160000000
0.286250000	-539.460000000	-587.900000000
0.286500000	-649.740000000	-695.160000000
0.286750000	-754.810000000	-798.440000000
0.287000000	-855.840000000	-897.800000000
0.287250000	-953.680000000	-993.620000000
0.287500000	-1048.210000000	-1083.950000000
0.287750000	-1132.950000000	-1163.870000000
0.288000000	-1207.320000000	-1234.500000000
0.288250000	-1273.190000000	-1296.890000000
0.288500000	-1332.400000000	-1353.080000000
0.288750000	-1385.410000000	-1403.650000000
0.289000000	-1431.690000000	-1445.280000000
0.289250000	-1468.250000000	-1478.680000000
0.289500000	-1497.850000000	-1504.880000000
0.289750000	-1519.250000000	-1521.390000000
0.290000000	-1531.380000000	-1529.910000000
0.290250000	-1534.710000000	-1529.360000000
0.290500000	-1529.260000000	-1519.680000000
0.290750000	-1514.570000000	-1501.520000000
0.291000000	-1490.290000000	-1471.440000000
0.291250000	-1453.810000000	-1430.690000000
0.291500000	-1406.520000000	-1378.580000000
0.291750000	-1350.110000000	-1320.010000000
0.292000000	-1287.560000000	-1255.590000000
0.292250000	-1218.420000000	-1180.900000000
0.292500000	-1134.930000000	-1092.210000000
0.292750000	-1042.420000000	-997.300000000
0.293000000	-944.600000000	-897.210000000
0.293250000	-841.740000000	-793.100000000
0.293500000	-735.030000000	-685.510000000
0.293750000	-625.930000000	-575.750000000
0.294000000	-514.160000000	-462.960000000
0.294250000	-400.010000000	-348.600000000
0.294500000	-284.050000000	-232.460000000
0.294750000	-165.260000000	-111.990000000
0.295000000	-46.600000000	5.020000000
0.295250000	71.070000000	122.170000000
0.295500000	187.930000000	238.450000000
0.295750000	305.810000000	356.870000000
0.296000000	424.260000000	474.260000000
0.296250000	538.770000000	586.800000000
0.296500000	648.590000000	694.240000000
0.296750000	754.300000000	796.420000000
0.297000000	855.690000000	896.690000000
0.297250000	952.730000000	992.070000000
0.297500000	1046.240000000	1082.120000000
0.297750000	1131.270000000	1162.030000000
0.298000000	1205.900000000	1232.320000000
0.298250000	1271.670000000	1294.560000000
0.298500000	1330.620000000	1351.420000000
0.298750000	1383.420000000	1401.470000000
0.299000000	1430.520000000	1443.400000000
0.299250000	1468.010000000	1477.800000000
0.299500000	1497.130000000	1503.370000000
0.299750000	1518.600000000	1520.950000000
0.300000000	1531.630000000	1529.370000000
0.300250000	1535.050000000	1529.050000000
0.300500000	1529.570000000	1520.580000000
0.300750000	1515.590000000	1501.890000000
0.301000000	1491.420000000	1472.670000000
0.301250000	1455.630000000	1432.020000000
0.301500000	1409.120000000	1381.560000000
0.301750000	1352.400000000	1322.040000000
0.302000000	1290.160000000	1257.050000000
0.302250000	1221.860000000	1183.910000000
0.302500000	1138.360000000	1094.710000000
0.302750000	1045.160000000	999.760000000
0.303000000	947.230000000	900.400000000
0.303250000	844.740000000	795.970000000
0.303500000	738.260000000	687.960000000
0.303750000	628.650000000	578.350000000
0.304000000	516.940000000	465.740000000
0.304250000	403.660000000	351.770000000
0.304500000	287.830000000	234.980000000
0.304750000	169.680000000	116.780000000
0.305000000	51.160000000	-0.410000000
0.305250000	-66.740000000	-117.610000000
0.305500000	-183.350000000	-234.430000000
0.305750000	-300.690000000	-352.850000000
0.306000000	-419.780000000	-470.790000000
0.306250000	-534.850000000	-583.120000000
0.306500000	-644.420000000	-690.080000000
0.306750000	-749.900000000	-794.110000000
0.307000000	-852.020000000	-893.530000000
0.307250000	-950.040000000	-989.480000000
0.307500000	-1043.770000000	-1079.900000000
0.307750000	-1128.880000000	-1161.110000000
0.308000000	-1204.270000000	-1231.920000000
0.308250000	-1271.090000000	-1294.160000000
0.308500000	-1330.210000000	-1350.070000000
0.308750000	-1382.900000000	-1400.790000000
0.309000000	-1430.030000000	-1443.920000000
0.309250000	-1467.540000000	-1478.180000000
0.309500000	-1497.540000000	-1504.610000000
0.309750000	-1519.090000000	-1521.210000000
0.310000000	-1531.530000000	-1530.500000000
0.310250000	-1535.850000000	-1530.990000000
0.310500000	-1530.990000000	-1521.880000000
0.310750000	-1516.160000000	-1503.880000000
0.311000000	-1492.410000000	-1474.650000000
0.311250000	-1457.220000000	-1434.370000000
0.311500000	-1410.260000000	-1382.500000000
0.311750000	-1353.900000000	-1323.950000000
0.312000000	-1291.780000000	-1258.880000000
0.312250000	-1223.040000000	-1186.230000000
0.312500000	-1140.430000000	-1097.250000000
0.312750000	-1047.950000000	-1002.820000000
0.313000000	-950.130000000	-902.890000000
0.313250000	-847.160000000	-798.650000000
0.313500000	-740.790000000	-691.420000000
0.313750000	-632.220000000	-581.970000000
0.314000000	-520.320000000	-469.460000000
0.314250000	-405.750000000	-355.470000000
0.314500000	-290.520000000	-238.180000000
0.314750000	-172.650000000	-119.240000000
0.315000000	-53.090000000	-0.760000000
0.315250000	65.650000000	116.110000000
0.315500000	182.320000000	232.590000000
0.315750000	299.300000000	350.970000000
0.316000000	417.940000000	469.120000000
0.316250000	533.720000000	581.030000000
0.316500000	644.000000000	688.590000000
0.316750000	749.000000000	792.330000000
0.317000000	850.130000000	891.520000000
0.317250000	948.050000000	987.840000000
0.317500000	1042.470000000	1079.040000000
0.317750000	1127.440000000	1158.030000000
0.318000000	1202.010000000	1229.650000000
0.318250000	1268.440000000	1291.660000000
0.318500000	1328.400000000	1348.050000000
0.318750000	1381.530000000	1399.440000000
0.319000000	1428.240000000	1442.040000000
0.319250000	1466.070000000	1476.160000000
0.319500000	1496.090000000	1501.870000000
0.319750000	1518.020000000	1520.660000000
0.320000000	1531.180000000	1529.370000000
0.320250000	1534.870000000	1529.580000000
0.320500000	1529.990000000	1521.740000000
0.320750000	1516.880000000	1503.400000000
0.321000000	1493.000000000	1474.080000000
0.321250000	1457.390000000	1435.000000000
0.321500000	1411.740000000	1384.250000000
0.321750000	1355.420000000	1324.660000000
0.322000000	1293.040000000	1260.260000000
0.322250000	1224.890000000	1187.920000000
0.322500000	1142.510000000	1098.720000000
0.322750000	1050.020000000	1004.560000000
0.323000000	952.450000000	905.150000000
0.323250000	850.240000000	801.420000000
0.323500000	744.030000000	694.440000000
0.323750000	635.060000000	584.890000000
0.324000000	523.660000000	472.820000000
0.324250000	410.240000000	357.990000000
0.324500000	293.960000000	242.090000000
0.324750000	175.640000000	122.650000000
0.325000000	57.660000000	4.410000000
0.325250000	-60.310000000	-113.190000000
0.325500000	-177.800000000	-229.010000000
0.325750000	-295.180000000	-347.000000000
0.326000000	-413.140000000	-464.500000000
0.326250000	-528.160000000	-576.280000000
0.326500000	-638.750000000	-684.350000000
0.326750000	-744.950000000	-788.130000000
0.327000000	-846.560000000	-888.440000000
0.327250000	-944.210000000	-984.420000000
0.327500000	-1038.570000000	-1075.740000000
0.327750000	-1125.100000000	-1156.340000000
0.328000000	-1200.670000000	-1227.940000000
0.328250000	-1267.250000000	-1291.050000000
0.328500000	-1326.660000000	-1347.590000000
0.328750000	-1380.130000000	-1398.690000000
0.329000000	-1427.710000000	-1441.260000000
0.329250000	-1465.070000000	-1475.510000000
0.329500000	-1495.030000000	-1502.350000000
0.329750000	-1517.540000000	-1520.210000000
0.330000000	-1530.770000000	-1530.010000000
0.330250000	-1535.040000000	-1530.380000000
0.330500000	-1530.690000000	-1522.240000000
0.330750000	-1516.730000000	-1504.010000000
0.331000000	-1493.540000000	-1475.330000000
0.331250000	-1458.930000000	-1436.130000000
0.331500000	-1412.400000000	-1385.030000000
0.331750000	-1356.280000000	-1326.200000000
0.332000000	-1294.730000000	-1262.430000000
0.332250000	-1226.570000000	-1189.990000000
0.332500000	-1144.530000000	-1101.730000000
0.332750000	-1052.380000000	-1007.790000000
0.333000000	-954.860000000	-908.420000000
0.333250000	-852.510000000	-804.310000000
0.333500000	-745.720000000	-696.140000000
0.333750000	-636.570000000	-586.200000000
0.334000000	-525.070000000	-473.710000000
0.334250000	-410.950000000	-359.490000000
0.334500000	-295.600000000	-243.890000000
0.334750000	-177.810000000	-124.680000000
0.335000000	-58.770000000	-5.830000000
0.335250000	59.280000000	110.610000000
0.335500000	175.820000000	226.100000000
0.335750000	293.100000000	345.270000000
0.336000000	412.260000000	461.790000000
0.336250000	527.480000000	575.010000000
0.336500000	637.270000000	682.810000000
0.336750000	743.030000000	786.890000000
0.337000000	845.290000000	886.120000000
0.337250000	943.300000000	982.470000000
0.337500000	1037.020000000	1073.650000000
0.337750000	1122.660000000	1154.330000000
0.338000000	1198.520000000	1225.970000000
0.338250000	1265.420000000	1288.420000000
0.338500000	1325.140000000	1345.860000000
0.338750000	1378.460000000	1396.100000000
0.339000000	1425.760000000	1439.990000000
0.339250000	1464.390000000	1473.910000000
0.339500000	1494.770000000	1501.180000000
0.339750000	1516.860000000	1519.710000000
0.340000000	1530.680000000	1529.530000000
0.340250000	1535.440000000	1529.570000000
0.340500000	1530.650000000	1521.580000000
0.340750000	1517.720000000	1505.160000000
0.341000000	1494.810000000	1476.380000000
0.341250000	1459.680000000	1437.240000000
0.341500000	1414.450000000	1387.230000000
0.341750000	1358.790000000	1328.070000000
0.342000000	1296.630000000	1263.930000000
0.342250000	1228.960000000	1192.390000000
0.342500000	1147.640000000	1105.270000000
0.342750000	1055.360000000	1009.930000000
0.343000000	957.780000000	910.990000000
0.343250000	855.970000000	807.540000000
0.343500000	750.340000000	700.710000000
0.343750000	641.660000000	590.850000000
0.344000000	530.030000000	478.470000000
0.344250000	416.690000000	365.380000000
0.344500000	301.460000000	248.670000000
0.344750000	183.270000000	130.450000000
0.345000000	64.500000000	11.810000000
0.345250000	-54.020000000	-105.400000000
0.345500000	-171.100000000	-221.720000000
0.345750000	-287.770000000	-339.970000000
0.346000000	-406.410000000	-457.010000000
0.346250000	-522.720000000	-571.200000000
0.346500000	-633.240000000	-679.040000000
0.346750000	-738.710000000	-782.310000000
0.347000000	-840.710000000	-883.280000000
0.347250000	-939.550000000	-979.290000000
0.347500000	-1034.270000000	-1072.270000000
0.347750000	-1120.790000000	-1153.130000000
0.348000000	-1196.390000000	-1224.790000000
0.348250000	-1264.060000000	-1288.230000000
0.348500000	-1324.400000000	-1345.160000000
0.348750000	-1377.800000000	-1396.410000000
0.349000000	-1425.450000000	-1439.780000000
0.349250000	-1463.740000000	-1474.400000000
0.349500000	-1494.410000000	-1501.940000000
0.349750000	-1517.270000000	-1520.570000000
0.350000000	-1530.720000000	-1530.010000000
0.350250000	-1535.450000000	-1531.370000000
0.350500000	-1531.730000000	-1523.440000000
0.350750000	-1518.470000000	-1506.420000000
0.351000000	-1495.700000000	-1478.100000000
0.351250000	-1461.470000000	-1438.260000000
0.351500000	-1416.020000000	-1389.510000000
0.351750000	-1360.490000000	-1329.960000000
0.352000000	-1298.930000000	-1267.130000000
0.352250000	-1231.000000000	-1194.530000000
0.352500000	-1149.890000000	-1107.130000000
0.352750000	-1058.120000000	-1013.170000000
0.353000000	-961.110000000	-914.400000000
0.353250000	-859.040000000	-810.410000000
0.353500000	-752.690000000	-703.230000000
0.353750000	-644.180000000	-594.440000000
0.354000000	-533.170000000	-482.350000000
0.354250000	-418.980000000	-366.470000000
0.354500000	-303.030000000	-251.010000000
0.354750000	-185.170000000	-132.860000000
0.355000000	-66.490000000	-14.470000000
0.355250000	51.970000000	103.680000000
0.355500000	169.280000000	220.180000000
0.355750000	286.430000000	337.690000000
0.356000000	404.990000000	455.550000000
0.356250000	520.840000000	568.830000000
0.356500000	631.930000000	677.680000000
0.356750000	738.270000000	781.110000000
0.357000000	839.840000000	881.330000000
0.357250000	937.560000000	977.790000000
0.357500000	1032.350000000	1069.370000000
0.357750000	1119.170000000	1150.670000000
0.358000000	1195.130000000	1222.240000000
0.358250000	1262.080000000	1285.690000000
0.358500000	1322.230000000	1342.970000000
0.358750000	1376.390000000	1393.900000000
0.359000000	1424.220000000	1438.640000000
0.359250000	1463.000000000	1473.110000000
0.359500000	1493.980000000	1500.570000000
0.359750000	1516.740000000	1518.830000000
0.360000000	1530.790000000	1529.800000000
0.360250000	1535.960000000	1530.230000000
0.360500000	1531.840000000	1522.360000000
0.360750000	1519.170000000	1505.850000000
0.361000000	1497.010000000	1478.650000000
0.361250000	1462.740000000	1439.580000000
0.361500000	1417.700000000	1390.860000000
0.361750000	1362.570000000	1331.670000000
0.362000000	1300.780000000	1268.190000000
0.362250000	1233.330000000	1196.900000000
0.362500000	1152.760000000	1109.650000000
0.362750000	1060.590000000	1015.980000000
0.363000000	963.500000000	916.020000000
0.363250000	861.500000000	812.390000000
0.363500000	755.470000000	705.760000000
0.363750000	646.610000000	596.250000000
0.364000000	535.280000000	483.950000000
0.364250000	421.960000000	370.420000000
0.364500000	306.830000000	253.900000000
0.364750000	188.730000000	137.180000000
0.365000000	70.390000000	17.760000000
0.365250000	-47.200000000	-98.720000000
0.365500000	-164.230000000	-215.550000000
0.365750000	-281.720000000	-333.750000000
0.366000000	-400.530000000	-451.660000000
0.366250000	-516.110000000	-564.650000000
0.366500000	-626.750000000	-673.180000000
0.366750000	-733.430000000	-777.500000000
0.367000000	-836.060000000	-877.910000000
0.367250000	-934.240000000	-974.140000000
0.367500000	-1028.620000000	-1067.900000000
0.367750000	-1116.240000000	-1148.850000000
0.368000000	-1193.130000000	-1220.500000000
0.368250000	-1260.970000000	-1284.830000000
0.368500000	-1321.100000000	-1342.350000000
0.368750000	-1374.680000000	-1393.380000000
0.369000000	-1422.840000000	-1437.540000000
0.369250000	-1461.910000000	-1472.390000000
0.369500000	-1492.590000000	-1499.520000000
0.369750000	-1515.720000000	-1519.420000000
0.370000000	-1529.990000000	-1529.200000000
0.370250000	-1535.260000000	-1530.790000000
0.370500000	-1531.850000000	-1523.820000000
0.370750000	-1519.140000000	-1507.030000000
0.371000000	-1496.770000000	-1479.630000000
0.371250000	-1463.120000000	-1441.210000000
0.371500000	-1418.560000000	-1392.070000000
0.371750000	-1363.360000000	-1333.240000000
0.372000000	-1301.720000000	-1269.750000000
0.372250000	-1234.600000000	-1198.810000000
0.372500000	-1154.600000000	-1112.050000000
0.372750000	-1062.960000000	-1017.770000000
0.373000000	-965.990000000	-919.410000000
0.373250000	-864.400000000	-815.560000000
0.373500000	-758.550000000	-709.000000000
0.373750000	-649.910000000	-600.130000000
0.374000000	-538.650000000	-488.110000000
0.374250000	-424.990000000	-373.920000000
0.374500000	-309.800000000	-257.630000000
0.374750000	-191.960000000	-139.170000000
0.375000000	-72.540000000	-20.800000000
0.375250000	46.310000000	98.100000000
0.375500000	163.100000000	214.080000000
0.375750000	279.460000000	330.660000000
0.376000000	398.420000000	448.920000000
0.376250000	515.120000000	562.350000000
0.376500000	625.730000000	671.010000000
0.376750000	731.580000000	775.310000000
0.377000000	834.010000000	875.890000000
0.377250000	932.950000000	972.230000000
0.377500000	1027.380000000	1064.610000000
0.377750000	1114.070000000	1145.470000000
0.378000000	1190.370000000	1218.450000000
0.378250000	1258.660000000	1282.630000000
0.378500000	1319.310000000	1339.850000000
0.378750000	1373.210000000	1391.290000000
0.379000000	1421.160000000	1436.040000000
0.379250000	1460.500000000	1470.430000000
0.379500000	1491.840000000	1498.650000000
0.379750000	1515.200000000	1517.770000000
0.380000000	1529.520000000	1528.360000000
0.380250000	1535.220000000	1530.340000000
0.380500000	1532.020000000	1523.240000000
0.380750000	1519.790000000	1506.050000000
0.381000000	1497.780000000	1480.920000000
0.381250000	1464.110000000	1442.030000000
0.381500000	1419.670000000	1391.750000000
0.381750000	1365.010000000	1334.980000000
0.382000000	1303.360000000	1270.630000000
0.382250000	1236.170000000	1200.520000000
0.382500000	1156.650000000	1113.560000000
0.382750000	1065.140000000	1020.200000000
0.383000000	968.430000000	921.000000000
0.383250000	866.870000000	818.970000000
0.383500000	761.360000000	712.220000000
0.383750000	653.200000000	603.600000000
0.384000000	542.280000000	491.190000000
0.384250000	428.540000000	377.200000000
0.384500000	313.210000000	260.460000000
0.384750000	195.590000000	142.390000000
0.385000000	77.110000000	23.560000000
0.385250000	-41.440000000	-93.370000000
0.385500000	-158.940000000	-209.150000000
0.385750000	-275.280000000	-326.490000000
0.386000000	-393.310000000	-444.240000000
0.386250000	-509.950000000	-558.770000000
0.386500000	-621.460000000	-667.120000000
0.386750000	-727.810000000	-771.450000000
0.387000000	-829.830000000	-872.690000000
0.387250000	-928.640000000	-969.490000000
0.387500000	-1024.070000000	-1061.410000000
0.387750000	-1112.190000000	-1144.220000000
0.388000000	-1188.730000000	-1217.120000000
0.388250000	-1256.690000000	-1281.160000000
0.388500000	-1317.750000000	-1338.900000000
0.388750000	-1372.310000000	-1390.360000000
0.389000000	-1420.580000000	-1435.680000000
0.389250000	-1459.680000000	-1470.100000000
0.389500000	-1491.140000000	-1498.830000000
0.389750000	-1514.690000000	-1517.910000000
0.390000000	-1529.220000000	-1529.690000000
0.390250000	-1534.930000000	-1531.060000000
0.390500000	-1531.690000000	-1523.360000000
0.390750000	-1519.780000000	-1508.170000000
0.391000000	-1498.350000000	-1481.120000000
0.391250000	-1464.940000000	-1443.390000000
0.391500000	-1420.590000000	-1394.700000000
0.391750000	-1366.370000000	-1336.540000000
0.392000000	-1305.250000000	-1273.420000000
0.392250000	-1238.190000000	-1202.390000000
0.392500000	-1158.950000000	-1116.570000000
0.392750000	-1067.660000000	-1022.620000000
0.393000000	-970.900000000	-924.340000000
0.393250000	-869.150000000	-821.320000000
0.393500000	-763.130000000	-714.010000000
0.393750000	-654.560000000	-603.970000000
0.394000000	-543.340000000	-492.940000000
0.394250000	-429.920000000	-378.030000000
0.394500000	-314.740000000	-263.180000000
0.394750000	-196.710000000	-143.140000000
0.395000000	-78.250000000	-26.620000000
0.395250000	39.510000000	90.620000000
0.395500000	156.990000000	207.780000000
0.395750000	274.660000000	325.830000000
0.396000000	393.510000000	444.040000000
0.396250000	509.500000000	557.840000000
0.396500000	620.650000000	666.480000000
0.396750000	727.510000000	771.310000000
0.397000000	829.960000000	871.670000000
0.397250000	927.960000000	967.250000000
0.397500000	1022.520000000	1060.170000000
0.397750000	1110.720000000	1142.560000000
0.398000000	1187.980000000	1215.610000000
0.398250000	1256.030000000	1279.160000000
0.398500000	1316.250000000	1337.800000000
0.398750000	1371.400000000	1390.260000000
0.399000000	1421.370000000	1436.510000000
0.399250000	1462.790000000	1474.020000000
0.399500000	1495.750000000	1503.620000000
0.399750000	1520.420000000	1524.420000000
0.400000000	1536.540000000	1536.520000000
0.400250000	1543.690000000	1539.220000000
0.400500000	1542.060000000	1534.290000000
0.400750000	1531.260000000	1519.110000000
0.401000000	1511.450000000	1495.060000000
0.401250000	1480.680000000	1458.680000000
0.401500000	1438.300000000	1411.550000000
0.401750000	1385.180000000	1356.150000000
0.402000000	1324.940000000	1292.640000000
0.402250000	1257.900000000	1222.040000000
0.402500000	1176.910000000	1132.810000000
0.402750000	1082.950000000	1037.760000000
0.403000000	984.890000000	937.970000000
0.403250000	882.490000000	833.830000000
0.403500000	776.150000000	726.080000000
0.403750000	666.240000000	614.980000000
0.404000000	554.010000000	503.040000000
0.404250000	438.650000000	385.590000000
0.404500000	320.880000000	267.240000000
0.404750000	201.530000000	147.300000000
0.405000000	79.980000000	26.430000000
0.405250000	-40.740000000	-92.250000000
0.405500000	-157.680000000	-209.620000000
0.405750000	-274.700000000	-326.620000000
0.406000000	-394.510000000	-445.570000000
0.406250000	-511.650000000	-559.660000000
0.406500000	-622.710000000	-669.250000000
0.406750000	-729.320000000	-773.510000000
0.407000000	-832.540000000	-874.840000000
0.407250000	-931.990000000	-971.320000000
0.407500000	-1027.260000000	-1064.560000000
0.407750000	-1117.720000000	-1151.390000000
0.408000000	-1195.260000000	-1224.340000000
0.408250000	-1263.890000000	-1289.160000000
0.408500000	-1325.180000000	-1346.800000000
0.408750000	-1379.680000000	-1398.490000000
0.409000000	-1427.920000000	-1443.330000000
0.409250000	-1467.430000000	-1478.460000000
0.409500000	-1499.580000000	-1506.380000000
0.409750000	-1522.670000000	-1525.730000000
0.410000000	-1536.930000000	-1536.680000000
0.410250000	-1542.460000000	-1538.050000000
0.410500000	-1538.720000000	-1529.150000000
0.410750000	-1525.700000000	-1513.470000000
0.411000000	-1503.490000000	-1486.690000000
0.411250000	-1470.050000000	-1447.010000000
0.411500000	-1424.890000000	-1398.290000000
0.411750000	-1370.190000000	-1340.180000000
0.412000000	-1308.700000000	-1276.950000000
0.412250000	-1241.600000000	-1206.480000000
0.412500000	-1161.990000000	-1118.640000000
0.412750000	-1069.390000000	-1024.120000000
0.413000000	-971.550000000	-924.650000000
0.413250000	-868.930000000	-820.460000000
0.413500000	-763.310000000	-713.870000000
0.413750000	-654.760000000	-604.190000000
0.414000000	-542.810000000	-491.540000000
0.414250000	-428.030000000	-376.550000000
0.414500000	-312.120000000	-259.560000000
0.414750000	-193.860000000	-140.650000000
0.415000000	-73.840000000	-21.380000000
0.415250000	45.200000000	96.970000000
0.415500000	163.170000000	213.540000000
0.415750000	280.080000000	331.930000000
0.416000000	398.690000000	450.220000000
0.416250000	516.180000000	565.290000000
0.416500000	628.300000000	674.030000000
0.416750000	734.890000000	778.260000000
0.417000000	837.030000000	879.160000000
0.417250000	936.020000000	976.540000000
0.417500000	1031.810000000	1069.180000000
0.417750000	1121.790000000	1153.130000000
0.418000000	1198.200000000	1225.490000000
0.418250000	1265.590000000	1289.980000000
0.418500000	1327.150000000	1348.320000000
0.418750000	1381.940000000	1399.600000000
0.419000000	1430.490000000	1445.200000000
0.419250000	1469.990000000	1480.900000000
0.419500000	1501.360000000	1508.300000000
0.419750000	1525.010000000	1527.510000000
0.420000000	1539.650000000	1538.260000000
0.420250000	1544.600000000	1539.590000000
0.420500000	1541.510000000	1532.780000000
0.420750000	1529.450000000	1515.750000000
0.421000000	1507.270000000	1490.440000000
0.421250000	1474.140000000	1451.770000000
0.421500000	1429.240000000	1401.990000000
0.421750000	1373.770000000	1343.590000000
0.422000000	1312.860000000	1280.100000000
0.422250000	1246.280000000	1210.550000000
0.422500000	1166.390000000	1122.860000000
0.422750000	1073.560000000	1028.700000000
0.423000000	976.160000000	929.030000000
0.423250000	873.550000000	824.350000000
0.423500000	767.160000000	717.640000000
0.423750000	658.100000000	607.390000000
0.424000000	547.090000000	496.300000000
0.424250000	433.070000000	380.760000000
0.424500000	316.410000000	263.630000000
0.424750000	198.560000000	146.430000000
0.425000000	79.800000000	26.650000000
0.425250000	-38.730000000	-91.590000000
0.425500000	-156.890000000	-208.080000000
0.425750000	-274.390000000	-326.120000000
0.426000000	-393.200000000	-444.920000000
0.426250000	-510.240000000	-559.510000000
0.426500000	-622.270000000	-669.410000000
0.426750000	-729.770000000	-773.920000000
0.427000000	-832.870000000	-875.210000000
0.427250000	-931.640000000	-971.990000000
0.427500000	-1026.970000000	-1065.800000000
0.427750000	-1117.660000000	-1150.180000000
0.428000000	-1195.280000000	-1223.150000000
0.428250000	-1263.340000000	-1287.240000000
0.428500000	-1324.160000000	-1346.490000000
0.428750000	-1379.280000000	-1398.300000000
0.429000000	-1428.620000000	-1443.420000000
0.429250000	-1468.180000000	-1478.670000000
0.429500000	-1499.660000000	-1507.670000000
0.429750000	-1523.090000000	-1526.170000000
0.430000000	-1538.120000000	-1537.680000000
0.430250000	-1544.450000000	-1540.150000000
0.430500000	-1540.990000000	-1533.020000000
0.430750000	-1528.330000000	-1516.240000000
0.431000000	-1507.650000000	-1490.890000000
0.431250000	-1474.900000000	-1452.750000000
0.431500000	-1429.790000000	-1402.370000000
0.431750000	-1375.370000000	-1345.810000000
0.432000000	-1314.630000000	-1283.170000000
0.432250000	-1247.930000000	-1212.600000000
0.432500000	-1168.870000000	-1125.580000000
0.432750000	-1076.630000000	-1032.150000000
0.433000000	-979.150000000	-932.520000000
0.433250000	-876.940000000	-828.750000000
0.433500000	-771.450000000	-722.760000000
0.433750000	-662.830000000	-613.130000000
0.434000000	-551.120000000	-500.060000000
0.434250000	-436.780000000	-385.210000000
0.434500000	-321.800000000	-269.490000000
0.434750000	-203.320000000	-149.050000000
0.435000000	-82.270000000	-29.340000000
0.435250000	36.480000000	87.570000000
0.435500000	153.570000000	204.290000000
0.435750000	270.400000000	322.850000000
0.436000000	390.170000000	441.280000000
0.436250000	507.650000000	555.850000000
0.436500000	619.330000000	665.880000000
0.436750000	726.100000000	770.150000000
0.437000000	829.470000000	871.510000000
0.437250000	929.270000000	968.730000000
0.437500000	1024.490000000	1061.870000000
0.437750000	1114.260000000	1147.330000000
0.438000000	1191.740000000	1219.780000000
0.438250000	1260.400000000	1284.490000000
0.438500000	1322.220000000	1343.460000000
0.438750000	1376.670000000	1394.250000000
0.439000000	1425.630000000	1441.770000000
0.439250000	1466.900000000	1477.860000000
0.439500000	1498.600000000	1505.540000000
0.439750000	1522.100000000	1525.450000000
0.440000000	1537.300000000	1537.450000000
0.440250000	1543.490000000	1538.880000000
0.440500000	1540.850000000	1532.370000000
0.440750000	1529.110000000	1516.850000000
0.441000000	1507.400000000	1490.290000000
0.441250000	1474.970000000	1453.550000000
0.441500000	1431.750000000	1404.090000000
0.441750000	1376.880000000	1345.730000000
0.442000000	1315.700000000	1283.910000000
0.442250000	1249.970000000	1214.740000000
0.442500000	1171.290000000	1127.530000000
0.442750000	1078.440000000	1032.800000000
0.443000000	981.260000000	934.150000000
0.443250000	879.370000000	830.940000000
0.443500000	773.990000000	724.820000000
0.443750000	665.270000000	614.390000000
0.444000000	554.210000000	503.310000000
0.444250000	440.180000000	388.650000000
0.444500000	323.940000000	271.350000000
0.444750000	206.200000000	153.150000000
0.445000000	86.990000000	33.290000000
0.445250000	-32.490000000	-84.490000000
0.445500000	-150.620000000	-200.490000000
0.445750000	-266.800000000	-318.960000000
0.446000000	-385.240000000	-436.960000000
0.446250000	-502.990000000	-551.710000000
0.446500000	-615.730000000	-661.840000000
0.446750000	-722.980000000	-766.900000000
0.447000000	-825.760000000	-868.000000000
0.447250000	-925.250000000	-965.650000000
0.447500000	-1021.670000000	-1060.290000000
0.447750000	-1112.290000000	-1144.680000000
0.448000000	-1189.900000000	-1218.440000000
0.448250000	-1258.560000000	-1283.840000000
0.448500000	-1320.300000000	-1341.810000000
0.448750000	-1375.820000000	-1394.140000000
0.449000000	-1425.010000000	-1440.290000000
0.449250000	-1465.010000000	-1476.660000000
0.449500000	-1497.400000000	-1504.760000000
0.449750000	-1521.580000000	-1524.710000000
0.450000000	-1536.460000000	-1536.380000000
0.450250000	-1542.940000000	-1539.770000000
0.450500000	-1540.630000000	-1532.500000000
0.450750000	-1528.700000000	-1517.360000000
0.451000000	-1507.980000000	-1490.940000000
0.451250000	-1475.700000000	-1453.250000000
0.451500000	-1431.400000000	-1405.060000000
0.451750000	-1377.680000000	-1347.940000000
0.452000000	-1317.410000000	-1285.550000000
0.452250000	-1251.060000000	-1216.230000000
0.452500000	-1173.110000000	-1131.230000000
0.452750000	-1081.360000000	-1036.690000000
0.453000000	-984.220000000	-937.220000000
0.453250000	-881.960000000	-833.760000000
0.453500000	-775.890000000	-726.350000000
0.453750000	-667.160000000	-617.070000000
0.454000000	-555.910000000	-504.230000000
0.454250000	-441.610000000	-390.020000000
0.454500000	-326.310000000	-274.040000000
0.454750000	-208.350000000	-155.700000000
0.455000000	-88.550000000	-36.040000000
0.455250000	29.920000000	81.270000000
0.455500000	147.790000000	198.590000000
0.455750000	265.460000000	317.000000000
0.456000000	384.810000000	436.920000000
0.456250000	501.840000000	550.580000000
0.456500000	613.820000000	660.900000000
0.456750000	721.690000000	765.940000000
0.457000000	825.180000000	866.890000000
0.457250000	924.360000000	964.410000000
0.457500000	1019.610000000	1057.450000000
0.457750000	1110.300000000	1141.950000000
0.458000000	1188.430000000	1216.270000000
0.458250000	1257.260000000	1281.470000000
0.458500000	1318.820000000	1340.890000000
0.458750000	1374.120000000	1391.970000000
0.459000000	1423.620000000	1439.480000000
0.459250000	1464.870000000	1475.080000000
0.459500000	1496.870000000	1504.240000000
0.459750000	1521.160000000	1525.080000000
0.460000000	1537.210000000	1537.180000000
0.460250000	1543.900000000	1539.300000000
0.460500000	1541.350000000	1533.060000000
0.460750000	1530.120000000	1518.180000000
0.461000000	1509.340000000	1492.610000000
0.461250000	1477.070000000	1454.920000000
0.461500000	1433.800000000	1407.380000000
0.461750000	1379.500000000	1349.470000000
0.462000000	1318.580000000	1286.120000000
0.462250000	1253.170000000	1218.860000000
0.462500000	1175.650000000	1132.520000000
0.462750000	1083.180000000	1037.830000000
0.463000000	986.130000000	939.050000000
0.463250000	884.610000000	836.260000000
0.463500000	779.380000000	730.250000000
0.463750000	670.610000000	620.320000000
0.464000000	559.390000000	508.040000000
0.464250000	445.950000000	393.780000000
0.464500000	330.350000000	277.370000000
0.464750000	212.320000000	158.690000000
0.465000000	92.860000000	40.000000000
0.465250000	-26.420000000	-78.220000000
0.465500000	-144.300000000	-195.470000000
0.465750000	-260.600000000	-312.420000000
0.466000000	-379.600000000	-431.670000000
0.466250000	-497.660000000	-546.290000000
0.466500000	-609.980000000	-656.440000000
0.466750000	-717.270000000	-761.880000000
0.467000000	-820.880000000	-863.630000000
0.467250000	-921.130000000	-961.490000000
0.467500000	-1017.200000000	-1055.430000000
0.467750000	-1107.580000000	-1140.440000000
0.468000000	-1185.480000000	-1215.480000000
0.468250000	-1255.290000000	-1280.470000000
0.468500000	-1317.350000000	-1338.770000000
0.468750000	-1372.710000000	-1391.900000000
0.469000000	-1422.400000000	-1438.080000000
0.469250000	-1463.330000000	-1474.920000000
0.469500000	-1495.920000000	-1503.670000000
0.469750000	-1520.400000000	-1524.530000000
0.470000000	-1535.950000000	-1535.800000000
0.470250000	-1543.000000000	-1539.240000000
0.470500000	-1541.090000000	-1533.190000000
0.470750000	-1529.550000000	-1518.260000000
0.471000000	-1509.260000000	-1493.020000000
0.471250000	-1477.620000000	-1455.720000000
0.471500000	-1433.950000000	-1408.160000000
0.471750000	-1380.780000000	-1351.290000000
0.472000000	-1320.740000000	-1289.760000000
0.472250000	-1254.510000000	-1220.490000000
0.472500000	-1177.340000000	-1134.520000000
0.472750000	-1085.970000000	-1041.250000000
0.473000000	-989.220000000	-942.120000000
0.473250000	-887.140000000	-838.830000000
0.473500000	-781.830000000	-732.470000000
0.473750000	-673.530000000	-623.420000000
0.474000000	-562.380000000	-511.400000000
0.474250000	-448.020000000	-397.170000000
0.474500000	-332.490000000	-280.460000000
0.474750000	-214.530000000	-161.690000000
0.475000000	-94.560000000	-41.640000000
0.475250000	24.520000000	76.710000000
0.475500000	142.790000000	193.210000000
0.475750000	259.810000000	311.170000000
0.476000000	378.610000000	430.360000000
0.476250000	496.410000000	546.150000000
0.476500000	609.500000000	656.350000000
0.476750000	717.520000000	760.880000000
0.477000000	820.630000000	862.710000000
0.477250000	919.770000000	960.260000000
0.477500000	1016.190000000	1054.450000000
0.477750000	1107.390000000	1139.970000000
0.478000000	1185.480000000	1213.960000000
0.478250000	1254.410000000	1278.560000000
0.478500000	1316.450000000	1337.580000000
0.478750000	1372.460000000	1391.300000000
0.479000000	1422.370000000	1437.740000000
0.479250000	1463.750000000	1475.250000000
0.479500000	1496.250000000	1503.740000000
0.479750000	1520.770000000	1524.370000000
0.480000000	1536.950000000	1537.030000000
0.480250000	1544.160000000	1540.150000000
0.480500000	1541.890000000	1533.740000000
0.480750000	1530.860000000	1519.070000000
0.481000000	1510.760000000	1493.880000000
0.481250000	1479.150000000	1456.970000000
0.481500000	1436.020000000	1409.810000000
0.481750000	1382.170000000	1351.770000000
0.482000000	1321.820000000	1290.180000000
0.482250000	1256.480000000	1222.050000000
0.482500000	1179.720000000	1137.020000000
0.482750000	1087.400000000	1042.110000000
0.483000000	990.570000000	943.410000000
0.483250000	888.560000000	839.520000000
0.483500000	782.990000000	734.270000000
0.483750000	674.230000000	623.330000000
0.484000000	562.850000000	511.950000000
0.484250000	449.410000000	397.710000000
0.484500000	334.220000000	282.160000000
0.484750000	216.180000000	162.870000000
0.485000000	96.780000000	44.250000000
0.485250000	-21.550000000	-74.540000000
0.485500000	-139.440000000	-190.550000000
0.485750000	-256.580000000	-308.520000000
0.486000000	-375.800000000	-427.720000000
0.486250000	-493.580000000	-542.490000000
0.486500000	-606.300000000	-653.780000000
0.486750000	-714.370000000	-758.580000000
0.487000000	-818.570000000	-861.130000000
0.487250000	-918.160000000	-958.780000000
0.487500000	-1013.890000000	-1053.040000000
0.487750000	-1105.200000000	-1138.690000000
0.488000000	-1184.140000000	-1213.120000000
0.488250000	-1254.120000000	-1278.640000000
0.488500000	-1315.870000000	-1338.030000000
0.488750000	-1371.350000000	-1390.970000000
0.489000000	-1421.400000000	-1437.240000000
0.489250000	-1463.090000000	-1474.810000000
0.489500000	-1495.730000000	-1503.280000000
0.489750000	-1520.330000000	-1524.290000000
0.490000000	-1536.410000000	-1536.470000000
0.490250000	-1543.960000000	-1540.040000000
0.490500000	-1542.460000000	-1534.270000000
0.490750000	-1531.160000000	-1519.380000000
0.491000000	-1510.750000000	-1495.360000000
0.491250000	-1479.730000000	-1458.500000000
0.491500000	-1437.190000000	-1410.770000000
0.491750000	-1383.800000000	-1354.340000000
0.492000000	-1323.660000000	-1292.520000000
0.492250000	-1258.310000000	-1224.280000000
0.492500000	-1182.280000000	-1140.220000000
0.492750000	-1090.980000000	-1046.240000000
0.493000000	-994.400000000	-947.500000000
0.493250000	-892.700000000	-844.720000000
0.493500000	-787.700000000	-738.640000000
0.493750000	-679.290000000	-628.870000000
0.494000000	-568.170000000	-517.800000000
0.494250000	-454.380000000	-402.340000000
0.494500000	-339.290000000	-286.970000000
0.494750000	-221.630000000	-168.870000000
0.495000000	-101.380000000	-48.780000000
0.495250000	18.310000000	69.820000000
0.495500000	136.220000000	187.350000000
0.495750000	252.420000000	304.200000000
0.496000000	371.360000000	422.440000000
0.496250000	490.180000000	538.900000000
0.496500000	603.170000000	648.990000000
0.496750000	710.650000000	755.110000000
0.497000000	814.690000000	856.720000000
0.497250000	914.980000000	954.510000000
0.497500000	1011.140000000	1049.940000000
0.497750000	1101.660000000	1134.230000000
0.498000000	1180.180000000	1208.930000000
0.498250000	1250.470000000	1275.100000000
0.498500000	1313.010000000	1334.690000000
0.498750000	1368.870000000	1387.260000000
0.499000000	1418.740000000	1434.980000000
0.499250000	1460.690000000	1472.230000000
0.499500000	1494.030000000	1501.740000000
[truncated: 198,001 more rows]
