# Supplementary material for: Anti-vibration method for sensing ring of fiber optical current transformer integrating structural design and adaptive signal processing
Source: PLoS One. 2026 Feb 27;21(2):e0341890. doi: 10.1371/journal.pone.0341890 (PMC12948120; doi:10.1371/journal.pone.0341890)
Supplement: S1 Data — (ZIP) [file pone.0341890.s001.zip › Semi-sinusoidal vibration/5G-6ms/2024-11-15_13-17-26_CH2_Wav_2410010+5g6ms-001.csv]

ʱ��/s ��׼����/A ��������/A
0.000000000	-455.850000000	-507.600000000
0.000250000	-570.040000000	-619.470000000
0.000500000	-679.720000000	-727.020000000
0.000750000	-784.160000000	-829.410000000
0.001000000	-885.020000000	-929.050000000
0.001250000	-982.850000000	-1024.860000000
0.001500000	-1076.580000000	-1113.990000000
0.001750000	-1158.000000000	-1190.160000000
0.002000000	-1229.290000000	-1258.210000000
0.002250000	-1293.770000000	-1319.760000000
0.002500000	-1351.650000000	-1374.540000000
0.002750000	-1402.540000000	-1423.170000000
0.003000000	-1446.350000000	-1462.420000000
0.003250000	-1481.020000000	-1493.180000000
0.003500000	-1507.900000000	-1516.540000000
0.003750000	-1526.460000000	-1531.980000000
0.004000000	-1536.470000000	-1537.720000000
0.004250000	-1537.210000000	-1533.620000000
0.004500000	-1529.360000000	-1522.660000000
0.004750000	-1511.890000000	-1501.040000000
0.005000000	-1483.010000000	-1466.390000000
0.005250000	-1443.450000000	-1422.600000000
0.005500000	-1393.410000000	-1367.280000000
0.005750000	-1334.480000000	-1307.120000000
0.006000000	-1270.830000000	-1241.260000000
0.006250000	-1199.200000000	-1161.490000000
0.006500000	-1110.660000000	-1069.550000000
0.006750000	-1015.490000000	-972.490000000
0.007000000	-915.410000000	-870.330000000
0.007250000	-811.850000000	-765.370000000
0.007500000	-704.380000000	-656.220000000
0.007750000	-593.790000000	-544.780000000
0.008000000	-481.140000000	-431.100000000
0.008250000	-366.530000000	-315.160000000
0.008500000	-248.690000000	-196.270000000
0.008750000	-129.380000000	-76.850000000
0.009000000	-10.010000000	41.890000000
0.009250000	108.400000000	159.730000000
0.009500000	224.630000000	276.670000000
0.009750000	343.120000000	395.260000000
0.010000000	461.470000000	511.830000000
0.010250000	574.900000000	623.490000000
0.010500000	683.260000000	729.540000000
0.010750000	788.050000000	833.230000000
0.011000000	889.190000000	931.510000000
0.011250000	986.010000000	1027.610000000
0.011500000	1078.500000000	1115.900000000
0.011750000	1159.800000000	1191.850000000
0.012000000	1231.890000000	1260.390000000
0.012250000	1295.410000000	1321.070000000
0.012500000	1352.390000000	1375.560000000
0.012750000	1404.080000000	1424.460000000
0.013000000	1448.170000000	1462.930000000
0.013250000	1482.610000000	1494.870000000
0.013500000	1509.380000000	1517.990000000
0.013750000	1527.440000000	1532.740000000
0.014000000	1537.200000000	1538.110000000
0.014250000	1537.960000000	1534.700000000
0.014500000	1528.920000000	1521.840000000
0.014750000	1511.650000000	1500.880000000
0.015000000	1484.230000000	1466.880000000
0.015250000	1443.650000000	1421.620000000
0.015500000	1392.420000000	1366.910000000
0.015750000	1334.270000000	1306.550000000
0.016000000	1270.600000000	1240.200000000
0.016250000	1198.520000000	1160.010000000
0.016500000	1109.670000000	1068.240000000
0.016750000	1014.720000000	970.770000000
0.017000000	914.450000000	868.870000000
0.017250000	810.140000000	763.150000000
0.017500000	702.720000000	654.670000000
0.017750000	592.820000000	543.010000000
0.018000000	479.580000000	428.540000000
0.018250000	364.900000000	313.490000000
0.018500000	247.410000000	194.730000000
0.018750000	127.270000000	75.480000000
0.019000000	8.490000000	-43.870000000
0.019250000	-109.040000000	-160.530000000
0.019500000	-225.730000000	-277.470000000
0.019750000	-344.260000000	-396.140000000
0.020000000	-460.710000000	-511.460000000
0.020250000	-574.300000000	-624.050000000
0.020500000	-683.960000000	-731.340000000
0.020750000	-788.760000000	-833.670000000
0.021000000	-889.070000000	-932.910000000
0.021250000	-986.210000000	-1028.460000000
0.021500000	-1079.810000000	-1117.180000000
0.021750000	-1161.420000000	-1193.640000000
0.022000000	-1232.230000000	-1262.240000000
0.022250000	-1295.790000000	-1322.090000000
0.022500000	-1353.420000000	-1376.310000000
0.022750000	-1404.050000000	-1423.860000000
0.023000000	-1447.720000000	-1463.380000000
0.023250000	-1482.380000000	-1495.460000000
0.023500000	-1508.820000000	-1517.520000000
0.023750000	-1527.060000000	-1531.790000000
0.024000000	-1536.850000000	-1537.880000000
0.024250000	-1537.170000000	-1534.280000000
0.024500000	-1528.970000000	-1522.230000000
0.024750000	-1511.270000000	-1499.200000000
0.025000000	-1481.900000000	-1465.470000000
0.025250000	-1441.920000000	-1420.890000000
0.025500000	-1391.360000000	-1365.200000000
0.025750000	-1332.030000000	-1304.150000000
0.026000000	-1268.130000000	-1237.900000000
0.026250000	-1195.930000000	-1157.920000000
0.026500000	-1106.880000000	-1064.900000000
0.026750000	-1011.340000000	-967.650000000
0.027000000	-910.760000000	-865.080000000
0.027250000	-806.550000000	-759.230000000
0.027500000	-698.840000000	-650.520000000
0.027750000	-587.940000000	-538.700000000
0.028000000	-474.950000000	-425.960000000
0.028250000	-360.330000000	-309.000000000
0.028500000	-242.830000000	-191.030000000
0.028750000	-124.210000000	-72.740000000
0.029000000	-5.350000000	46.660000000
0.029250000	113.370000000	164.400000000
0.029500000	229.640000000	281.770000000
0.029750000	347.740000000	399.800000000
0.030000000	465.180000000	515.450000000
0.030250000	578.860000000	626.880000000
0.030500000	687.030000000	733.570000000
0.030750000	791.240000000	836.520000000
0.031000000	892.240000000	935.150000000
0.031250000	989.500000000	1029.870000000
0.031500000	1081.650000000	1118.270000000
0.031750000	1161.840000000	1194.670000000
0.032000000	1233.570000000	1262.180000000
0.032250000	1297.230000000	1322.170000000
0.032500000	1353.900000000	1376.590000000
0.032750000	1404.850000000	1424.960000000
0.033000000	1448.460000000	1463.740000000
0.033250000	1482.830000000	1494.710000000
0.033500000	1509.530000000	1517.950000000
0.033750000	1527.060000000	1531.280000000
0.034000000	1536.320000000	1536.860000000
0.034250000	1537.120000000	1533.840000000
0.034500000	1527.900000000	1519.880000000
0.034750000	1509.690000000	1498.120000000
0.035000000	1481.570000000	1464.730000000
0.035250000	1441.000000000	1417.970000000
0.035500000	1389.280000000	1363.890000000
0.035750000	1330.500000000	1302.250000000
0.036000000	1266.350000000	1235.730000000
0.036250000	1193.650000000	1154.900000000
0.036500000	1104.320000000	1062.560000000
0.036750000	1008.930000000	965.160000000
0.037000000	908.220000000	862.220000000
0.037250000	803.740000000	756.810000000
0.037500000	696.110000000	648.210000000
0.037750000	586.060000000	536.350000000
0.038000000	472.530000000	421.510000000
0.038250000	357.930000000	306.250000000
0.038500000	240.840000000	188.660000000
0.038750000	121.060000000	67.980000000
0.039000000	1.950000000	-51.230000000
0.039250000	-115.650000000	-167.260000000
0.039500000	-232.050000000	-284.520000000
0.039750000	-350.630000000	-402.440000000
0.040000000	-467.040000000	-517.530000000
0.040250000	-580.060000000	-629.390000000
0.040500000	-689.270000000	-736.040000000
0.040750000	-794.220000000	-839.300000000
0.041000000	-894.520000000	-937.850000000
0.041250000	-991.340000000	-1033.190000000
0.041500000	-1084.210000000	-1121.080000000
0.041750000	-1165.400000000	-1197.580000000
0.042000000	-1236.130000000	-1264.800000000
0.042250000	-1299.010000000	-1324.820000000
0.042500000	-1356.480000000	-1380.000000000
0.042750000	-1407.230000000	-1427.280000000
0.043000000	-1450.050000000	-1465.300000000
0.043250000	-1483.830000000	-1496.980000000
0.043500000	-1509.940000000	-1518.460000000
0.043750000	-1527.960000000	-1532.850000000
0.044000000	-1537.300000000	-1538.100000000
0.044250000	-1536.840000000	-1534.090000000
0.044500000	-1528.220000000	-1521.590000000
0.044750000	-1510.350000000	-1498.070000000
0.045000000	-1480.270000000	-1463.640000000
0.045250000	-1439.180000000	-1417.550000000
0.045500000	-1388.120000000	-1362.570000000
0.045750000	-1328.610000000	-1300.490000000
0.046000000	-1264.220000000	-1234.480000000
0.046250000	-1191.130000000	-1153.010000000
0.046500000	-1101.710000000	-1059.890000000
0.046750000	-1006.410000000	-962.040000000
0.047000000	-905.840000000	-860.270000000
0.047250000	-801.550000000	-754.320000000
0.047500000	-693.700000000	-645.360000000
0.047750000	-583.120000000	-533.770000000
0.048000000	-470.490000000	-420.580000000
0.048250000	-355.430000000	-303.320000000
0.048500000	-236.990000000	-183.790000000
0.048750000	-117.960000000	-65.380000000
0.049000000	0.850000000	52.820000000
0.049250000	119.610000000	171.110000000
0.049500000	236.150000000	287.020000000
0.049750000	353.800000000	405.750000000
0.050000000	470.050000000	520.710000000
0.050250000	583.770000000	631.540000000
0.050500000	692.270000000	739.010000000
0.050750000	796.270000000	840.560000000
0.051000000	896.700000000	940.110000000
0.051250000	993.960000000	1034.640000000
0.051500000	1086.230000000	1122.680000000
0.051750000	1165.510000000	1197.800000000
0.052000000	1236.460000000	1264.960000000
0.052250000	1299.910000000	1324.740000000
0.052500000	1356.570000000	1378.590000000
0.052750000	1407.250000000	1427.130000000
0.053000000	1450.170000000	1465.890000000
0.053250000	1483.890000000	1495.250000000
0.053500000	1510.160000000	1518.080000000
0.053750000	1527.440000000	1531.190000000
0.054000000	1536.210000000	1536.960000000
0.054250000	1536.310000000	1532.080000000
0.054500000	1526.800000000	1518.530000000
0.054750000	1508.370000000	1496.870000000
0.055000000	1479.510000000	1462.470000000
0.055250000	1438.320000000	1415.680000000
0.055500000	1386.130000000	1359.720000000
0.055750000	1327.400000000	1299.270000000
0.056000000	1263.270000000	1231.930000000
0.056250000	1189.690000000	1150.370000000
0.056500000	1099.790000000	1058.450000000
0.056750000	1004.060000000	959.470000000
0.057000000	902.940000000	856.640000000
0.057250000	798.360000000	750.920000000
0.057500000	690.370000000	641.210000000
0.057750000	579.790000000	530.170000000
0.058000000	466.170000000	415.660000000
0.058250000	351.810000000	299.930000000
0.058500000	234.650000000	181.790000000
0.058750000	115.090000000	61.890000000
0.059000000	-3.700000000	-55.900000000
0.059250000	-120.980000000	-172.860000000
0.059500000	-237.400000000	-289.840000000
0.059750000	-356.640000000	-409.220000000
0.060000000	-473.700000000	-523.960000000
0.060250000	-586.380000000	-635.600000000
0.060500000	-694.910000000	-742.490000000
0.060750000	-799.760000000	-844.930000000
0.061000000	-900.200000000	-942.980000000
0.061250000	-996.580000000	-1038.510000000
0.061500000	-1088.780000000	-1125.470000000
0.061750000	-1169.520000000	-1201.740000000
0.062000000	-1239.950000000	-1267.910000000
0.062250000	-1302.510000000	-1328.500000000
0.062500000	-1359.220000000	-1382.790000000
0.062750000	-1409.810000000	-1429.810000000
0.063000000	-1452.660000000	-1468.660000000
0.063250000	-1486.250000000	-1497.910000000
0.063500000	-1511.790000000	-1520.460000000
0.063750000	-1529.180000000	-1534.260000000
0.064000000	-1538.220000000	-1538.970000000
0.064250000	-1537.630000000	-1533.890000000
0.064500000	-1528.110000000	-1520.030000000
0.064750000	-1509.710000000	-1498.270000000
0.065000000	-1479.470000000	-1462.450000000
0.065250000	-1438.070000000	-1416.860000000
0.065500000	-1386.500000000	-1360.860000000
0.065750000	-1326.910000000	-1298.990000000
0.066000000	-1262.480000000	-1231.630000000
0.066250000	-1188.600000000	-1150.530000000
0.066500000	-1098.660000000	-1057.170000000
0.066750000	-1003.080000000	-959.590000000
0.067000000	-902.230000000	-856.260000000
0.067250000	-797.710000000	-750.960000000
0.067500000	-689.860000000	-641.100000000
0.067750000	-579.170000000	-529.600000000
0.068000000	-466.240000000	-415.720000000
0.068250000	-351.350000000	-301.090000000
0.068500000	-233.060000000	-181.420000000
0.068750000	-114.040000000	-61.460000000
0.069000000	4.700000000	57.930000000
0.069250000	123.280000000	174.690000000
0.069500000	239.980000000	291.300000000
0.069750000	357.820000000	410.290000000
0.070000000	475.350000000	526.260000000
0.070250000	589.080000000	636.790000000
0.070500000	697.420000000	743.810000000
0.070750000	801.030000000	845.520000000
0.071000000	901.330000000	943.570000000
0.071250000	998.530000000	1038.910000000
0.071500000	1090.460000000	1126.800000000
0.071750000	1169.320000000	1201.420000000
0.072000000	1239.860000000	1268.820000000
0.072250000	1303.200000000	1328.450000000
0.072500000	1359.830000000	1381.590000000
0.072750000	1409.920000000	1429.410000000
0.073000000	1452.660000000	1468.510000000
0.073250000	1486.540000000	1498.240000000
0.073500000	1512.620000000	1520.610000000
0.073750000	1529.400000000	1533.050000000
0.074000000	1537.620000000	1538.020000000
0.074250000	1537.310000000	1533.150000000
0.074500000	1527.670000000	1520.680000000
0.074750000	1508.670000000	1496.580000000
0.075000000	1479.230000000	1462.300000000
0.075250000	1438.330000000	1415.360000000
0.075500000	1385.930000000	1359.550000000
0.075750000	1326.420000000	1298.240000000
0.076000000	1262.170000000	1230.990000000
0.076250000	1188.350000000	1148.790000000
0.076500000	1098.100000000	1055.870000000
0.076750000	1002.260000000	957.650000000
0.077000000	901.300000000	855.250000000
0.077250000	796.950000000	749.140000000
0.077500000	689.130000000	640.410000000
0.077750000	578.650000000	529.110000000
0.078000000	464.960000000	414.430000000
0.078250000	350.170000000	299.150000000
0.078500000	232.650000000	179.820000000
0.078750000	112.930000000	59.900000000
0.079000000	-6.510000000	-58.650000000
0.079250000	-124.080000000	-176.180000000
0.079500000	-240.120000000	-293.260000000
0.079750000	-358.970000000	-411.700000000
0.080000000	-477.300000000	-528.210000000
0.080250000	-590.260000000	-639.250000000
0.080500000	-698.830000000	-745.230000000
0.080750000	-803.730000000	-847.560000000
0.081000000	-904.300000000	-947.560000000
0.081250000	-1000.630000000	-1042.430000000
0.081500000	-1092.670000000	-1129.790000000
0.081750000	-1173.270000000	-1204.790000000
0.082000000	-1243.760000000	-1271.680000000
0.082250000	-1305.930000000	-1331.610000000
0.082500000	-1362.450000000	-1385.390000000
0.082750000	-1412.860000000	-1432.540000000
0.083000000	-1455.210000000	-1470.670000000
0.083250000	-1488.520000000	-1500.590000000
0.083500000	-1514.030000000	-1522.320000000
0.083750000	-1531.160000000	-1535.470000000
0.084000000	-1539.670000000	-1540.210000000
0.084250000	-1538.970000000	-1535.280000000
0.084500000	-1529.260000000	-1521.770000000
0.084750000	-1510.610000000	-1498.130000000
0.085000000	-1479.930000000	-1462.270000000
0.085250000	-1438.200000000	-1416.540000000
0.085500000	-1386.530000000	-1360.320000000
0.085750000	-1326.940000000	-1298.710000000
0.086000000	-1262.060000000	-1231.560000000
0.086250000	-1187.530000000	-1149.180000000
0.086500000	-1097.330000000	-1055.820000000
0.086750000	-1001.570000000	-957.490000000
0.087000000	-900.370000000	-854.460000000
0.087250000	-795.360000000	-747.960000000
0.087500000	-686.970000000	-637.830000000
0.087750000	-576.200000000	-526.770000000
0.088000000	-462.830000000	-412.630000000
0.088250000	-347.450000000	-296.220000000
0.088500000	-229.320000000	-176.810000000
0.088750000	-110.390000000	-58.100000000
0.089000000	8.050000000	60.690000000
0.089250000	126.830000000	177.730000000
0.089500000	243.880000000	295.710000000
0.089750000	362.090000000	414.300000000
0.090000000	479.990000000	531.280000000
0.090250000	593.780000000	641.570000000
0.090500000	702.450000000	748.290000000
0.090750000	805.870000000	850.160000000
0.091000000	905.790000000	949.400000000
0.091250000	1003.080000000	1044.010000000
0.091500000	1094.960000000	1130.370000000
0.091750000	1173.630000000	1205.610000000
0.092000000	1243.650000000	1272.180000000
0.092250000	1306.460000000	1331.990000000
0.092500000	1363.010000000	1385.040000000
0.092750000	1413.370000000	1433.050000000
0.093000000	1455.640000000	1470.470000000
0.093250000	1489.040000000	1500.010000000
0.093500000	1514.740000000	1523.200000000
0.093750000	1531.480000000	1535.870000000
0.094000000	1539.520000000	1539.480000000
0.094250000	1538.630000000	1534.540000000
0.094500000	1528.830000000	1521.230000000
0.094750000	1510.000000000	1497.590000000
0.095000000	1479.760000000	1462.360000000
0.095250000	1438.030000000	1416.010000000
0.095500000	1386.000000000	1360.630000000
0.095750000	1326.390000000	1298.030000000
0.096000000	1261.460000000	1230.620000000
0.096250000	1186.840000000	1147.750000000
0.096500000	1096.300000000	1053.950000000
0.096750000	1000.290000000	956.300000000
0.097000000	898.920000000	853.120000000
0.097250000	794.170000000	746.200000000
0.097500000	686.060000000	637.900000000
0.097750000	575.220000000	524.850000000
0.098000000	461.530000000	411.390000000
0.098250000	346.770000000	294.940000000
0.098500000	228.880000000	175.100000000
0.098750000	108.990000000	55.880000000
0.099000000	-10.210000000	-62.810000000
0.099250000	-128.130000000	-179.900000000
0.099500000	-244.120000000	-296.310000000
0.099750000	-363.010000000	-416.370000000
0.100000000	-481.730000000	-532.750000000
0.100250000	-594.870000000	-643.080000000
0.100500000	-703.140000000	-750.090000000
0.100750000	-807.760000000	-852.550000000
0.101000000	-908.380000000	-950.570000000
0.101250000	-1004.870000000	-1046.410000000
0.101500000	-1096.150000000	-1132.650000000
0.101750000	-1176.330000000	-1208.420000000
0.102000000	-1246.850000000	-1275.180000000
0.102250000	-1309.100000000	-1334.350000000
0.102500000	-1364.870000000	-1387.560000000
0.102750000	-1415.160000000	-1434.580000000
0.103000000	-1457.630000000	-1472.620000000
0.103250000	-1490.520000000	-1502.390000000
0.103500000	-1515.520000000	-1523.750000000
0.103750000	-1532.330000000	-1536.670000000
0.104000000	-1540.840000000	-1541.540000000
0.104250000	-1539.920000000	-1536.090000000
0.104500000	-1529.480000000	-1522.180000000
0.104750000	-1510.170000000	-1498.350000000
0.105000000	-1479.760000000	-1461.820000000
0.105250000	-1437.340000000	-1415.100000000
0.105500000	-1384.250000000	-1359.010000000
0.105750000	-1324.740000000	-1296.840000000
0.106000000	-1259.910000000	-1228.540000000
0.106250000	-1184.540000000	-1145.610000000
0.106500000	-1093.860000000	-1052.200000000
0.106750000	-998.050000000	-953.800000000
0.107000000	-896.820000000	-850.950000000
0.107250000	-791.920000000	-745.350000000
0.107500000	-683.640000000	-635.610000000
0.107750000	-572.970000000	-523.290000000
0.108000000	-459.520000000	-409.110000000
0.108250000	-344.120000000	-292.450000000
0.108500000	-225.660000000	-172.620000000
0.108750000	-105.670000000	-52.360000000
0.109000000	13.520000000	66.300000000
0.109250000	131.670000000	181.910000000
0.109500000	248.500000000	299.600000000
0.109750000	367.300000000	420.120000000
0.110000000	485.190000000	536.180000000
0.110250000	598.810000000	647.440000000
0.110500000	707.520000000	753.820000000
0.110750000	811.280000000	855.430000000
0.111000000	910.880000000	953.920000000
0.111250000	1007.680000000	1048.840000000
0.111500000	1099.380000000	1134.520000000
0.111750000	1177.790000000	1208.830000000
0.112000000	1247.320000000	1275.540000000
0.112250000	1309.710000000	1334.550000000
0.112500000	1366.130000000	1388.230000000
0.112750000	1415.800000000	1434.390000000
0.113000000	1457.570000000	1472.460000000
0.113250000	1491.040000000	1502.580000000
0.113500000	1516.270000000	1524.190000000
0.113750000	1532.510000000	1537.220000000
0.114000000	1540.230000000	1540.290000000
0.114250000	1539.050000000	1535.670000000
0.114500000	1528.770000000	1520.800000000
0.114750000	1509.290000000	1496.550000000
0.115000000	1478.310000000	1460.180000000
0.115250000	1436.350000000	1413.610000000
0.115500000	1384.070000000	1357.760000000
0.115750000	1324.130000000	1295.620000000
0.116000000	1258.880000000	1228.040000000
0.116250000	1183.710000000	1143.940000000
0.116500000	1092.710000000	1050.620000000
0.116750000	996.160000000	952.390000000
0.117000000	894.300000000	847.560000000
0.117250000	789.000000000	741.390000000
0.117500000	680.670000000	631.680000000
0.117750000	569.570000000	519.510000000
0.118000000	455.500000000	404.730000000
0.118250000	340.430000000	288.250000000
0.118500000	222.670000000	168.690000000
0.118750000	103.480000000	50.310000000
0.119000000	-15.620000000	-68.210000000
0.119250000	-133.840000000	-184.630000000
0.119500000	-250.240000000	-302.740000000
0.119750000	-369.120000000	-421.860000000
0.120000000	-487.760000000	-537.970000000
0.120250000	-600.740000000	-649.270000000
0.120500000	-708.590000000	-755.520000000
0.120750000	-812.840000000	-857.540000000
0.121000000	-913.450000000	-956.290000000
0.121250000	-1009.970000000	-1051.280000000
0.121500000	-1100.800000000	-1136.610000000
0.121750000	-1180.220000000	-1211.680000000
0.122000000	-1250.560000000	-1278.940000000
0.122250000	-1312.670000000	-1338.720000000
0.122500000	-1368.330000000	-1390.880000000
0.122750000	-1418.160000000	-1437.530000000
0.123000000	-1459.860000000	-1474.850000000
0.123250000	-1492.420000000	-1504.490000000
0.123500000	-1517.530000000	-1526.390000000
0.123750000	-1533.980000000	-1537.910000000
0.124000000	-1541.590000000	-1541.390000000
0.124250000	-1540.370000000	-1536.840000000
0.124500000	-1529.780000000	-1522.230000000
0.124750000	-1509.670000000	-1496.860000000
0.125000000	-1478.370000000	-1460.970000000
0.125250000	-1435.950000000	-1413.880000000
0.125500000	-1382.490000000	-1356.200000000
0.125750000	-1322.540000000	-1294.340000000
0.126000000	-1257.220000000	-1226.160000000
0.126250000	-1180.820000000	-1141.260000000
0.126500000	-1089.550000000	-1047.940000000
0.126750000	-993.360000000	-948.890000000
0.127000000	-891.860000000	-846.670000000
0.127250000	-786.350000000	-739.070000000
0.127500000	-677.510000000	-628.970000000
0.127750000	-567.030000000	-517.890000000
0.128000000	-453.660000000	-402.510000000
0.128250000	-337.650000000	-284.960000000
0.128500000	-219.280000000	-167.210000000
0.128750000	-100.060000000	-47.520000000
0.129000000	18.880000000	71.120000000
0.129250000	137.330000000	189.310000000
0.129500000	254.450000000	305.680000000
0.129750000	373.370000000	425.620000000
0.130000000	490.770000000	541.600000000
0.130250000	603.660000000	651.510000000
0.130500000	711.990000000	758.350000000
0.130750000	815.720000000	859.500000000
0.131000000	915.090000000	958.130000000
0.131250000	1011.540000000	1052.790000000
0.131500000	1102.650000000	1137.750000000
0.131750000	1180.860000000	1211.850000000
0.132000000	1250.100000000	1278.410000000
0.132250000	1311.880000000	1337.190000000
0.132500000	1368.240000000	1390.290000000
0.132750000	1418.110000000	1437.330000000
0.133000000	1459.120000000	1474.670000000
0.133250000	1491.940000000	1503.910000000
0.133500000	1516.940000000	1524.320000000
0.133750000	1533.050000000	1536.150000000
0.134000000	1540.520000000	1539.910000000
0.134250000	1538.560000000	1534.300000000
0.134500000	1528.000000000	1520.720000000
0.134750000	1508.930000000	1495.750000000
0.135000000	1477.150000000	1459.140000000
0.135250000	1434.130000000	1411.840000000
0.135500000	1381.840000000	1355.100000000
0.135750000	1321.930000000	1293.360000000
0.136000000	1256.100000000	1224.940000000
0.136250000	1180.100000000	1140.290000000
0.136500000	1089.060000000	1046.240000000
0.136750000	992.500000000	947.850000000
0.137000000	890.630000000	844.990000000
0.137250000	785.740000000	738.180000000
0.137500000	677.820000000	628.570000000
0.137750000	566.540000000	515.710000000
0.138000000	452.620000000	402.720000000
0.138250000	337.600000000	286.280000000
0.138500000	218.940000000	164.990000000
0.138750000	98.900000000	45.330000000
0.139000000	-20.180000000	-72.740000000
0.139250000	-138.130000000	-189.000000000
0.139500000	-254.540000000	-307.330000000
0.139750000	-373.330000000	-427.060000000
0.140000000	-491.470000000	-541.840000000
0.140250000	-604.420000000	-652.600000000
0.140500000	-711.990000000	-758.260000000
0.140750000	-816.060000000	-860.540000000
0.141000000	-916.530000000	-959.560000000
0.141250000	-1013.090000000	-1053.650000000
0.141500000	-1103.520000000	-1139.560000000
0.141750000	-1182.110000000	-1214.390000000
0.142000000	-1252.020000000	-1280.040000000
0.142250000	-1314.260000000	-1339.340000000
0.142500000	-1369.240000000	-1392.520000000
0.142750000	-1418.860000000	-1438.800000000
0.143000000	-1460.680000000	-1475.070000000
0.143250000	-1492.700000000	-1504.370000000
0.143500000	-1517.170000000	-1525.010000000
0.143750000	-1533.400000000	-1538.070000000
0.144000000	-1540.900000000	-1541.010000000
0.144250000	-1539.320000000	-1535.180000000
0.144500000	-1528.300000000	-1520.960000000
0.144750000	-1507.690000000	-1494.680000000
0.145000000	-1476.360000000	-1458.410000000
0.145250000	-1433.440000000	-1409.970000000
0.145500000	-1379.190000000	-1352.820000000
0.145750000	-1319.220000000	-1291.910000000
0.146000000	-1254.100000000	-1223.200000000
0.146250000	-1177.140000000	-1137.730000000
0.146500000	-1085.520000000	-1043.270000000
0.146750000	-989.180000000	-944.980000000
0.147000000	-887.590000000	-841.040000000
0.147250000	-782.220000000	-734.430000000
0.147500000	-673.200000000	-624.470000000
0.147750000	-562.270000000	-513.660000000
0.148000000	-449.070000000	-398.510000000
0.148250000	-333.190000000	-281.520000000
0.148500000	-214.880000000	-163.170000000
0.148750000	-95.690000000	-43.350000000
0.149000000	23.290000000	75.430000000
0.149250000	141.120000000	192.160000000
0.149500000	257.830000000	309.510000000
0.149750000	376.940000000	429.570000000
0.150000000	494.590000000	545.040000000
0.150250000	607.320000000	655.420000000
0.150500000	715.510000000	761.430000000
0.150750000	819.430000000	862.930000000
0.151000000	918.620000000	961.550000000
0.151250000	1014.670000000	1056.130000000
0.151500000	1105.280000000	1140.350000000
0.151750000	1183.210000000	1214.680000000
0.152000000	1252.350000000	1280.580000000
0.152250000	1313.860000000	1338.810000000
0.152500000	1370.000000000	1391.230000000
0.152750000	1419.700000000	1439.070000000
0.153000000	1460.330000000	1475.100000000
0.153250000	1493.040000000	1504.880000000
0.153500000	1517.550000000	1524.260000000
0.153750000	1533.170000000	1536.780000000
0.154000000	1540.540000000	1539.500000000
0.154250000	1538.530000000	1533.130000000
0.154500000	1527.220000000	1518.200000000
0.154750000	1507.390000000	1494.320000000
0.155000000	1475.670000000	1457.380000000
0.155250000	1432.110000000	1408.920000000
0.155500000	1379.210000000	1352.110000000
0.155750000	1319.110000000	1290.560000000
0.156000000	1253.110000000	1221.450000000
0.156250000	1176.410000000	1136.570000000
0.156500000	1085.100000000	1042.440000000
0.156750000	988.330000000	943.290000000
0.157000000	886.140000000	839.740000000
0.157250000	780.900000000	733.630000000
0.157500000	672.770000000	623.590000000
0.157750000	561.680000000	511.350000000
0.158000000	447.440000000	396.610000000
0.158250000	332.290000000	281.160000000
0.158500000	213.990000000	160.490000000
0.158750000	94.490000000	41.900000000
0.159000000	-24.550000000	-77.290000000
0.159250000	-142.690000000	-194.390000000
0.159500000	-259.290000000	-312.540000000
0.159750000	-377.870000000	-431.130000000
0.160000000	-496.310000000	-546.850000000
0.160250000	-609.340000000	-656.960000000
0.160500000	-716.690000000	-763.130000000
0.160750000	-820.270000000	-865.960000000
0.161000000	-920.780000000	-963.250000000
0.161250000	-1017.330000000	-1058.550000000
0.161500000	-1107.100000000	-1142.780000000
0.161750000	-1185.170000000	-1217.120000000
0.162000000	-1254.650000000	-1282.890000000
0.162250000	-1316.660000000	-1341.190000000
0.162500000	-1371.710000000	-1394.130000000
0.162750000	-1420.760000000	-1440.500000000
0.163000000	-1461.990000000	-1476.820000000
0.163250000	-1494.070000000	-1505.840000000
0.163500000	-1518.350000000	-1526.560000000
0.163750000	-1534.140000000	-1538.050000000
0.164000000	-1540.930000000	-1540.020000000
0.164250000	-1539.140000000	-1535.610000000
0.164500000	-1528.140000000	-1520.130000000
0.164750000	-1506.740000000	-1493.580000000
0.165000000	-1474.490000000	-1457.410000000
0.165250000	-1431.890000000	-1408.690000000
0.165500000	-1377.560000000	-1350.680000000
0.165750000	-1316.900000000	-1288.680000000
0.166000000	-1251.490000000	-1219.570000000
0.166250000	-1174.070000000	-1134.770000000
0.166500000	-1082.210000000	-1040.130000000
0.166750000	-985.550000000	-941.430000000
0.167000000	-884.150000000	-838.900000000
0.167250000	-778.990000000	-731.960000000
0.167500000	-669.980000000	-622.000000000
0.167750000	-559.040000000	-509.950000000
0.168000000	-445.940000000	-395.190000000
0.168250000	-329.840000000	-277.050000000
0.168500000	-211.100000000	-158.900000000
0.168750000	-91.480000000	-39.040000000
0.169000000	27.790000000	79.980000000
0.169250000	145.630000000	197.250000000
0.169500000	262.570000000	314.100000000
0.169750000	381.610000000	433.180000000
0.170000000	499.440000000	549.530000000
0.170250000	611.880000000	660.200000000
0.170500000	719.820000000	765.830000000
0.170750000	823.720000000	867.880000000
0.171000000	923.050000000	965.880000000
0.171250000	1018.770000000	1060.360000000
0.171500000	1109.010000000	1143.850000000
0.171750000	1186.780000000	1217.680000000
0.172000000	1255.840000000	1282.750000000
0.172250000	1316.850000000	1341.730000000
0.172500000	1372.790000000	1395.080000000
0.172750000	1422.590000000	1440.730000000
0.173000000	1462.830000000	1477.130000000
0.173250000	1495.040000000	1506.770000000
0.173500000	1519.480000000	1527.390000000
0.173750000	1535.040000000	1538.280000000
0.174000000	1541.720000000	1540.880000000
0.174250000	1539.090000000	1534.680000000
0.174500000	1527.590000000	1518.810000000
0.174750000	1507.730000000	1494.250000000
0.175000000	1475.090000000	1456.250000000
0.175250000	1430.670000000	1407.850000000
0.175500000	1377.460000000	1350.510000000
0.175750000	1317.310000000	1287.850000000
0.176000000	1250.820000000	1219.060000000
0.176250000	1173.060000000	1132.650000000
0.176500000	1081.430000000	1039.610000000
0.176750000	984.520000000	939.590000000
0.177000000	882.040000000	835.500000000
0.177250000	776.490000000	729.650000000
0.177500000	667.940000000	618.990000000
0.177750000	556.500000000	506.000000000
0.178000000	442.250000000	391.960000000
0.178250000	327.010000000	275.450000000
0.178500000	208.440000000	154.950000000
0.178750000	89.350000000	37.040000000
0.179000000	-29.120000000	-80.940000000
0.179250000	-147.270000000	-198.150000000
0.179500000	-264.430000000	-317.060000000
0.179750000	-383.020000000	-435.920000000
0.180000000	-500.900000000	-552.070000000
0.180250000	-614.140000000	-662.070000000
0.180500000	-721.590000000	-767.980000000
0.180750000	-824.730000000	-869.770000000
0.181000000	-924.760000000	-968.800000000
0.181250000	-1021.480000000	-1061.980000000
0.181500000	-1111.340000000	-1146.400000000
0.181750000	-1188.610000000	-1220.120000000
0.182000000	-1257.490000000	-1285.780000000
0.182250000	-1319.660000000	-1343.990000000
0.182500000	-1374.490000000	-1396.890000000
0.182750000	-1423.510000000	-1442.880000000
0.183000000	-1464.480000000	-1479.970000000
0.183250000	-1496.570000000	-1507.900000000
0.183500000	-1520.450000000	-1528.830000000
0.183750000	-1536.170000000	-1539.810000000
0.184000000	-1542.810000000	-1542.300000000
0.184250000	-1540.480000000	-1536.240000000
0.184500000	-1529.210000000	-1520.400000000
0.184750000	-1507.750000000	-1494.380000000
0.185000000	-1475.090000000	-1457.140000000
0.185250000	-1431.730000000	-1408.440000000
0.185500000	-1377.390000000	-1350.380000000
0.185750000	-1316.870000000	-1288.440000000
0.186000000	-1251.060000000	-1219.180000000
0.186250000	-1172.770000000	-1133.360000000
0.186500000	-1080.530000000	-1038.370000000
0.186750000	-983.300000000	-938.510000000
0.187000000	-881.060000000	-835.640000000
0.187250000	-775.750000000	-727.750000000
0.187500000	-666.700000000	-617.990000000
0.187750000	-555.110000000	-506.370000000
0.188000000	-441.720000000	-390.620000000
0.188250000	-326.240000000	-273.900000000
0.188500000	-207.690000000	-155.260000000
0.188750000	-88.080000000	-36.320000000
0.189000000	31.220000000	83.540000000
0.189250000	148.970000000	200.350000000
0.189500000	265.960000000	318.710000000
0.189750000	385.570000000	437.640000000
0.190000000	503.480000000	553.860000000
0.190250000	615.320000000	663.540000000
0.190500000	722.860000000	769.700000000
0.190750000	826.710000000	870.970000000
0.191000000	926.270000000	968.390000000
0.191250000	1021.760000000	1062.730000000
0.191500000	1111.220000000	1146.780000000
0.191750000	1188.790000000	1219.510000000
0.192000000	1257.750000000	1284.540000000
0.192250000	1318.450000000	1343.200000000
0.192500000	1373.760000000	1396.230000000
0.192750000	1423.310000000	1442.320000000
0.193000000	1463.740000000	1477.760000000
0.193250000	1495.690000000	1506.310000000
0.193500000	1519.610000000	1526.850000000
0.193750000	1534.870000000	1537.790000000
0.194000000	1541.660000000	1541.710000000
0.194250000	1539.100000000	1533.650000000
0.194500000	1526.930000000	1518.700000000
0.194750000	1506.770000000	1493.100000000
0.195000000	1474.180000000	1454.790000000
0.195250000	1429.720000000	1406.190000000
0.195500000	1375.950000000	1349.470000000
0.195750000	1315.860000000	1287.420000000
0.196000000	1249.850000000	1217.870000000
0.196250000	1171.360000000	1131.350000000
0.196500000	1079.450000000	1036.740000000
0.196750000	982.680000000	937.430000000
0.197000000	880.390000000	833.800000000
0.197250000	774.760000000	727.280000000
0.197500000	666.510000000	618.050000000
0.197750000	555.620000000	505.200000000
0.198000000	441.420000000	391.350000000
0.198250000	325.880000000	274.860000000
0.198500000	207.370000000	154.600000000
0.198750000	87.300000000	34.640000000
0.199000000	-31.890000000	-84.810000000
0.199250000	-149.910000000	-201.310000000
0.199500000	-266.550000000	-318.160000000
0.199750000	-384.820000000	-438.380000000
0.200000000	-502.450000000	-552.660000000
0.200250000	-615.470000000	-663.610000000
0.200500000	-723.250000000	-769.810000000
0.200750000	-826.360000000	-871.040000000
0.201000000	-926.140000000	-969.370000000
0.201250000	-1022.640000000	-1063.460000000
0.201500000	-1112.280000000	-1147.940000000
0.201750000	-1189.580000000	-1221.170000000
0.202000000	-1258.180000000	-1286.510000000
0.202250000	-1320.050000000	-1344.810000000
0.202500000	-1375.300000000	-1397.570000000
0.202750000	-1423.980000000	-1443.350000000
0.203000000	-1464.270000000	-1479.630000000
0.203250000	-1496.330000000	-1507.540000000
0.203500000	-1520.160000000	-1527.230000000
0.203750000	-1535.270000000	-1539.030000000
0.204000000	-1541.740000000	-1541.450000000
0.204250000	-1539.380000000	-1534.780000000
0.204500000	-1527.740000000	-1518.830000000
0.204750000	-1505.900000000	-1492.000000000
0.205000000	-1472.670000000	-1454.710000000
0.205250000	-1429.080000000	-1405.810000000
0.205500000	-1374.680000000	-1347.290000000
0.205750000	-1313.740000000	-1285.720000000
0.206000000	-1247.510000000	-1215.230000000
0.206250000	-1168.890000000	-1129.040000000
0.206500000	-1076.860000000	-1035.210000000
0.206750000	-979.640000000	-935.160000000
0.207000000	-877.430000000	-831.760000000
0.207250000	-771.710000000	-723.510000000
0.207500000	-662.660000000	-614.250000000
0.207750000	-551.330000000	-501.790000000
0.208000000	-437.620000000	-387.570000000
0.208250000	-321.800000000	-269.800000000
0.208500000	-203.320000000	-151.250000000
0.208750000	-83.920000000	-32.060000000
0.209000000	35.220000000	87.400000000
0.209250000	153.110000000	205.060000000
0.209500000	269.700000000	322.670000000
0.209750000	389.130000000	441.660000000
0.210000000	506.830000000	556.550000000
0.210250000	618.370000000	666.230000000
0.210500000	725.620000000	771.800000000
0.210750000	829.300000000	873.080000000
0.211000000	929.010000000	971.260000000
0.211250000	1024.450000000	1064.970000000
0.211500000	1113.060000000	1147.980000000
0.211750000	1190.210000000	1220.810000000
0.212000000	1259.180000000	1285.970000000
0.212250000	1319.870000000	1344.070000000
0.212500000	1374.770000000	1396.810000000
0.212750000	1424.250000000	1442.710000000
0.213000000	1464.340000000	1478.910000000
0.213250000	1495.820000000	1506.800000000
0.213500000	1519.520000000	1526.830000000
0.213750000	1534.820000000	1538.020000000
0.214000000	1541.010000000	1540.510000000
0.214250000	1537.960000000	1532.450000000
0.214500000	1525.990000000	1516.340000000
0.214750000	1504.940000000	1491.570000000
0.215000000	1471.880000000	1453.190000000
0.215250000	1427.360000000	1403.540000000
0.215500000	1373.170000000	1346.360000000
0.215750000	1312.850000000	1284.500000000
0.216000000	1246.290000000	1214.180000000
0.216250000	1167.090000000	1126.780000000
0.216500000	1074.880000000	1032.610000000
0.216750000	977.640000000	932.560000000
0.217000000	875.500000000	828.850000000
0.217250000	769.870000000	722.040000000
0.217500000	660.910000000	612.050000000
0.217750000	549.770000000	499.940000000
0.218000000	436.030000000	385.070000000
0.218250000	320.330000000	268.450000000
0.218500000	201.480000000	149.120000000
0.218750000	82.120000000	29.110000000
0.219000000	-36.610000000	-89.190000000
0.219250000	-154.630000000	-206.370000000
0.219500000	-271.840000000	-324.010000000
0.219750000	-390.350000000	-442.750000000
0.220000000	-507.770000000	-558.170000000
0.220250000	-620.570000000	-668.750000000
0.220500000	-728.290000000	-774.290000000
0.220750000	-831.290000000	-876.570000000
0.221000000	-930.690000000	-973.710000000
0.221250000	-1027.210000000	-1068.200000000
0.221500000	-1116.490000000	-1151.760000000
0.221750000	-1193.280000000	-1225.080000000
0.222000000	-1261.530000000	-1289.840000000
0.222250000	-1322.930000000	-1348.740000000
0.222500000	-1378.070000000	-1399.200000000
0.222750000	-1426.500000000	-1446.080000000
0.223000000	-1466.130000000	-1480.990000000
0.223250000	-1497.620000000	-1508.760000000
0.223500000	-1521.150000000	-1528.800000000
0.223750000	-1536.240000000	-1540.130000000
0.224000000	-1542.500000000	-1542.060000000
0.224250000	-1539.500000000	-1534.550000000
0.224500000	-1527.390000000	-1518.230000000
0.224750000	-1505.620000000	-1492.200000000
0.225000000	-1471.800000000	-1453.520000000
0.225250000	-1427.220000000	-1404.250000000
0.225500000	-1372.970000000	-1347.200000000
0.225750000	-1312.180000000	-1283.310000000
0.226000000	-1245.250000000	-1212.670000000
0.226250000	-1165.410000000	-1124.590000000
0.226500000	-1073.110000000	-1030.910000000
0.226750000	-975.830000000	-931.610000000
0.227000000	-873.410000000	-827.540000000
0.227250000	-767.930000000	-720.560000000
0.227500000	-659.340000000	-611.040000000
0.227750000	-547.590000000	-497.720000000
0.228000000	-433.600000000	-382.500000000
0.228250000	-317.980000000	-265.780000000
0.228500000	-199.190000000	-145.850000000
0.228750000	-78.790000000	-25.860000000
0.229000000	40.740000000	91.680000000
0.229250000	158.180000000	209.120000000
0.229500000	274.930000000	327.420000000
0.229750000	394.470000000	446.560000000
0.230000000	512.430000000	562.460000000
0.230250000	624.200000000	671.920000000
0.230500000	730.950000000	777.500000000
0.230750000	834.460000000	878.100000000
0.231000000	934.280000000	976.590000000
0.231250000	1029.630000000	1069.560000000
0.231500000	1117.700000000	1152.620000000
0.231750000	1194.680000000	1225.250000000
0.232000000	1263.260000000	1290.140000000
0.232250000	1323.980000000	1348.020000000
0.232500000	1378.380000000	1401.060000000
0.232750000	1427.300000000	1445.840000000
0.233000000	1467.450000000	1481.470000000
0.233250000	1498.780000000	1509.590000000
0.233500000	1521.760000000	1528.960000000
0.233750000	1536.730000000	1539.190000000
0.234000000	1542.660000000	1542.180000000
0.234250000	1539.180000000	1534.000000000
0.234500000	1526.780000000	1517.920000000
0.234750000	1505.190000000	1491.430000000
0.235000000	1471.840000000	1452.600000000
0.235250000	1426.890000000	1403.380000000
0.235500000	1371.910000000	1344.970000000
0.235750000	1311.140000000	1281.820000000
0.236000000	1244.550000000	1211.610000000
0.236250000	1164.440000000	1123.950000000
0.236500000	1071.480000000	1029.270000000
0.236750000	973.800000000	928.790000000
0.237000000	871.330000000	824.370000000
0.237250000	765.390000000	717.300000000
0.237500000	655.840000000	607.020000000
0.237750000	544.270000000	493.890000000
0.238000000	430.660000000	378.920000000
0.238250000	314.680000000	261.880000000
0.238500000	195.700000000	143.480000000
0.238750000	76.650000000	24.220000000
0.239000000	-41.810000000	-93.900000000
0.239250000	-159.750000000	-211.590000000
0.239500000	-277.320000000	-330.740000000
0.239750000	-396.150000000	-448.560000000
0.240000000	-513.230000000	-564.210000000
0.240250000	-625.690000000	-673.670000000
0.240500000	-733.360000000	-779.510000000
0.240750000	-836.210000000	-880.470000000
0.241000000	-935.420000000	-978.460000000
0.241250000	-1031.670000000	-1072.310000000
0.241500000	-1120.760000000	-1155.480000000
0.241750000	-1197.230000000	-1228.040000000
0.242000000	-1264.940000000	-1291.670000000
0.242250000	-1325.870000000	-1350.090000000
0.242500000	-1380.660000000	-1402.220000000
0.242750000	-1428.940000000	-1447.520000000
0.243000000	-1467.850000000	-1481.920000000
0.243250000	-1499.170000000	-1510.650000000
0.243500000	-1522.460000000	-1529.180000000
0.243750000	-1536.910000000	-1539.290000000
0.244000000	-1542.580000000	-1541.940000000
0.244250000	-1539.630000000	-1534.220000000
0.244500000	-1526.790000000	-1517.210000000
0.244750000	-1504.450000000	-1489.930000000
0.245000000	-1470.290000000	-1451.560000000
0.245250000	-1424.730000000	-1400.990000000
0.245500000	-1369.710000000	-1342.660000000
0.245750000	-1308.780000000	-1279.540000000
0.246000000	-1241.730000000	-1209.720000000
0.246250000	-1161.290000000	-1121.070000000
0.246500000	-1068.780000000	-1026.120000000
0.246750000	-970.980000000	-926.480000000
0.247000000	-868.030000000	-822.080000000
0.247250000	-762.140000000	-714.920000000
0.247500000	-653.370000000	-604.620000000
0.247750000	-541.680000000	-491.320000000
0.248000000	-427.170000000	-376.850000000
0.248250000	-311.500000000	-259.030000000
0.248500000	-193.130000000	-140.640000000
0.248750000	-73.320000000	-20.390000000
0.249000000	46.320000000	98.270000000
0.249250000	163.930000000	214.540000000
0.249500000	280.750000000	333.960000000
0.249750000	400.320000000	452.480000000
0.250000000	517.900000000	567.920000000
0.250250000	629.430000000	676.920000000
0.250500000	735.810000000	782.240000000
0.250750000	839.150000000	883.700000000
0.251000000	938.760000000	980.260000000
0.251250000	1034.110000000	1073.920000000
0.251500000	1121.440000000	1155.620000000
0.251750000	1197.860000000	1228.700000000
0.252000000	1265.960000000	1292.140000000
0.252250000	1326.380000000	1350.470000000
0.252500000	1380.530000000	1402.390000000
0.252750000	1428.880000000	1446.650000000
0.253000000	1468.510000000	1482.300000000
0.253250000	1499.420000000	1508.930000000
0.253500000	1522.080000000	1529.050000000
0.253750000	1536.600000000	1539.010000000
0.254000000	1542.010000000	1539.940000000
0.254250000	1538.040000000	1533.260000000
0.254500000	1525.500000000	1516.640000000
0.254750000	1503.430000000	1488.230000000
0.255000000	1468.890000000	1450.100000000
0.255250000	1423.720000000	1400.330000000
0.255500000	1368.670000000	1340.640000000
0.255750000	1307.320000000	1278.540000000
0.256000000	1240.690000000	1207.580000000
0.256250000	1160.110000000	1119.630000000
0.256500000	1067.020000000	1024.360000000
0.256750000	969.250000000	924.850000000
0.257000000	866.920000000	820.290000000
0.257250000	761.230000000	713.620000000
0.257500000	651.880000000	602.710000000
0.257750000	540.450000000	489.490000000
0.258000000	426.860000000	376.310000000
0.258250000	310.780000000	258.590000000
0.258500000	191.120000000	139.050000000
0.258750000	71.470000000	18.720000000
0.259000000	-47.070000000	-100.290000000
0.259250000	-164.990000000	-216.190000000
0.259500000	-282.320000000	-333.940000000
0.259750000	-400.910000000	-453.400000000
0.260000000	-517.640000000	-568.220000000
0.260250000	-629.890000000	-678.190000000
0.260500000	-737.460000000	-783.190000000
0.260750000	-840.340000000	-884.770000000
0.261000000	-939.360000000	-982.330000000
0.261250000	-1035.320000000	-1076.670000000
0.261500000	-1123.840000000	-1158.530000000
0.261750000	-1199.780000000	-1230.680000000
0.262000000	-1267.550000000	-1296.210000000
0.262250000	-1328.190000000	-1353.350000000
0.262500000	-1382.760000000	-1404.390000000
0.262750000	-1431.080000000	-1449.150000000
0.263000000	-1469.390000000	-1483.500000000
0.263250000	-1500.080000000	-1511.020000000
0.263500000	-1523.220000000	-1530.070000000
0.263750000	-1537.460000000	-1540.810000000
0.264000000	-1542.810000000	-1541.980000000
0.264250000	-1539.280000000	-1533.830000000
0.264500000	-1526.250000000	-1517.320000000
0.264750000	-1503.720000000	-1489.340000000
0.265000000	-1469.230000000	-1450.280000000
0.265250000	-1423.190000000	-1398.860000000
0.265500000	-1368.330000000	-1341.940000000
0.265750000	-1307.390000000	-1277.840000000
0.266000000	-1239.480000000	-1206.320000000
0.266250000	-1158.100000000	-1118.300000000
0.266500000	-1065.470000000	-1023.080000000
0.266750000	-967.670000000	-922.390000000
0.267000000	-864.380000000	-818.140000000
0.267250000	-758.140000000	-710.270000000
0.267500000	-649.360000000	-600.940000000
0.267750000	-537.740000000	-487.350000000
0.268000000	-423.020000000	-373.210000000
0.268250000	-307.190000000	-255.920000000
0.268500000	-188.820000000	-136.750000000
0.268750000	-69.120000000	-16.010000000
0.269000000	50.120000000	101.150000000
0.269250000	167.760000000	218.060000000
0.269500000	284.720000000	338.080000000
0.269750000	404.270000000	456.680000000
0.270000000	521.750000000	571.030000000
0.270250000	633.160000000	680.260000000
0.270500000	739.550000000	785.610000000
0.270750000	842.410000000	886.140000000
0.271000000	942.020000000	983.950000000
0.271250000	1037.400000000	1077.020000000
0.271500000	1123.950000000	1158.670000000
0.271750000	1199.730000000	1229.830000000
0.272000000	1267.500000000	1294.390000000
0.272250000	1327.970000000	1352.200000000
0.272500000	1381.870000000	1402.900000000
0.272750000	1429.800000000	1448.050000000
0.273000000	1469.290000000	1483.130000000
0.273250000	1500.090000000	1510.370000000
0.273500000	1522.170000000	1528.920000000
0.273750000	1536.390000000	1540.150000000
0.274000000	1541.880000000	1540.740000000
0.274250000	1537.510000000	1532.100000000
0.274500000	1524.610000000	1515.170000000
0.274750000	1502.260000000	1487.390000000
0.275000000	1467.590000000	1448.180000000
0.275250000	1422.230000000	1398.560000000
0.275500000	1367.020000000	1340.000000000
0.275750000	1305.620000000	1276.140000000
0.276000000	1238.720000000	1206.330000000
0.276250000	1157.370000000	1116.570000000
0.276500000	1063.790000000	1020.420000000
0.276750000	965.550000000	919.630000000
0.277000000	862.850000000	815.920000000
0.277250000	756.930000000	708.580000000
0.277500000	647.420000000	598.490000000
0.277750000	535.340000000	485.410000000
0.278000000	421.850000000	371.550000000
0.278250000	305.620000000	252.760000000
0.278500000	185.760000000	132.540000000
0.278750000	66.140000000	13.710000000
0.279000000	-52.100000000	-105.070000000
0.279250000	-169.680000000	-221.590000000
0.279500000	-287.550000000	-340.250000000
0.279750000	-406.910000000	-459.060000000
0.280000000	-523.430000000	-573.330000000
0.280250000	-634.970000000	-682.790000000
0.280500000	-742.280000000	-788.550000000
0.280750000	-845.400000000	-889.810000000
0.281000000	-944.240000000	-987.230000000
0.281250000	-1039.880000000	-1080.430000000
0.281500000	-1128.050000000	-1162.590000000
0.281750000	-1204.310000000	-1235.230000000
0.282000000	-1271.500000000	-1299.610000000
0.282250000	-1331.510000000	-1355.500000000
0.282500000	-1385.650000000	-1407.280000000
0.282750000	-1433.960000000	-1452.330000000
0.283000000	-1472.170000000	-1486.610000000
0.283250000	-1502.470000000	-1513.170000000
0.283500000	-1525.110000000	-1532.450000000
0.283750000	-1538.890000000	-1541.530000000
0.284000000	-1543.720000000	-1543.600000000
0.284250000	-1540.030000000	-1534.650000000
0.284500000	-1526.280000000	-1516.980000000
0.284750000	-1502.800000000	-1488.690000000
0.285000000	-1468.170000000	-1449.070000000
0.285250000	-1421.500000000	-1397.600000000
0.285500000	-1365.310000000	-1338.890000000
0.285750000	-1304.380000000	-1275.210000000
0.286000000	-1236.490000000	-1202.850000000
0.286250000	-1154.410000000	-1113.940000000
0.286500000	-1061.390000000	-1019.200000000
0.286750000	-963.500000000	-919.130000000
0.287000000	-860.530000000	-814.430000000
0.287250000	-754.000000000	-706.230000000
0.287500000	-645.120000000	-596.600000000
0.287750000	-533.850000000	-483.690000000
0.288000000	-418.850000000	-367.490000000
0.288250000	-302.130000000	-250.310000000
0.288500000	-183.420000000	-130.030000000
0.288750000	-62.990000000	-9.960000000
0.289000000	56.800000000	109.710000000
0.289250000	174.300000000	225.250000000
0.289500000	290.670000000	342.460000000
0.289750000	409.740000000	462.080000000
0.290000000	527.200000000	576.750000000
0.290250000	638.990000000	686.460000000
0.290500000	745.270000000	791.040000000
0.290750000	847.670000000	892.070000000
0.291000000	947.050000000	989.990000000
0.291250000	1042.800000000	1081.890000000
0.291500000	1129.120000000	1162.880000000
0.291750000	1204.540000000	1235.000000000
0.292000000	1272.000000000	1298.050000000
0.292250000	1332.320000000	1356.290000000
0.292500000	1386.210000000	1407.970000000
0.292750000	1433.490000000	1451.220000000
0.293000000	1472.380000000	1486.400000000
0.293250000	1503.210000000	1513.050000000
0.293500000	1524.840000000	1531.100000000
0.293750000	1538.440000000	1541.140000000
0.294000000	1543.360000000	1541.920000000
0.294250000	1538.560000000	1533.300000000
0.294500000	1525.290000000	1516.040000000
0.294750000	1502.100000000	1487.210000000
0.295000000	1466.520000000	1446.320000000
0.295250000	1420.890000000	1397.810000000
0.295500000	1365.410000000	1338.220000000
0.295750000	1303.310000000	1274.290000000
0.296000000	1235.760000000	1202.410000000
0.296250000	1153.930000000	1112.840000000
0.296500000	1060.240000000	1017.060000000
0.296750000	961.530000000	915.570000000
0.297000000	858.630000000	811.590000000
0.297250000	752.460000000	704.830000000
0.297500000	642.700000000	592.990000000
0.297750000	530.110000000	480.170000000
0.298000000	416.230000000	365.170000000
0.298250000	300.320000000	246.570000000
0.298500000	180.660000000	127.650000000
0.298750000	61.090000000	9.600000000
0.299000000	-57.250000000	-109.190000000
0.299250000	-174.690000000	-227.310000000
0.299500000	-292.500000000	-345.580000000
0.299750000	-411.930000000	-464.150000000
0.300000000	-528.240000000	-577.820000000
0.300250000	-639.180000000	-687.230000000
0.300500000	-746.080000000	-792.110000000
0.300750000	-849.250000000	-892.920000000
0.301000000	-947.940000000	-990.580000000
0.301250000	-1042.980000000	-1083.480000000
0.301500000	-1130.120000000	-1164.670000000
0.301750000	-1205.630000000	-1235.940000000
0.302000000	-1272.640000000	-1299.100000000
0.302250000	-1332.350000000	-1357.450000000
0.302500000	-1385.930000000	-1407.820000000
0.302750000	-1433.910000000	-1451.460000000
0.303000000	-1471.500000000	-1484.730000000
0.303250000	-1500.910000000	-1511.170000000
0.303500000	-1523.250000000	-1529.670000000
0.303750000	-1536.950000000	-1539.830000000
0.304000000	-1541.300000000	-1540.780000000
0.304250000	-1537.080000000	-1531.630000000
0.304500000	-1523.280000000	-1514.450000000
0.304750000	-1499.340000000	-1484.790000000
0.305000000	-1463.750000000	-1444.240000000
0.305250000	-1416.410000000	-1392.250000000
0.305500000	-1359.850000000	-1333.790000000
0.305750000	-1298.810000000	-1269.670000000
0.306000000	-1230.840000000	-1196.860000000
0.306250000	-1147.760000000	-1107.770000000
0.306500000	-1054.590000000	-1012.460000000
0.306750000	-956.260000000	-911.460000000
0.307000000	-852.860000000	-806.600000000
0.307250000	-745.850000000	-697.970000000
0.307500000	-636.560000000	-588.340000000
0.307750000	-525.120000000	-474.610000000
0.308000000	-410.550000000	-359.360000000
0.308250000	-293.650000000	-242.030000000
0.308500000	-175.380000000	-123.470000000
0.308750000	-56.290000000	-3.700000000
0.309000000	62.930000000	114.440000000
0.309250000	180.800000000	231.700000000
0.309500000	298.090000000	349.940000000
0.309750000	417.010000000	468.970000000
0.310000000	533.640000000	582.810000000
0.310250000	645.000000000	691.630000000
0.310500000	751.060000000	797.000000000
0.310750000	852.900000000	896.940000000
0.311000000	951.690000000	993.710000000
0.311250000	1047.310000000	1085.910000000
0.311500000	1132.930000000	1166.820000000
0.311750000	1207.220000000	1237.170000000
0.312000000	1273.820000000	1300.510000000
0.312250000	1333.900000000	1357.070000000
0.312500000	1387.530000000	1409.040000000
0.312750000	1434.470000000	1452.090000000
0.313000000	1472.300000000	1484.930000000
0.313250000	1502.530000000	1512.250000000
0.313500000	1523.690000000	1530.220000000
0.313750000	1536.860000000	1539.250000000
0.314000000	1541.350000000	1539.650000000
0.314250000	1536.080000000	1529.770000000
0.314500000	1522.230000000	1512.570000000
0.314750000	1498.760000000	1483.670000000
0.315000000	1462.430000000	1442.210000000
0.315250000	1415.360000000	1390.530000000
0.315500000	1359.240000000	1331.720000000
0.315750000	1297.300000000	1267.560000000
0.316000000	1229.320000000	1194.900000000
0.316250000	1146.600000000	1105.250000000
0.316500000	1052.800000000	1009.350000000
0.316750000	953.880000000	908.000000000
0.317000000	850.810000000	804.680000000
0.317250000	744.880000000	696.690000000
0.317500000	635.600000000	586.080000000
0.317750000	523.040000000	472.850000000
0.318000000	409.380000000	359.340000000
0.318250000	293.810000000	240.460000000
0.318500000	173.890000000	120.830000000
0.318750000	53.610000000	1.310000000
0.319000000	-64.800000000	-117.590000000
0.319250000	-181.390000000	-233.870000000
0.319500000	-298.990000000	-351.790000000
0.319750000	-418.430000000	-470.170000000
0.320000000	-534.890000000	-585.050000000
0.320250000	-645.530000000	-694.240000000
0.320500000	-751.960000000	-798.200000000
0.320750000	-855.000000000	-898.950000000
0.321000000	-953.720000000	-996.090000000
0.321250000	-1048.410000000	-1088.490000000
0.321500000	-1134.760000000	-1169.220000000
0.321750000	-1209.750000000	-1239.880000000
0.322000000	-1276.180000000	-1302.620000000
0.322250000	-1335.500000000	-1359.910000000
0.322500000	-1388.420000000	-1410.630000000
0.322750000	-1436.300000000	-1453.520000000
0.323000000	-1473.920000000	-1486.910000000
0.323250000	-1502.830000000	-1513.360000000
0.323500000	-1524.370000000	-1530.830000000
0.323750000	-1537.680000000	-1540.130000000
0.324000000	-1541.780000000	-1540.550000000
0.324250000	-1536.860000000	-1531.960000000
0.324500000	-1522.500000000	-1512.410000000
0.324750000	-1498.010000000	-1482.950000000
0.325000000	-1462.270000000	-1442.640000000
0.325250000	-1414.550000000	-1390.380000000
0.325500000	-1357.420000000	-1330.840000000
0.325750000	-1296.070000000	-1267.010000000
0.326000000	-1228.050000000	-1193.160000000
0.326250000	-1144.180000000	-1102.950000000
0.326500000	-1050.450000000	-1007.570000000
0.326750000	-951.950000000	-906.230000000
0.327000000	-848.680000000	-801.650000000
0.327250000	-741.650000000	-692.960000000
0.327500000	-631.810000000	-582.780000000
0.327750000	-520.140000000	-470.510000000
0.328000000	-405.700000000	-354.760000000
0.328250000	-288.770000000	-237.100000000
0.328500000	-170.010000000	-117.340000000
0.328750000	-51.140000000	1.600000000
0.329000000	67.940000000	120.170000000
0.329250000	185.570000000	235.770000000
0.329500000	303.040000000	354.250000000
0.329750000	421.780000000	473.840000000
0.330000000	538.330000000	587.390000000
0.330250000	649.730000000	696.310000000
0.330500000	755.810000000	800.780000000
0.330750000	857.520000000	901.500000000
0.331000000	956.040000000	998.210000000
0.331250000	1051.350000000	1091.290000000
0.331500000	1136.420000000	1169.350000000
0.331750000	1210.450000000	1240.840000000
0.332000000	1276.560000000	1303.350000000
0.332250000	1336.510000000	1360.510000000
0.332500000	1389.900000000	1410.660000000
0.332750000	1436.470000000	1453.190000000
0.333000000	1473.810000000	1487.660000000
0.333250000	1503.920000000	1513.170000000
0.333500000	1524.920000000	1530.860000000
0.333750000	1537.300000000	1539.310000000
0.334000000	1541.390000000	1539.850000000
0.334250000	1536.160000000	1529.720000000
0.334500000	1521.840000000	1511.870000000
0.334750000	1497.770000000	1482.200000000
0.335000000	1461.240000000	1441.420000000
0.335250000	1414.130000000	1389.580000000
0.335500000	1357.800000000	1330.700000000
0.335750000	1295.550000000	1266.000000000
0.336000000	1227.400000000	1192.490000000
0.336250000	1144.120000000	1102.640000000
0.336500000	1050.320000000	1006.130000000
0.336750000	951.160000000	906.040000000
0.337000000	847.550000000	801.030000000
0.337250000	741.240000000	693.450000000
0.337500000	631.900000000	582.430000000
0.337750000	519.250000000	468.290000000
0.338000000	405.090000000	353.930000000
0.338250000	289.260000000	236.330000000
0.338500000	170.280000000	116.540000000
0.338750000	50.600000000	-1.700000000
0.339000000	-68.280000000	-120.790000000
0.339250000	-185.190000000	-237.240000000
0.339500000	-302.590000000	-355.990000000
0.339750000	-421.950000000	-473.240000000
0.340000000	-538.530000000	-587.740000000
0.340250000	-648.990000000	-696.830000000
0.340500000	-754.910000000	-801.650000000
0.340750000	-857.780000000	-901.740000000
0.341000000	-956.720000000	-999.210000000
0.341250000	-1051.290000000	-1091.210000000
0.341500000	-1136.840000000	-1170.600000000
0.341750000	-1211.570000000	-1242.240000000
0.342000000	-1278.040000000	-1304.640000000
0.342250000	-1337.180000000	-1360.630000000
0.342500000	-1390.130000000	-1411.850000000
0.342750000	-1437.160000000	-1454.340000000
0.343000000	-1474.710000000	-1487.490000000
0.343250000	-1503.730000000	-1513.930000000
0.343500000	-1525.090000000	-1531.630000000
0.343750000	-1538.020000000	-1539.920000000
0.344000000	-1541.590000000	-1540.010000000
0.344250000	-1536.420000000	-1530.960000000
0.344500000	-1521.940000000	-1512.450000000
0.344750000	-1497.160000000	-1482.210000000
0.345000000	-1460.700000000	-1441.440000000
0.345250000	-1413.260000000	-1388.880000000
0.345500000	-1356.260000000	-1329.080000000
0.345750000	-1294.220000000	-1265.480000000
0.346000000	-1225.750000000	-1190.330000000
0.346250000	-1141.480000000	-1100.240000000
0.346500000	-1047.560000000	-1005.020000000
0.346750000	-949.120000000	-904.900000000
0.347000000	-846.140000000	-799.240000000
0.347250000	-739.290000000	-691.350000000
0.347500000	-629.460000000	-581.130000000
0.347750000	-517.980000000	-467.600000000
0.348000000	-404.010000000	-353.060000000
0.348250000	-286.910000000	-234.360000000
0.348500000	-167.270000000	-114.690000000
0.348750000	-47.630000000	4.970000000
0.349000000	71.000000000	123.000000000
0.349250000	188.370000000	239.370000000
0.349500000	306.220000000	358.060000000
0.349750000	425.060000000	476.430000000
0.350000000	540.490000000	590.040000000
0.350250000	651.360000000	699.060000000
0.350500000	757.840000000	802.890000000
0.350750000	859.710000000	903.630000000
0.351000000	957.510000000	999.560000000
0.351250000	1052.710000000	1091.340000000
0.351500000	1137.850000000	1171.180000000
0.351750000	1211.910000000	1242.150000000
0.352000000	1277.560000000	1304.210000000
0.352250000	1336.880000000	1361.060000000
0.352500000	1390.430000000	1411.590000000
0.352750000	1437.180000000	1453.200000000
0.353000000	1474.070000000	1487.720000000
0.353250000	1503.590000000	1513.280000000
0.353500000	1524.720000000	1530.380000000
0.353750000	1537.270000000	1538.920000000
0.354000000	1540.690000000	1538.540000000
0.354250000	1534.850000000	1528.520000000
0.354500000	1520.470000000	1510.220000000
0.354750000	1496.160000000	1480.370000000
0.355000000	1459.150000000	1438.930000000
0.355250000	1411.450000000	1387.150000000
0.355500000	1355.170000000	1327.760000000
0.355750000	1293.080000000	1263.370000000
0.356000000	1224.330000000	1189.110000000
0.356250000	1140.100000000	1098.870000000
0.356500000	1046.260000000	1003.120000000
0.356750000	947.160000000	902.030000000
0.357000000	843.590000000	796.340000000
0.357250000	737.100000000	688.850000000
0.357500000	627.640000000	578.150000000
0.357750000	515.170000000	465.400000000
0.358000000	400.870000000	350.010000000
0.358250000	284.410000000	231.610000000
0.358500000	165.590000000	112.480000000
0.358750000	46.470000000	-5.570000000
0.359000000	-72.110000000	-124.220000000
0.359250000	-189.280000000	-240.630000000
0.359500000	-306.510000000	-359.120000000
0.359750000	-425.620000000	-478.800000000
0.360000000	-542.430000000	-592.070000000
0.360250000	-652.940000000	-700.370000000
0.360500000	-758.460000000	-804.510000000
0.360750000	-860.820000000	-905.150000000
0.361000000	-959.880000000	-1002.150000000
0.361250000	-1054.610000000	-1093.930000000
0.361500000	-1139.440000000	-1172.920000000
0.361750000	-1213.410000000	-1243.420000000
0.362000000	-1279.800000000	-1306.070000000
0.362250000	-1338.950000000	-1362.610000000
0.362500000	-1391.300000000	-1413.200000000
0.362750000	-1438.060000000	-1455.390000000
0.363000000	-1475.550000000	-1489.090000000
0.363250000	-1504.400000000	-1513.850000000
0.363500000	-1524.900000000	-1531.640000000
0.363750000	-1537.520000000	-1540.300000000
0.364000000	-1541.170000000	-1540.140000000
0.364250000	-1535.650000000	-1529.880000000
0.364500000	-1520.550000000	-1510.510000000
0.364750000	-1495.440000000	-1480.520000000
0.365000000	-1458.780000000	-1438.780000000
0.365250000	-1410.560000000	-1386.120000000
0.365500000	-1353.210000000	-1326.230000000
0.365750000	-1291.110000000	-1262.100000000
0.366000000	-1222.680000000	-1187.800000000
0.366250000	-1138.080000000	-1096.800000000
0.366500000	-1043.840000000	-1000.810000000
0.366750000	-944.660000000	-900.070000000
0.367000000	-841.390000000	-794.850000000
0.367250000	-734.610000000	-686.230000000
0.367500000	-624.650000000	-575.530000000
0.367750000	-512.220000000	-462.340000000
0.368000000	-398.330000000	-347.170000000
0.368250000	-281.860000000	-229.460000000
0.368500000	-162.400000000	-109.810000000
0.368750000	-42.850000000	8.050000000
0.369000000	75.670000000	127.390000000
0.369250000	192.520000000	243.440000000
0.369500000	310.340000000	362.720000000
0.369750000	429.740000000	480.810000000
0.370000000	545.440000000	594.830000000
0.370250000	655.860000000	703.330000000
0.370500000	762.100000000	807.200000000
0.370750000	864.190000000	907.390000000
0.371000000	962.030000000	1003.170000000
0.371250000	1056.290000000	1095.170000000
0.371500000	1140.610000000	1174.120000000
0.371750000	1214.740000000	1244.390000000
0.372000000	1279.970000000	1306.230000000
0.372250000	1339.050000000	1363.120000000
0.372500000	1391.980000000	1413.670000000
0.372750000	1438.680000000	1455.260000000
0.373000000	1475.520000000	1488.340000000
0.373250000	1504.450000000	1514.070000000
0.373500000	1525.150000000	1531.130000000
0.373750000	1537.310000000	1539.390000000
0.374000000	1540.310000000	1538.400000000
0.374250000	1534.290000000	1528.500000000
0.374500000	1519.360000000	1509.350000000
0.374750000	1494.260000000	1478.400000000
0.375000000	1457.300000000	1436.820000000
0.375250000	1409.140000000	1384.120000000
0.375500000	1351.910000000	1324.820000000
0.375750000	1289.920000000	1260.050000000
0.376000000	1221.090000000	1185.440000000
0.376250000	1136.240000000	1093.900000000
0.376500000	1042.270000000	999.100000000
0.376750000	943.120000000	897.340000000
0.377000000	839.560000000	793.030000000
0.377250000	732.820000000	684.650000000
0.377500000	623.580000000	574.090000000
0.377750000	511.550000000	460.740000000
0.378000000	397.280000000	345.750000000
0.378250000	280.560000000	228.100000000
0.378500000	161.330000000	107.640000000
0.378750000	41.740000000	-11.210000000
0.379000000	-77.300000000	-129.850000000
0.379250000	-194.440000000	-245.500000000
0.379500000	-311.300000000	-364.160000000
0.379750000	-429.890000000	-482.760000000
0.380000000	-546.300000000	-595.770000000
0.380250000	-657.370000000	-704.530000000
0.380500000	-762.870000000	-808.090000000
0.380750000	-864.640000000	-908.890000000
0.381000000	-963.430000000	-1005.460000000
0.381250000	-1058.450000000	-1096.890000000
0.381500000	-1142.680000000	-1175.980000000
0.381750000	-1216.170000000	-1246.480000000
0.382000000	-1282.130000000	-1308.410000000
0.382250000	-1341.380000000	-1365.230000000
0.382500000	-1393.950000000	-1415.390000000
0.382750000	-1439.810000000	-1456.660000000
0.383000000	-1476.570000000	-1489.740000000
0.383250000	-1505.730000000	-1515.840000000
0.383500000	-1526.170000000	-1532.460000000
0.383750000	-1538.090000000	-1540.230000000
0.384000000	-1541.520000000	-1539.640000000
0.384250000	-1535.640000000	-1529.460000000
0.384500000	-1520.180000000	-1510.360000000
0.384750000	-1494.400000000	-1478.810000000
0.385000000	-1456.960000000	-1436.310000000
0.385250000	-1408.850000000	-1384.320000000
0.385500000	-1351.700000000	-1325.200000000
0.385750000	-1289.060000000	-1259.170000000
0.386000000	-1219.620000000	-1184.540000000
0.386250000	-1134.500000000	-1093.440000000
0.386500000	-1040.500000000	-996.700000000
0.386750000	-941.080000000	-895.890000000
0.387000000	-837.590000000	-791.040000000
0.387250000	-730.460000000	-682.020000000
0.387500000	-620.590000000	-571.330000000
0.387750000	-508.020000000	-457.990000000
0.388000000	-393.520000000	-342.500000000
0.388250000	-276.830000000	-224.930000000
0.388500000	-157.430000000	-105.480000000
0.388750000	-38.070000000	13.740000000
0.389000000	80.370000000	132.510000000
0.389250000	197.320000000	248.460000000
0.389500000	315.650000000	368.540000000
0.389750000	435.540000000	486.490000000
0.390000000	550.700000000	599.760000000
0.390250000	660.670000000	708.250000000
0.390500000	766.650000000	811.710000000
0.390750000	868.710000000	911.150000000
0.391000000	966.440000000	1008.710000000
0.391250000	1060.410000000	1099.480000000
0.391500000	1144.680000000	1177.780000000
0.391750000	1218.510000000	1247.660000000
0.392000000	1283.700000000	1310.010000000
0.392250000	1342.440000000	1366.510000000
0.392500000	1395.020000000	1415.070000000
0.392750000	1441.330000000	1457.030000000
0.393000000	1477.630000000	1490.790000000
0.393250000	1505.850000000	1515.160000000
0.393500000	1526.260000000	1532.160000000
0.393750000	1538.210000000	1539.790000000
0.394000000	1540.340000000	1538.230000000
0.394250000	1533.690000000	1526.930000000
0.394500000	1518.640000000	1508.110000000
0.394750000	1492.780000000	1477.040000000
0.395000000	1454.840000000	1434.400000000
0.395250000	1405.830000000	1380.500000000
0.395500000	1348.050000000	1320.620000000
0.395750000	1285.610000000	1255.400000000
0.396000000	1216.190000000	1179.880000000
0.396250000	1130.220000000	1088.830000000
0.396500000	1035.770000000	992.030000000
0.396750000	936.460000000	890.480000000
0.397000000	832.850000000	786.010000000
0.397250000	725.640000000	677.580000000
0.397500000	615.620000000	566.600000000
0.397750000	503.600000000	453.160000000
0.398000000	389.480000000	338.220000000
0.398250000	271.910000000	219.510000000
0.398500000	153.110000000	100.090000000
0.398750000	34.660000000	-18.540000000
0.399000000	-83.870000000	-136.340000000
0.399250000	-201.220000000	-252.750000000
0.399500000	-318.620000000	-371.120000000
0.399750000	-437.250000000	-489.600000000
0.400000000	-553.010000000	-602.740000000
0.400250000	-663.590000000	-710.470000000
0.400500000	-769.000000000	-814.580000000
0.400750000	-870.450000000	-914.680000000
0.401000000	-968.880000000	-1010.720000000
0.401250000	-1063.510000000	-1101.630000000
0.401500000	-1147.120000000	-1180.430000000
0.401750000	-1219.940000000	-1249.910000000
0.402000000	-1285.230000000	-1311.520000000
0.402250000	-1343.800000000	-1366.920000000
0.402500000	-1395.930000000	-1417.120000000
0.402750000	-1441.490000000	-1457.480000000
0.403000000	-1477.500000000	-1490.430000000
0.403250000	-1506.110000000	-1515.900000000
0.403500000	-1526.010000000	-1532.050000000
0.403750000	-1537.610000000	-1540.360000000
0.404000000	-1540.580000000	-1538.520000000
0.404250000	-1534.060000000	-1527.690000000
0.404500000	-1517.980000000	-1507.930000000
0.404750000	-1492.120000000	-1476.960000000
0.405000000	-1453.970000000	-1432.350000000
0.405250000	-1404.210000000	-1379.120000000
0.405500000	-1346.440000000	-1319.660000000
0.405750000	-1283.670000000	-1254.070000000
0.406000000	-1213.900000000	-1177.780000000
0.406250000	-1128.180000000	-1086.650000000
0.406500000	-1033.880000000	-990.880000000
0.406750000	-934.270000000	-889.020000000
0.407000000	-830.700000000	-784.280000000
0.407250000	-723.950000000	-675.180000000
0.407500000	-614.300000000	-565.740000000
0.407750000	-501.570000000	-451.880000000
0.408000000	-387.170000000	-336.370000000
0.408250000	-270.890000000	-218.500000000
0.408500000	-150.840000000	-98.210000000
0.408750000	-30.370000000	21.800000000
0.409000000	87.860000000	139.680000000
0.409250000	203.850000000	254.880000000
0.409500000	321.680000000	373.850000000
0.409750000	441.420000000	492.380000000
0.410000000	556.490000000	605.300000000
0.410250000	666.090000000	713.530000000
0.410500000	771.880000000	817.000000000
0.410750000	873.840000000	917.070000000
0.411000000	971.410000000	1012.950000000
0.411250000	1064.880000000	1102.870000000
0.411500000	1148.200000000	1181.230000000
0.411750000	1221.530000000	1250.010000000
0.412000000	1286.240000000	1312.460000000
0.412250000	1344.410000000	1367.290000000
0.412500000	1396.260000000	1416.630000000
0.412750000	1442.180000000	1458.500000000
0.413000000	1478.600000000	1491.630000000
0.413250000	1506.530000000	1515.410000000
0.413500000	1526.300000000	1532.390000000
0.413750000	1537.930000000	1539.490000000
0.414000000	1539.910000000	1537.160000000
0.414250000	1532.950000000	1526.480000000
0.414500000	1517.390000000	1506.770000000
0.414750000	1490.840000000	1475.220000000
0.415000000	1452.860000000	1432.340000000
0.415250000	1403.870000000	1378.600000000
0.415500000	1345.340000000	1316.980000000
0.415750000	1282.500000000	1253.160000000
0.416000000	1213.040000000	1175.970000000
0.416250000	1126.530000000	1084.350000000
0.416500000	1031.730000000	988.840000000
0.416750000	932.300000000	886.960000000
0.417000000	828.630000000	781.530000000
0.417250000	721.520000000	673.120000000
0.417500000	611.330000000	562.040000000
0.417750000	499.080000000	449.070000000
0.418000000	385.030000000	332.970000000
0.418250000	267.390000000	214.920000000
0.418500000	148.600000000	96.260000000
0.418750000	30.260000000	-22.440000000
0.419000000	-88.460000000	-141.200000000
0.419250000	-205.650000000	-256.790000000
0.419500000	-323.000000000	-375.530000000
0.419750000	-441.330000000	-493.290000000
0.420000000	-557.130000000	-606.400000000
0.420250000	-667.750000000	-714.490000000
0.420500000	-773.160000000	-818.640000000
0.420750000	-874.270000000	-918.640000000
0.421000000	-972.370000000	-1015.380000000
0.421250000	-1066.970000000	-1104.800000000
0.421500000	-1150.210000000	-1182.730000000
0.421750000	-1222.510000000	-1252.510000000
0.422000000	-1287.380000000	-1313.900000000
0.422250000	-1345.960000000	-1369.490000000
0.422500000	-1398.050000000	-1419.210000000
0.422750000	-1443.010000000	-1459.730000000
0.423000000	-1478.630000000	-1491.690000000
0.423250000	-1507.110000000	-1516.380000000
0.423500000	-1526.970000000	-1532.690000000
0.423750000	-1537.800000000	-1539.690000000
0.424000000	-1540.510000000	-1538.640000000
0.424250000	-1534.080000000	-1527.990000000
0.424500000	-1517.460000000	-1507.240000000
0.424750000	-1490.990000000	-1475.560000000
0.425000000	-1452.640000000	-1431.920000000
0.425250000	-1402.860000000	-1377.660000000
0.425500000	-1344.940000000	-1317.520000000
0.425750000	-1281.780000000	-1251.430000000
0.426000000	-1211.520000000	-1175.240000000
0.426250000	-1125.350000000	-1084.580000000
0.426500000	-1031.130000000	-989.130000000
0.426750000	-931.270000000	-886.410000000
0.427000000	-827.120000000	-780.510000000
0.427250000	-719.680000000	-671.420000000
0.427500000	-609.860000000	-560.830000000
0.427750000	-497.090000000	-446.970000000
0.428000000	-382.170000000	-331.110000000
0.428250000	-265.850000000	-213.820000000
0.428500000	-146.840000000	-94.810000000
0.428750000	-27.110000000	25.080000000
0.429000000	91.540000000	142.910000000
0.429250000	207.930000000	260.170000000
0.429500000	326.290000000	379.100000000
0.429750000	446.020000000	497.540000000
0.430000000	561.120000000	610.170000000
0.430250000	670.300000000	717.690000000
0.430500000	775.550000000	821.380000000
0.430750000	877.480000000	920.360000000
0.431000000	975.200000000	1016.670000000
0.431250000	1068.420000000	1105.960000000
0.431500000	1151.090000000	1183.930000000
0.431750000	1224.110000000	1253.090000000
0.432000000	1288.520000000	1314.250000000
0.432250000	1346.720000000	1370.280000000
0.432500000	1398.480000000	1419.330000000
0.432750000	1443.890000000	1459.800000000
0.433000000	1479.890000000	1492.260000000
0.433250000	1507.290000000	1516.140000000
0.433500000	1526.920000000	1532.360000000
0.433750000	1538.430000000	1538.980000000
0.434000000	1539.870000000	1536.560000000
0.434250000	1532.330000000	1525.950000000
0.434500000	1516.920000000	1506.250000000
0.434750000	1490.000000000	1473.270000000
0.435000000	1451.210000000	1429.960000000
0.435250000	1402.030000000	1376.980000000
0.435500000	1343.910000000	1316.020000000
0.435750000	1280.690000000	1250.690000000
0.436000000	1210.780000000	1174.060000000
0.436250000	1123.700000000	1082.310000000
0.436500000	1028.800000000	985.390000000
0.436750000	929.070000000	883.500000000
0.437000000	825.470000000	778.410000000
0.437250000	718.490000000	670.040000000
0.437500000	608.280000000	558.150000000
0.437750000	496.040000000	445.580000000
0.438000000	382.480000000	330.930000000
0.438250000	264.520000000	211.460000000
0.438500000	144.690000000	92.740000000
0.438750000	26.150000000	-26.440000000
0.439000000	-92.080000000	-144.790000000
0.439250000	-209.380000000	-260.990000000
0.439500000	-327.160000000	-380.080000000
0.439750000	-445.460000000	-496.980000000
0.440000000	-560.880000000	-610.830000000
0.440250000	-671.280000000	-717.940000000
0.440500000	-776.630000000	-821.330000000
0.440750000	-877.610000000	-922.320000000
0.441000000	-975.530000000	-1018.190000000
0.441250000	-1070.020000000	-1107.460000000
0.441500000	-1153.080000000	-1185.940000000
0.441750000	-1225.220000000	-1255.020000000
0.442000000	-1290.080000000	-1316.170000000
0.442250000	-1348.130000000	-1371.590000000
0.442500000	-1399.950000000	-1421.430000000
0.442750000	-1445.110000000	-1461.450000000
0.443000000	-1480.240000000	-1492.410000000
0.443250000	-1508.150000000	-1517.690000000
0.443500000	-1527.670000000	-1533.700000000
0.443750000	-1538.290000000	-1540.260000000
0.444000000	-1540.480000000	-1538.160000000
0.444250000	-1533.560000000	-1526.660000000
0.444500000	-1516.540000000	-1506.050000000
0.444750000	-1489.750000000	-1473.490000000
0.445000000	-1451.160000000	-1429.770000000
0.445250000	-1400.810000000	-1375.650000000
0.445500000	-1342.720000000	-1315.740000000
0.445750000	-1279.730000000	-1250.300000000
0.446000000	-1208.780000000	-1171.680000000
0.446250000	-1121.710000000	-1080.650000000
0.446500000	-1027.190000000	-983.890000000
0.446750000	-927.170000000	-881.470000000
0.447000000	-823.080000000	-776.220000000
0.447250000	-715.650000000	-667.260000000
0.447500000	-605.980000000	-557.310000000
0.447750000	-492.900000000	-442.840000000
0.448000000	-377.830000000	-326.690000000
0.448250000	-261.210000000	-208.410000000
0.448500000	-142.180000000	-89.500000000
0.448750000	-22.400000000	29.360000000
0.449000000	96.090000000	147.990000000
0.449250000	212.050000000	264.340000000
0.449500000	330.120000000	383.160000000
0.449750000	449.850000000	501.600000000
0.450000000	565.230000000	613.620000000
0.450250000	674.240000000	721.600000000
0.450500000	779.300000000	824.450000000
0.450750000	881.030000000	924.750000000
0.451000000	978.660000000	1020.200000000
0.451250000	1071.720000000	1109.410000000
0.451500000	1153.840000000	1186.470000000
0.451750000	1226.670000000	1255.490000000
0.452000000	1290.750000000	1316.140000000
0.452250000	1348.570000000	1371.580000000
0.452500000	1399.990000000	1420.380000000
0.452750000	1445.110000000	1461.980000000
0.453000000	1481.250000000	1493.930000000
0.453250000	1508.630000000	1517.450000000
0.453500000	1527.400000000	1532.590000000
0.453750000	1538.480000000	1539.400000000
0.454000000	1539.940000000	1536.700000000
0.454250000	1531.930000000	1525.590000000
0.454500000	1515.780000000	1504.290000000
0.454750000	1488.630000000	1471.940000000
0.455000000	1449.800000000	1428.640000000
0.455250000	1400.220000000	1374.910000000
0.455500000	1341.520000000	1313.620000000
0.455750000	1278.160000000	1248.380000000
0.456000000	1207.870000000	1170.550000000
0.456250000	1120.290000000	1078.210000000
0.456500000	1025.030000000	981.590000000
0.456750000	924.850000000	878.530000000
0.457000000	820.770000000	773.460000000
0.457250000	713.320000000	664.590000000
0.457500000	602.940000000	553.440000000
0.457750000	490.110000000	440.590000000
0.458000000	376.390000000	324.430000000
0.458250000	259.080000000	206.700000000
0.458500000	139.670000000	87.780000000
0.458750000	21.380000000	-31.100000000
0.459000000	-96.740000000	-148.770000000
0.459250000	-213.960000000	-265.420000000
0.459500000	-332.260000000	-384.310000000
0.459750000	-450.540000000	-502.340000000
0.460000000	-565.430000000	-614.960000000
0.460250000	-675.520000000	-722.220000000
0.460500000	-781.030000000	-826.270000000
0.460750000	-881.780000000	-925.600000000
0.461000000	-979.330000000	-1022.040000000
0.461250000	-1073.620000000	-1111.120000000
0.461500000	-1156.300000000	-1188.440000000
0.461750000	-1227.920000000	-1257.190000000
0.462000000	-1292.220000000	-1317.790000000
0.462250000	-1350.400000000	-1372.730000000
0.462500000	-1401.750000000	-1422.280000000
0.462750000	-1446.060000000	-1462.110000000
0.463000000	-1480.720000000	-1494.140000000
0.463250000	-1508.330000000	-1518.030000000
0.463500000	-1527.610000000	-1532.940000000
0.463750000	-1537.740000000	-1538.780000000
0.464000000	-1539.360000000	-1536.570000000
0.464250000	-1532.220000000	-1525.430000000
0.464500000	-1514.900000000	-1503.890000000
0.464750000	-1486.900000000	-1471.710000000
0.465000000	-1447.810000000	-1426.370000000
0.465250000	-1396.970000000	-1371.450000000
0.465500000	-1337.870000000	-1310.400000000
0.465750000	-1274.350000000	-1243.790000000
0.466000000	-1202.860000000	-1165.970000000
0.466250000	-1115.390000000	-1074.080000000
0.466500000	-1020.650000000	-976.770000000
0.466750000	-920.620000000	-875.540000000
0.467000000	-816.330000000	-769.410000000
0.467250000	-708.860000000	-661.240000000
0.467500000	-599.370000000	-549.940000000
0.467750000	-486.690000000	-436.090000000
0.468000000	-371.300000000	-320.090000000
0.468250000	-254.250000000	-202.250000000
0.468500000	-135.150000000	-82.470000000
0.468750000	-15.330000000	37.550000000
0.469000000	103.570000000	155.620000000
0.469250000	219.390000000	270.450000000
0.469500000	336.710000000	389.770000000
0.469750000	455.850000000	507.640000000
0.470000000	570.800000000	619.030000000
0.470250000	679.880000000	726.590000000
0.470500000	784.390000000	829.560000000
0.470750000	885.700000000	929.660000000
0.471000000	983.420000000	1024.960000000
0.471250000	1076.360000000	1113.520000000
0.471500000	1157.630000000	1190.450000000
0.471750000	1229.620000000	1257.570000000
0.472000000	1293.500000000	1319.210000000
0.472250000	1351.010000000	1373.510000000
0.472500000	1402.230000000	1422.180000000
0.472750000	1446.520000000	1462.100000000
0.473000000	1481.680000000	1493.770000000
0.473250000	1508.610000000	1517.650000000
0.473500000	1527.110000000	1532.720000000
0.473750000	1537.540000000	1538.690000000
0.474000000	1538.410000000	1535.400000000
0.474250000	1530.370000000	1523.030000000
0.474500000	1513.720000000	1502.360000000
0.474750000	1485.760000000	1469.070000000
0.475000000	1445.790000000	1424.670000000
0.475250000	1395.240000000	1368.850000000
0.475500000	1336.090000000	1307.670000000
0.475750000	1272.130000000	1241.680000000
0.476000000	1201.310000000	1163.040000000
0.476250000	1113.320000000	1071.080000000
0.476500000	1018.000000000	975.310000000
0.476750000	917.740000000	871.650000000
0.477000000	813.780000000	766.760000000
0.477250000	706.250000000	657.870000000
0.477500000	595.720000000	546.680000000
0.477750000	482.850000000	432.940000000
0.478000000	368.860000000	317.150000000
0.478250000	251.120000000	198.680000000
0.478500000	131.410000000	79.070000000
0.478750000	13.290000000	-39.140000000
0.479000000	-104.330000000	-156.120000000
0.479250000	-221.020000000	-272.840000000
0.479500000	-339.440000000	-391.760000000
0.479750000	-457.580000000	-508.810000000
0.480000000	-571.440000000	-621.490000000
0.480250000	-681.170000000	-728.070000000
0.480500000	-786.540000000	-831.370000000
0.480750000	-887.350000000	-930.980000000
0.481000000	-984.330000000	-1026.600000000
0.481250000	-1077.860000000	-1115.410000000
0.481500000	-1160.140000000	-1192.510000000
0.481750000	-1231.250000000	-1260.450000000
0.482000000	-1294.830000000	-1321.340000000
0.482250000	-1352.250000000	-1375.360000000
0.482500000	-1403.640000000	-1423.650000000
0.482750000	-1447.940000000	-1464.200000000
0.483000000	-1482.000000000	-1494.000000000
0.483250000	-1508.800000000	-1518.030000000
0.483500000	-1527.650000000	-1532.880000000
0.483750000	-1537.750000000	-1538.930000000
0.484000000	-1538.760000000	-1536.020000000
0.484250000	-1530.790000000	-1524.540000000
0.484500000	-1513.510000000	-1502.780000000
0.484750000	-1485.450000000	-1468.900000000
0.485000000	-1445.350000000	-1423.830000000
0.485250000	-1394.060000000	-1368.270000000
0.485500000	-1335.100000000	-1307.400000000
0.485750000	-1271.380000000	-1241.030000000
0.486000000	-1199.440000000	-1162.140000000
0.486250000	-1111.190000000	-1069.990000000
0.486500000	-1016.360000000	-972.840000000
0.486750000	-915.800000000	-870.720000000
0.487000000	-811.350000000	-764.280000000
0.487250000	-703.650000000	-655.920000000
0.487500000	-593.270000000	-543.840000000
0.487750000	-480.200000000	-429.630000000
0.488000000	-365.490000000	-314.460000000
0.488250000	-248.490000000	-195.610000000
0.488500000	-129.800000000	-77.230000000
0.488750000	-10.530000000	41.490000000
0.489000000	108.190000000	159.450000000
0.489250000	224.370000000	276.000000000
0.489500000	342.520000000	395.830000000
0.489750000	461.620000000	513.440000000
0.490000000	576.370000000	624.370000000
0.490250000	684.940000000	731.790000000
0.490500000	789.240000000	834.440000000
0.490750000	890.330000000	933.460000000
0.491000000	988.020000000	1029.410000000
0.491250000	1080.730000000	1117.710000000
0.491500000	1161.280000000	1193.550000000
0.491750000	1233.140000000	1261.550000000
0.492000000	1296.920000000	1321.920000000
0.492250000	1353.850000000	1376.170000000
0.492500000	1404.630000000	1424.640000000
0.492750000	1448.880000000	1465.120000000
0.493000000	1483.960000000	1496.130000000
0.493250000	1510.510000000	1518.420000000
0.493500000	1528.290000000	1533.420000000
0.493750000	1538.320000000	1538.920000000
0.494000000	1539.010000000	1534.830000000
0.494250000	1530.220000000	1523.040000000
0.494500000	1512.880000000	1501.520000000
0.494750000	1484.950000000	1467.410000000
0.495000000	1444.920000000	1423.700000000
0.495250000	1393.740000000	1368.060000000
0.495500000	1334.520000000	1306.520000000
0.495750000	1270.640000000	1240.510000000
0.496000000	1199.040000000	1160.690000000
0.496250000	1110.030000000	1068.030000000
0.496500000	1014.640000000	971.030000000
0.496750000	914.160000000	868.800000000
0.497000000	809.960000000	762.980000000
0.497250000	702.500000000	654.790000000
0.497500000	592.370000000	542.440000000
0.497750000	479.400000000	429.010000000
0.498000000	365.220000000	313.270000000
0.498250000	247.660000000	195.500000000
0.498500000	127.930000000	75.050000000
0.498750000	9.050000000	-43.520000000
0.499000000	-108.980000000	-160.340000000
0.499250000	-225.520000000	-277.040000000
0.499500000	-343.630000000	-396.790000000
[truncated: 198,001 more rows]
