# Supplementary material for: Anti-vibration method for sensing ring of fiber optical current transformer integrating structural design and adaptive signal processing
Source: PLoS One. 2026 Feb 27;21(2):e0341890. doi: 10.1371/journal.pone.0341890 (PMC12948120; doi:10.1371/journal.pone.0341890)
Supplement: S1 Data — (ZIP) [file pone.0341890.s001.zip › Sinusoidal vibration/0.5G-10Hz/2024-11-15_11-01-40_CH2_Wav_2410010+振动实验01.csv]

ʱ��/s ��׼����/A ��������/A
0.000000000	-814.130000000	-859.180000000
0.000250000	-909.260000000	-951.990000000
0.000500000	-1000.870000000	-1040.920000000
0.000750000	-1084.100000000	-1119.000000000
0.001000000	-1155.200000000	-1185.410000000
0.001250000	-1218.050000000	-1245.520000000
0.001500000	-1273.890000000	-1298.590000000
0.001750000	-1323.090000000	-1344.880000000
0.002000000	-1366.450000000	-1384.710000000
0.002250000	-1401.330000000	-1416.650000000
0.002500000	-1429.110000000	-1440.980000000
0.002750000	-1449.390000000	-1457.350000000
0.003000000	-1460.610000000	-1465.760000000
0.003250000	-1463.880000000	-1464.360000000
0.003500000	-1459.020000000	-1456.340000000
0.003750000	-1445.770000000	-1438.630000000
0.004000000	-1421.960000000	-1409.390000000
0.004250000	-1387.020000000	-1369.890000000
0.004500000	-1341.680000000	-1319.810000000
0.004750000	-1286.910000000	-1261.810000000
0.005000000	-1226.530000000	-1200.420000000
0.005250000	-1160.280000000	-1128.300000000
0.005500000	-1080.290000000	-1043.310000000
0.005750000	-991.610000000	-952.470000000
0.006000000	-898.760000000	-857.400000000
0.006250000	-801.330000000	-758.020000000
0.006500000	-700.450000000	-656.560000000
0.006750000	-597.510000000	-551.440000000
0.007000000	-492.080000000	-445.590000000
0.007250000	-384.850000000	-337.630000000
0.007500000	-275.520000000	-227.040000000
0.007750000	-163.370000000	-112.980000000
0.008000000	-49.380000000	0.990000000
0.008250000	63.710000000	112.670000000
0.008500000	174.910000000	223.040000000
0.008750000	285.330000000	335.230000000
0.009000000	397.950000000	448.020000000
0.009250000	509.800000000	558.040000000
0.009500000	616.340000000	662.390000000
0.009750000	718.040000000	762.500000000
0.010000000	815.900000000	858.940000000
0.010250000	911.010000000	952.310000000
0.010500000	1002.270000000	1040.600000000
0.010750000	1084.090000000	1117.900000000
0.011000000	1155.090000000	1184.790000000
0.011250000	1217.760000000	1244.250000000
0.011500000	1273.550000000	1297.020000000
0.011750000	1322.520000000	1344.720000000
0.012000000	1366.380000000	1384.590000000
0.012250000	1401.680000000	1416.190000000
0.012500000	1429.500000000	1440.200000000
0.012750000	1449.420000000	1456.700000000
0.013000000	1461.030000000	1464.600000000
0.013250000	1463.900000000	1463.380000000
0.013500000	1458.750000000	1454.770000000
0.013750000	1444.940000000	1437.920000000
0.014000000	1421.400000000	1408.380000000
0.014250000	1386.610000000	1368.830000000
0.014500000	1340.920000000	1318.410000000
0.014750000	1286.150000000	1261.030000000
0.015000000	1225.500000000	1199.220000000
0.015250000	1159.440000000	1126.800000000
0.015500000	1078.830000000	1040.480000000
0.015750000	989.760000000	949.280000000
0.016000000	896.600000000	854.380000000
0.016250000	799.180000000	755.070000000
0.016500000	698.610000000	653.680000000
0.016750000	595.550000000	548.980000000
0.017000000	489.540000000	442.480000000
0.017250000	382.370000000	334.850000000
0.017500000	273.060000000	223.870000000
0.017750000	160.700000000	110.640000000
0.018000000	46.770000000	-3.700000000
0.018250000	-65.550000000	-115.160000000
0.018500000	-176.120000000	-225.780000000
0.018750000	-286.820000000	-337.720000000
0.019000000	-399.940000000	-450.480000000
0.019250000	-510.570000000	-558.490000000
0.019500000	-616.340000000	-663.680000000
0.019750000	-718.450000000	-763.860000000
0.020000000	-817.480000000	-861.180000000
0.020250000	-912.680000000	-954.250000000
0.020500000	-1003.200000000	-1043.860000000
0.020750000	-1085.540000000	-1120.450000000
0.021000000	-1157.010000000	-1187.550000000
0.021250000	-1219.920000000	-1246.850000000
0.021500000	-1274.530000000	-1298.580000000
0.021750000	-1323.380000000	-1345.950000000
0.022000000	-1367.090000000	-1384.890000000
0.022250000	-1402.050000000	-1416.820000000
0.022500000	-1429.120000000	-1439.790000000
0.022750000	-1448.330000000	-1456.590000000
0.023000000	-1459.870000000	-1464.390000000
0.023250000	-1462.980000000	-1463.970000000
0.023500000	-1457.420000000	-1453.800000000
0.023750000	-1443.210000000	-1436.220000000
0.024000000	-1419.460000000	-1407.440000000
0.024250000	-1384.540000000	-1366.950000000
0.024500000	-1338.290000000	-1316.620000000
0.024750000	-1283.330000000	-1259.130000000
0.025000000	-1222.970000000	-1196.540000000
0.025250000	-1156.970000000	-1124.450000000
0.025500000	-1075.960000000	-1038.850000000
0.025750000	-986.820000000	-947.260000000
0.026000000	-893.410000000	-852.000000000
0.026250000	-796.000000000	-752.840000000
0.026500000	-695.120000000	-650.050000000
0.026750000	-591.260000000	-545.420000000
0.027000000	-485.310000000	-439.810000000
0.027250000	-378.730000000	-331.650000000
0.027500000	-269.630000000	-220.800000000
0.027750000	-156.830000000	-107.670000000
0.028000000	-42.880000000	6.960000000
0.028250000	69.080000000	118.100000000
0.028500000	179.730000000	229.310000000
0.028750000	291.550000000	341.570000000
0.029000000	404.620000000	453.450000000
0.029250000	513.950000000	561.860000000
0.029500000	619.540000000	666.290000000
0.029750000	721.870000000	766.310000000
0.030000000	820.560000000	863.210000000
0.030250000	914.480000000	955.310000000
0.030500000	1004.590000000	1044.260000000
0.030750000	1087.060000000	1120.910000000
0.031000000	1158.120000000	1188.410000000
0.031250000	1220.290000000	1246.860000000
0.031500000	1275.150000000	1298.590000000
0.031750000	1324.240000000	1345.580000000
0.032000000	1368.070000000	1385.080000000
0.032250000	1403.220000000	1416.940000000
0.032500000	1430.300000000	1441.100000000
0.032750000	1450.070000000	1457.020000000
0.033000000	1461.050000000	1465.080000000
0.033250000	1463.860000000	1463.100000000
0.033500000	1457.730000000	1454.070000000
0.033750000	1443.370000000	1435.410000000
0.034000000	1419.320000000	1406.200000000
0.034250000	1384.380000000	1365.920000000
0.034500000	1337.970000000	1315.350000000
0.034750000	1282.540000000	1257.430000000
0.035000000	1222.060000000	1194.460000000
0.035250000	1155.740000000	1121.850000000
0.035500000	1073.840000000	1036.580000000
0.035750000	984.670000000	944.420000000
0.036000000	891.400000000	848.770000000
0.036250000	793.830000000	749.200000000
0.036500000	692.790000000	648.340000000
0.036750000	589.630000000	544.280000000
0.037000000	484.040000000	436.530000000
0.037250000	377.030000000	329.070000000
0.037500000	267.360000000	217.820000000
0.037750000	154.380000000	103.750000000
0.038000000	40.470000000	-10.170000000
0.038250000	-71.520000000	-121.930000000
0.038500000	-182.660000000	-232.560000000
0.038750000	-293.970000000	-344.710000000
0.039000000	-406.100000000	-456.610000000
0.039250000	-515.510000000	-564.450000000
0.039500000	-621.980000000	-668.900000000
0.039750000	-724.670000000	-769.770000000
0.040000000	-822.740000000	-866.260000000
0.040250000	-916.770000000	-959.480000000
0.040500000	-1008.060000000	-1048.210000000
0.040750000	-1090.230000000	-1125.090000000
0.041000000	-1161.010000000	-1191.290000000
0.041250000	-1222.790000000	-1250.040000000
0.041500000	-1277.840000000	-1302.330000000
0.041750000	-1326.870000000	-1348.650000000
0.042000000	-1370.000000000	-1386.920000000
0.042250000	-1404.180000000	-1418.420000000
0.042500000	-1431.430000000	-1442.440000000
0.042750000	-1450.820000000	-1458.190000000
0.043000000	-1461.260000000	-1465.640000000
0.043250000	-1463.840000000	-1464.200000000
0.043500000	-1458.100000000	-1454.760000000
0.043750000	-1443.800000000	-1435.950000000
0.044000000	-1419.330000000	-1406.750000000
0.044250000	-1383.400000000	-1366.120000000
0.044500000	-1337.260000000	-1315.460000000
0.044750000	-1281.980000000	-1257.370000000
0.045000000	-1221.400000000	-1194.400000000
0.045250000	-1154.370000000	-1121.490000000
0.045500000	-1072.830000000	-1034.790000000
0.045750000	-983.740000000	-944.320000000
0.046000000	-890.260000000	-848.620000000
0.046250000	-792.510000000	-749.200000000
0.046500000	-690.940000000	-647.080000000
0.046750000	-587.600000000	-542.430000000
0.047000000	-482.090000000	-435.510000000
0.047250000	-374.490000000	-327.610000000
0.047500000	-264.490000000	-215.650000000
0.047750000	-152.180000000	-102.220000000
0.048000000	-38.600000000	10.960000000
0.048250000	74.000000000	123.040000000
0.048500000	185.360000000	233.690000000
0.048750000	296.470000000	346.310000000
0.049000000	408.820000000	458.980000000
0.049250000	518.840000000	566.330000000
0.049500000	625.140000000	670.790000000
0.049750000	726.480000000	771.040000000
0.050000000	823.960000000	867.480000000
0.050250000	918.660000000	960.170000000
0.050500000	1009.540000000	1047.960000000
0.050750000	1090.700000000	1123.750000000
0.051000000	1160.740000000	1190.580000000
0.051250000	1222.570000000	1249.390000000
0.051500000	1278.190000000	1301.490000000
0.051750000	1326.990000000	1347.710000000
0.052000000	1369.740000000	1387.100000000
0.052250000	1404.090000000	1418.530000000
0.052500000	1431.590000000	1442.520000000
0.052750000	1450.780000000	1457.810000000
0.053000000	1461.600000000	1464.890000000
0.053250000	1463.400000000	1463.150000000
0.053500000	1457.580000000	1453.380000000
0.053750000	1443.080000000	1434.950000000
0.054000000	1417.990000000	1404.970000000
0.054250000	1382.210000000	1363.580000000
0.054500000	1335.510000000	1313.330000000
0.054750000	1280.310000000	1255.230000000
0.055000000	1219.130000000	1191.030000000
0.055250000	1152.130000000	1117.350000000
0.055500000	1069.800000000	1031.170000000
0.055750000	980.370000000	940.020000000
0.056000000	886.620000000	844.350000000
0.056250000	788.450000000	744.600000000
0.056500000	687.220000000	642.470000000
0.056750000	583.800000000	537.310000000
0.057000000	477.700000000	430.670000000
0.057250000	370.370000000	322.480000000
0.057500000	260.780000000	211.200000000
0.057750000	148.830000000	97.790000000
0.058000000	35.390000000	-14.580000000
0.058250000	-77.030000000	-126.260000000
0.058500000	-187.710000000	-236.650000000
0.058750000	-298.740000000	-349.760000000
0.059000000	-411.810000000	-462.140000000
0.059250000	-522.100000000	-570.760000000
0.059500000	-627.630000000	-675.170000000
0.059750000	-729.180000000	-774.430000000
0.060000000	-827.780000000	-872.000000000
0.060250000	-922.600000000	-965.730000000
0.060500000	-1013.150000000	-1052.820000000
0.060750000	-1094.410000000	-1128.480000000
0.061000000	-1164.860000000	-1195.120000000
0.061250000	-1227.270000000	-1253.960000000
0.061500000	-1281.730000000	-1305.630000000
0.061750000	-1329.980000000	-1351.890000000
0.062000000	-1372.790000000	-1390.010000000
0.062250000	-1406.830000000	-1420.730000000
0.062500000	-1433.340000000	-1444.430000000
0.062750000	-1451.750000000	-1459.620000000
0.063000000	-1462.350000000	-1465.720000000
0.063250000	-1464.380000000	-1464.100000000
0.063500000	-1458.030000000	-1454.620000000
0.063750000	-1443.060000000	-1435.620000000
0.064000000	-1418.130000000	-1405.100000000
0.064250000	-1381.950000000	-1363.930000000
0.064500000	-1334.620000000	-1312.100000000
0.064750000	-1278.910000000	-1253.850000000
0.065000000	-1217.890000000	-1190.900000000
0.065250000	-1150.480000000	-1116.340000000
0.065500000	-1067.630000000	-1029.810000000
0.065750000	-977.800000000	-937.510000000
0.066000000	-883.680000000	-842.420000000
0.066250000	-785.970000000	-742.530000000
0.066500000	-684.770000000	-640.100000000
0.066750000	-580.600000000	-534.740000000
0.067000000	-474.670000000	-428.140000000
0.067250000	-367.720000000	-320.140000000
0.067500000	-258.040000000	-208.760000000
0.067750000	-144.470000000	-95.160000000
0.068000000	-29.760000000	19.600000000
0.068250000	82.450000000	131.880000000
0.068500000	193.010000000	243.050000000
0.068750000	304.930000000	355.140000000
0.069000000	418.370000000	467.270000000
0.069250000	527.620000000	575.460000000
0.069500000	632.730000000	679.760000000
0.069750000	734.570000000	778.620000000
0.070000000	832.560000000	875.460000000
0.070250000	926.470000000	967.750000000
0.070500000	1016.410000000	1054.670000000
0.070750000	1097.530000000	1131.280000000
0.071000000	1168.040000000	1197.100000000
0.071250000	1229.240000000	1255.340000000
0.071500000	1283.310000000	1306.840000000
0.071750000	1331.700000000	1353.500000000
0.072000000	1374.550000000	1391.830000000
0.072250000	1408.740000000	1421.970000000
0.072500000	1435.000000000	1445.850000000
0.072750000	1453.540000000	1460.200000000
0.073000000	1464.030000000	1466.500000000
0.073250000	1465.700000000	1465.180000000
0.073500000	1458.980000000	1453.730000000
0.073750000	1443.390000000	1434.310000000
0.074000000	1418.380000000	1404.270000000
0.074250000	1381.960000000	1362.590000000
0.074500000	1334.380000000	1311.050000000
0.074750000	1278.310000000	1252.440000000
0.075000000	1217.570000000	1189.660000000
0.075250000	1150.010000000	1115.010000000
0.075500000	1066.810000000	1027.760000000
0.075750000	976.620000000	936.770000000
0.076000000	882.870000000	840.570000000
0.076250000	784.710000000	740.110000000
0.076500000	683.250000000	638.190000000
0.076750000	579.800000000	533.260000000
0.077000000	473.600000000	426.150000000
0.077250000	366.150000000	317.620000000
0.077500000	255.670000000	205.620000000
0.077750000	142.190000000	91.160000000
0.078000000	28.160000000	-22.220000000
0.078250000	-83.740000000	-133.700000000
0.078500000	-194.830000000	-245.340000000
0.078750000	-306.780000000	-357.700000000
0.079000000	-419.660000000	-470.320000000
0.079250000	-529.230000000	-576.820000000
0.079500000	-635.130000000	-682.810000000
0.079750000	-737.210000000	-782.120000000
0.080000000	-835.270000000	-878.780000000
0.080250000	-929.050000000	-971.730000000
0.080500000	-1019.680000000	-1059.550000000
0.080750000	-1101.030000000	-1134.870000000
0.081000000	-1170.880000000	-1200.690000000
0.081250000	-1231.940000000	-1258.380000000
0.081500000	-1286.010000000	-1310.300000000
0.081750000	-1334.620000000	-1355.680000000
0.082000000	-1376.440000000	-1394.120000000
0.082250000	-1409.880000000	-1424.770000000
0.082500000	-1436.180000000	-1447.080000000
0.082750000	-1454.490000000	-1461.160000000
0.083000000	-1464.290000000	-1467.500000000
0.083250000	-1465.700000000	-1466.080000000
0.083500000	-1459.260000000	-1455.200000000
0.083750000	-1443.580000000	-1435.440000000
0.084000000	-1417.780000000	-1403.890000000
0.084250000	-1380.760000000	-1362.780000000
0.084500000	-1333.010000000	-1310.030000000
0.084750000	-1276.960000000	-1251.100000000
0.085000000	-1215.700000000	-1188.540000000
0.085250000	-1147.660000000	-1113.270000000
0.085500000	-1064.310000000	-1026.510000000
0.085750000	-974.600000000	-934.980000000
0.086000000	-880.380000000	-838.830000000
0.086250000	-781.830000000	-738.170000000
0.086500000	-679.780000000	-635.090000000
0.086750000	-575.910000000	-529.610000000
0.087000000	-469.760000000	-423.280000000
0.087250000	-362.140000000	-314.470000000
0.087500000	-251.680000000	-203.380000000
0.087750000	-139.170000000	-89.120000000
0.088000000	-25.620000000	24.800000000
0.088250000	86.960000000	136.000000000
0.088500000	198.370000000	247.770000000
0.088750000	309.980000000	360.640000000
0.089000000	422.890000000	473.540000000
0.089250000	533.120000000	580.500000000
0.089500000	638.930000000	684.270000000
0.089750000	740.200000000	784.260000000
0.090000000	837.260000000	880.620000000
0.090250000	931.400000000	973.110000000
0.090500000	1022.170000000	1059.370000000
0.090750000	1101.880000000	1134.800000000
0.091000000	1171.040000000	1201.010000000
0.091250000	1232.020000000	1257.760000000
0.091500000	1286.720000000	1310.210000000
0.091750000	1335.000000000	1355.640000000
0.092000000	1376.810000000	1393.730000000
0.092250000	1410.510000000	1424.720000000
0.092500000	1437.160000000	1447.870000000
0.092750000	1455.350000000	1461.640000000
0.093000000	1465.020000000	1467.870000000
0.093250000	1465.930000000	1464.620000000
0.093500000	1459.290000000	1454.520000000
0.093750000	1443.650000000	1434.090000000
0.094000000	1417.340000000	1403.090000000
0.094250000	1380.190000000	1360.980000000
0.094500000	1332.320000000	1309.490000000
0.094750000	1275.720000000	1249.610000000
0.095000000	1213.940000000	1185.620000000
0.095250000	1145.520000000	1111.020000000
0.095500000	1062.070000000	1023.460000000
0.095750000	971.930000000	931.070000000
0.096000000	877.710000000	835.600000000
0.096250000	778.920000000	734.660000000
0.096500000	677.540000000	632.100000000
0.096750000	574.090000000	527.850000000
0.097000000	467.730000000	420.860000000
0.097250000	359.920000000	312.100000000
0.097500000	249.470000000	199.210000000
0.097750000	136.730000000	85.230000000
0.098000000	22.800000000	-28.540000000
0.098250000	-89.780000000	-139.370000000
0.098500000	-200.560000000	-251.720000000
0.098750000	-311.860000000	-363.420000000
0.099000000	-425.320000000	-476.530000000
0.099250000	-536.200000000	-584.290000000
0.099500000	-641.660000000	-687.830000000
0.099750000	-742.700000000	-787.730000000
0.100000000	-840.660000000	-884.570000000
0.100250000	-935.430000000	-977.330000000
0.100500000	-1025.610000000	-1064.120000000
0.100750000	-1105.350000000	-1138.430000000
0.101000000	-1174.510000000	-1204.680000000
0.101250000	-1235.860000000	-1261.960000000
0.101500000	-1289.530000000	-1312.380000000
0.101750000	-1337.390000000	-1358.870000000
0.102000000	-1378.520000000	-1396.060000000
0.102250000	-1411.910000000	-1425.630000000
0.102500000	-1437.490000000	-1447.600000000
0.102750000	-1454.950000000	-1461.410000000
0.103000000	-1464.790000000	-1467.790000000
0.103250000	-1465.790000000	-1465.730000000
0.103500000	-1458.780000000	-1454.990000000
0.103750000	-1442.650000000	-1434.150000000
0.104000000	-1416.270000000	-1402.630000000
0.104250000	-1378.480000000	-1360.660000000
0.104500000	-1330.170000000	-1307.880000000
0.104750000	-1273.430000000	-1248.340000000
0.105000000	-1211.950000000	-1184.440000000
0.105250000	-1143.130000000	-1108.580000000
0.105500000	-1059.640000000	-1020.780000000
0.105750000	-969.280000000	-929.650000000
0.106000000	-875.040000000	-832.880000000
0.106250000	-776.680000000	-733.490000000
0.106500000	-675.280000000	-630.320000000
0.106750000	-571.180000000	-525.810000000
0.107000000	-464.760000000	-418.370000000
0.107250000	-357.410000000	-309.980000000
0.107500000	-247.260000000	-197.050000000
0.107750000	-133.540000000	-82.820000000
0.108000000	-18.820000000	31.200000000
0.108250000	93.390000000	142.060000000
0.108500000	203.870000000	254.010000000
0.108750000	315.690000000	365.520000000
0.109000000	429.560000000	479.230000000
0.109250000	539.610000000	586.360000000
0.109500000	644.120000000	691.050000000
0.109750000	745.430000000	789.630000000
0.110000000	843.610000000	885.550000000
0.110250000	937.260000000	978.210000000
0.110500000	1026.590000000	1064.910000000
0.110750000	1106.120000000	1138.910000000
0.111000000	1175.310000000	1205.120000000
0.111250000	1236.120000000	1262.090000000
0.111500000	1289.700000000	1312.120000000
0.111750000	1337.540000000	1359.250000000
0.112000000	1379.480000000	1396.490000000
0.112250000	1413.100000000	1426.310000000
0.112500000	1438.390000000	1448.730000000
0.112750000	1456.210000000	1462.870000000
0.113000000	1465.590000000	1467.470000000
0.113250000	1466.670000000	1464.960000000
0.113500000	1458.690000000	1454.360000000
0.113750000	1442.390000000	1432.890000000
0.114000000	1415.760000000	1401.880000000
0.114250000	1377.970000000	1358.560000000
0.114500000	1328.930000000	1305.570000000
0.114750000	1271.720000000	1246.410000000
0.115000000	1210.160000000	1181.740000000
0.115250000	1141.120000000	1105.010000000
0.115500000	1056.510000000	1017.260000000
0.115750000	966.150000000	925.430000000
0.116000000	871.390000000	828.810000000
0.116250000	772.830000000	728.130000000
0.116500000	670.920000000	625.210000000
0.116750000	566.770000000	521.000000000
0.117000000	460.340000000	412.960000000
0.117250000	353.010000000	303.910000000
0.117500000	242.500000000	192.740000000
0.117750000	129.010000000	78.330000000
0.118000000	15.200000000	-35.090000000
0.118250000	-96.370000000	-146.670000000
0.118500000	-206.940000000	-256.440000000
0.118750000	-319.080000000	-370.090000000
0.119000000	-431.790000000	-481.560000000
0.119250000	-540.820000000	-589.600000000
0.119500000	-646.040000000	-693.720000000
0.119750000	-748.140000000	-793.370000000
0.120000000	-845.840000000	-889.500000000
0.120250000	-939.460000000	-981.160000000
0.120500000	-1029.180000000	-1067.750000000
0.120750000	-1108.890000000	-1142.120000000
0.121000000	-1178.000000000	-1207.090000000
0.121250000	-1237.910000000	-1264.210000000
0.121500000	-1291.350000000	-1314.800000000
0.121750000	-1339.030000000	-1360.890000000
0.122000000	-1380.440000000	-1396.910000000
0.122250000	-1412.950000000	-1426.650000000
0.122500000	-1438.110000000	-1448.920000000
0.122750000	-1455.540000000	-1462.090000000
0.123000000	-1464.450000000	-1467.640000000
0.123250000	-1465.200000000	-1464.420000000
0.123500000	-1457.400000000	-1452.600000000
0.123750000	-1440.770000000	-1431.880000000
0.124000000	-1413.850000000	-1399.720000000
0.124250000	-1375.550000000	-1356.660000000
0.124500000	-1326.790000000	-1303.810000000
0.124750000	-1269.690000000	-1245.330000000
0.125000000	-1208.350000000	-1180.830000000
0.125250000	-1138.490000000	-1103.740000000
0.125500000	-1054.120000000	-1015.750000000
0.125750000	-963.450000000	-924.000000000
0.126000000	-869.160000000	-826.970000000
0.126250000	-769.950000000	-726.190000000
0.126500000	-667.780000000	-623.540000000
0.126750000	-563.870000000	-517.750000000
0.127000000	-457.470000000	-411.010000000
0.127250000	-349.700000000	-302.190000000
0.127500000	-238.810000000	-189.860000000
0.127750000	-125.640000000	-75.240000000
0.128000000	-12.090000000	37.940000000
0.128250000	100.020000000	149.040000000
0.128500000	211.350000000	259.750000000
0.128750000	323.520000000	373.740000000
0.129000000	436.320000000	486.050000000
0.129250000	545.700000000	593.230000000
0.129500000	650.920000000	696.670000000
0.129750000	751.910000000	795.890000000
0.130000000	848.750000000	891.140000000
0.130250000	942.110000000	983.420000000
0.130500000	1031.890000000	1068.780000000
0.130750000	1110.980000000	1142.970000000
0.131000000	1178.980000000	1207.670000000
0.131250000	1238.800000000	1264.910000000
0.131500000	1292.600000000	1315.450000000
0.131750000	1340.550000000	1360.970000000
0.132000000	1381.500000000	1397.970000000
0.132250000	1414.020000000	1427.770000000
0.132500000	1439.530000000	1449.660000000
0.132750000	1457.170000000	1463.490000000
0.133000000	1465.590000000	1467.720000000
0.133250000	1465.930000000	1465.490000000
0.133500000	1457.970000000	1452.880000000
0.133750000	1441.280000000	1431.340000000
0.134000000	1413.760000000	1399.080000000
0.134250000	1375.110000000	1355.390000000
0.134500000	1326.320000000	1302.840000000
0.134750000	1268.870000000	1242.920000000
0.135000000	1206.980000000	1178.290000000
0.135250000	1136.620000000	1101.530000000
0.135500000	1051.970000000	1013.090000000
0.135750000	961.640000000	921.040000000
0.136000000	866.760000000	824.400000000
0.136250000	767.830000000	723.500000000
0.136500000	666.090000000	620.480000000
0.136750000	562.330000000	515.870000000
0.137000000	455.870000000	408.460000000
0.137250000	347.870000000	298.670000000
0.137500000	236.990000000	187.170000000
0.137750000	123.770000000	73.370000000
0.138000000	9.880000000	-40.600000000
0.138250000	-102.710000000	-152.540000000
0.138500000	-213.790000000	-263.160000000
0.138750000	-325.160000000	-376.580000000
0.139000000	-438.110000000	-488.980000000
0.139250000	-548.290000000	-597.080000000
0.139500000	-653.560000000	-700.090000000
0.139750000	-754.340000000	-800.010000000
0.140000000	-851.400000000	-894.460000000
0.140250000	-945.640000000	-987.760000000
0.140500000	-1035.490000000	-1072.810000000
0.140750000	-1113.520000000	-1147.070000000
0.141000000	-1181.810000000	-1211.460000000
0.141250000	-1241.710000000	-1267.590000000
0.141500000	-1295.350000000	-1318.660000000
0.141750000	-1342.250000000	-1363.240000000
0.142000000	-1382.640000000	-1400.220000000
0.142250000	-1414.980000000	-1427.820000000
0.142500000	-1439.970000000	-1450.460000000
0.142750000	-1456.860000000	-1463.080000000
0.143000000	-1465.020000000	-1468.400000000
0.143250000	-1465.340000000	-1464.900000000
0.143500000	-1457.330000000	-1452.380000000
0.143750000	-1440.230000000	-1431.490000000
0.144000000	-1412.280000000	-1398.220000000
0.144250000	-1373.150000000	-1354.040000000
0.144500000	-1324.040000000	-1300.480000000
0.144750000	-1266.630000000	-1241.290000000
0.145000000	-1204.790000000	-1176.500000000
0.145250000	-1134.180000000	-1099.820000000
0.145500000	-1049.880000000	-1011.390000000
0.145750000	-959.160000000	-918.990000000
0.146000000	-864.470000000	-822.370000000
0.146250000	-765.620000000	-721.550000000
0.146500000	-663.600000000	-618.870000000
0.146750000	-559.390000000	-513.010000000
0.147000000	-452.600000000	-406.490000000
0.147250000	-344.770000000	-297.100000000
0.147500000	-233.820000000	-184.700000000
0.147750000	-120.620000000	-70.900000000
0.148000000	-6.550000000	42.280000000
0.148250000	105.580000000	155.040000000
0.148500000	216.040000000	265.460000000
0.148750000	327.840000000	378.400000000
0.149000000	441.500000000	490.440000000
0.149250000	551.180000000	597.980000000
0.149500000	655.590000000	701.970000000
0.149750000	755.910000000	800.480000000
0.150000000	853.490000000	896.100000000
0.150250000	947.260000000	987.400000000
0.150500000	1035.690000000	1072.870000000
0.150750000	1113.400000000	1145.540000000
0.151000000	1181.850000000	1210.290000000
0.151250000	1241.520000000	1266.790000000
0.151500000	1294.710000000	1317.010000000
0.151750000	1341.820000000	1362.570000000
0.152000000	1382.890000000	1399.280000000
0.152250000	1415.360000000	1428.770000000
0.152500000	1440.400000000	1449.810000000
0.152750000	1456.900000000	1462.910000000
0.153000000	1465.650000000	1468.500000000
0.153250000	1465.500000000	1463.760000000
0.153500000	1457.130000000	1451.610000000
0.153750000	1439.760000000	1429.920000000
0.154000000	1411.750000000	1397.320000000
0.154250000	1373.000000000	1353.010000000
0.154500000	1323.120000000	1299.420000000
0.154750000	1265.660000000	1239.710000000
0.155000000	1203.440000000	1175.820000000
0.155250000	1133.070000000	1097.010000000
0.155500000	1047.730000000	1009.300000000
0.155750000	956.860000000	916.340000000
0.156000000	861.890000000	819.820000000
0.156250000	762.800000000	718.710000000
0.156500000	660.850000000	615.010000000
0.156750000	556.650000000	509.310000000
0.157000000	449.870000000	403.320000000
0.157250000	342.220000000	293.520000000
0.157500000	231.600000000	181.940000000
0.157750000	118.120000000	67.250000000
0.158000000	4.290000000	-45.760000000
0.158250000	-107.290000000	-157.290000000
0.158500000	-217.680000000	-267.920000000
0.158750000	-330.090000000	-381.470000000
0.159000000	-443.930000000	-493.890000000
0.159250000	-553.340000000	-601.260000000
0.159500000	-657.750000000	-704.660000000
0.159750000	-759.280000000	-804.360000000
0.160000000	-856.880000000	-899.520000000
0.160250000	-949.770000000	-991.590000000
0.160500000	-1038.630000000	-1076.490000000
0.160750000	-1116.810000000	-1149.970000000
0.161000000	-1185.020000000	-1213.840000000
0.161250000	-1244.260000000	-1270.360000000
0.161500000	-1296.910000000	-1319.900000000
0.161750000	-1344.030000000	-1365.210000000
0.162000000	-1384.680000000	-1400.990000000
0.162250000	-1416.380000000	-1430.480000000
0.162500000	-1441.020000000	-1450.830000000
0.162750000	-1457.190000000	-1463.960000000
0.163000000	-1465.580000000	-1468.330000000
0.163250000	-1465.330000000	-1463.980000000
0.163500000	-1456.670000000	-1451.270000000
0.163750000	-1439.260000000	-1429.910000000
0.164000000	-1411.000000000	-1396.270000000
0.164250000	-1371.810000000	-1352.540000000
0.164500000	-1321.600000000	-1298.870000000
0.164750000	-1264.120000000	-1238.780000000
0.165000000	-1202.120000000	-1174.600000000
0.165250000	-1131.040000000	-1095.540000000
0.165500000	-1045.680000000	-1007.070000000
0.165750000	-954.990000000	-914.810000000
0.166000000	-860.010000000	-817.610000000
0.166250000	-761.020000000	-716.890000000
0.166500000	-658.760000000	-614.390000000
0.166750000	-554.610000000	-508.910000000
0.167000000	-448.140000000	-401.870000000
0.167250000	-340.560000000	-292.550000000
0.167500000	-229.270000000	-179.450000000
0.167750000	-115.100000000	-64.660000000
0.168000000	-1.160000000	48.700000000
0.168250000	110.660000000	160.700000000
0.168500000	221.710000000	271.100000000
0.168750000	334.310000000	385.460000000
0.169000000	447.360000000	497.890000000
0.169250000	556.480000000	603.860000000
0.169500000	661.070000000	706.220000000
0.169750000	762.440000000	805.390000000
0.170000000	858.890000000	901.330000000
0.170250000	951.550000000	993.240000000
0.170500000	1040.700000000	1077.720000000
0.170750000	1118.440000000	1149.640000000
0.171000000	1186.010000000	1214.050000000
0.171250000	1244.790000000	1270.520000000
0.171500000	1297.960000000	1320.660000000
0.171750000	1345.450000000	1365.760000000
0.172000000	1385.750000000	1401.770000000
0.172250000	1417.670000000	1430.520000000
0.172500000	1442.480000000	1452.070000000
0.172750000	1458.890000000	1464.840000000
0.173000000	1466.820000000	1468.520000000
0.173250000	1465.930000000	1463.790000000
0.173500000	1457.230000000	1451.630000000
0.173750000	1439.380000000	1428.890000000
0.174000000	1410.850000000	1395.760000000
0.174250000	1371.420000000	1351.510000000
0.174500000	1321.190000000	1296.900000000
0.174750000	1263.380000000	1237.140000000
0.175000000	1200.850000000	1172.310000000
0.175250000	1128.970000000	1092.580000000
0.175500000	1043.250000000	1004.350000000
0.175750000	952.310000000	911.010000000
0.176000000	857.400000000	813.910000000
0.176250000	757.650000000	713.140000000
0.176500000	655.480000000	610.240000000
0.176750000	551.590000000	505.190000000
0.177000000	444.880000000	397.160000000
0.177250000	336.310000000	286.480000000
0.177500000	224.800000000	174.490000000
0.177750000	111.590000000	61.120000000
0.178000000	-1.690000000	-52.290000000
0.178250000	-113.730000000	-164.350000000
0.178500000	-224.860000000	-275.370000000
0.178750000	-336.840000000	-388.040000000
0.179000000	-449.700000000	-500.620000000
0.179250000	-559.520000000	-608.390000000
0.179500000	-664.820000000	-710.390000000
0.179750000	-765.270000000	-809.790000000
0.180000000	-861.760000000	-905.250000000
0.180250000	-955.230000000	-997.010000000
0.180500000	-1044.430000000	-1081.290000000
0.180750000	-1121.650000000	-1154.470000000
0.181000000	-1188.690000000	-1218.120000000
0.181250000	-1247.830000000	-1273.380000000
0.181500000	-1300.540000000	-1323.220000000
0.181750000	-1347.540000000	-1368.070000000
0.182000000	-1386.640000000	-1403.580000000
0.182250000	-1418.060000000	-1431.230000000
0.182500000	-1442.430000000	-1452.490000000
0.182750000	-1458.440000000	-1464.260000000
0.183000000	-1465.930000000	-1468.910000000
0.183250000	-1465.110000000	-1464.030000000
0.183500000	-1456.480000000	-1451.540000000
0.183750000	-1438.260000000	-1428.610000000
0.184000000	-1409.130000000	-1394.590000000
0.184250000	-1368.800000000	-1349.750000000
0.184500000	-1318.560000000	-1294.870000000
0.184750000	-1260.430000000	-1234.520000000
0.185000000	-1197.830000000	-1169.220000000
0.185250000	-1125.480000000	-1090.400000000
0.185500000	-1040.320000000	-1001.880000000
0.185750000	-949.280000000	-908.640000000
0.186000000	-853.890000000	-811.940000000
0.186250000	-754.100000000	-710.360000000
0.186500000	-651.680000000	-606.360000000
0.186750000	-547.390000000	-501.320000000
0.187000000	-440.250000000	-394.050000000
0.187250000	-332.110000000	-283.830000000
0.187500000	-221.130000000	-172.170000000
0.187750000	-108.300000000	-57.710000000
0.188000000	5.500000000	55.330000000
0.188250000	117.980000000	167.210000000
0.188500000	228.760000000	278.680000000
0.188750000	340.800000000	391.680000000
0.189000000	454.100000000	503.480000000
0.189250000	563.700000000	609.570000000
0.189500000	667.650000000	713.030000000
0.189750000	767.420000000	811.310000000
0.190000000	864.370000000	906.470000000
0.190250000	957.790000000	998.550000000
0.190500000	1045.800000000	1081.370000000
0.190750000	1122.150000000	1153.770000000
0.191000000	1188.870000000	1217.100000000
0.191250000	1248.370000000	1272.770000000
0.191500000	1300.720000000	1323.390000000
0.191750000	1347.580000000	1367.020000000
0.192000000	1386.970000000	1403.550000000
0.192250000	1418.890000000	1431.120000000
0.192500000	1443.190000000	1452.510000000
0.192750000	1459.110000000	1464.730000000
0.193000000	1466.650000000	1467.990000000
0.193250000	1465.620000000	1463.820000000
0.193500000	1456.380000000	1450.760000000
0.193750000	1437.830000000	1428.210000000
0.194000000	1408.500000000	1393.410000000
0.194250000	1368.010000000	1347.470000000
0.194500000	1317.370000000	1292.780000000
0.194750000	1258.860000000	1232.530000000
0.195000000	1196.190000000	1167.020000000
0.195250000	1123.440000000	1087.310000000
0.195500000	1037.680000000	998.290000000
0.195750000	946.420000000	906.030000000
0.196000000	850.840000000	808.600000000
0.196250000	751.740000000	707.840000000
0.196500000	649.490000000	604.200000000
0.196750000	545.120000000	498.550000000
0.197000000	438.560000000	390.980000000
0.197250000	330.530000000	281.800000000
0.197500000	219.220000000	168.290000000
0.197750000	105.280000000	53.900000000
0.198000000	-8.730000000	-58.060000000
0.198250000	-120.500000000	-170.800000000
0.198500000	-230.650000000	-281.700000000
0.198750000	-342.820000000	-394.100000000
0.199000000	-456.200000000	-505.690000000
0.199250000	-564.920000000	-613.120000000
0.199500000	-668.900000000	-715.520000000
0.199750000	-769.420000000	-813.880000000
0.200000000	-866.850000000	-910.180000000
0.200250000	-959.960000000	-1001.350000000
0.200500000	-1047.690000000	-1084.800000000
0.200750000	-1124.540000000	-1157.710000000
0.201000000	-1191.730000000	-1220.460000000
0.201250000	-1250.360000000	-1275.850000000
0.201500000	-1302.110000000	-1325.270000000
0.201750000	-1348.800000000	-1369.640000000
0.202000000	-1388.160000000	-1404.990000000
0.202250000	-1419.320000000	-1432.330000000
0.202500000	-1442.880000000	-1453.200000000
0.202750000	-1458.400000000	-1464.380000000
0.203000000	-1465.860000000	-1467.530000000
0.203250000	-1464.590000000	-1463.730000000
0.203500000	-1454.880000000	-1449.450000000
0.203750000	-1436.440000000	-1426.230000000
0.204000000	-1406.920000000	-1392.810000000
0.204250000	-1366.600000000	-1346.440000000
0.204500000	-1315.400000000	-1291.390000000
0.204750000	-1257.490000000	-1232.800000000
0.205000000	-1194.700000000	-1166.650000000
0.205250000	-1121.870000000	-1086.140000000
0.205500000	-1035.350000000	-996.960000000
0.205750000	-944.130000000	-904.280000000
0.206000000	-848.710000000	-806.370000000
0.206250000	-749.410000000	-704.910000000
0.206500000	-646.890000000	-601.110000000
0.206750000	-542.100000000	-495.440000000
0.207000000	-435.510000000	-388.410000000
0.207250000	-327.680000000	-278.670000000
0.207500000	-215.840000000	-166.150000000
0.207750000	-101.510000000	-51.820000000
0.208000000	12.190000000	61.530000000
0.208250000	123.720000000	172.860000000
0.208500000	234.840000000	284.610000000
0.208750000	347.840000000	397.940000000
0.209000000	460.640000000	509.990000000
0.209250000	568.610000000	616.820000000
0.209500000	672.790000000	719.050000000
0.209750000	773.580000000	818.150000000
0.210000000	869.780000000	912.210000000
0.210250000	961.980000000	1003.720000000
0.210500000	1050.060000000	1086.200000000
0.210750000	1126.500000000	1158.200000000
0.211000000	1193.130000000	1220.900000000
0.211250000	1251.300000000	1276.270000000
0.211500000	1303.170000000	1325.540000000
0.211750000	1350.350000000	1370.780000000
0.212000000	1389.640000000	1405.240000000
0.212250000	1420.620000000	1433.320000000
0.212500000	1444.500000000	1453.210000000
0.212750000	1460.020000000	1464.840000000
0.213000000	1467.220000000	1468.350000000
0.213250000	1465.530000000	1463.130000000
0.213500000	1455.510000000	1449.780000000
0.213750000	1436.990000000	1425.280000000
0.214000000	1407.070000000	1391.250000000
0.214250000	1366.260000000	1346.040000000
0.214500000	1314.620000000	1290.270000000
0.214750000	1256.460000000	1230.660000000
0.215000000	1193.340000000	1164.740000000
0.215250000	1119.820000000	1083.600000000
0.215500000	1033.230000000	994.310000000
0.215750000	941.750000000	900.810000000
0.216000000	846.120000000	802.790000000
0.216250000	745.950000000	701.440000000
0.216500000	643.200000000	597.300000000
0.216750000	538.740000000	492.280000000
0.217000000	432.160000000	384.340000000
0.217250000	323.640000000	274.420000000
0.217500000	212.060000000	161.670000000
0.217750000	98.990000000	47.850000000
0.218000000	-14.070000000	-64.240000000
0.218250000	-125.880000000	-175.470000000
0.218500000	-237.050000000	-287.890000000
0.218750000	-349.220000000	-400.650000000
0.219000000	-462.050000000	-512.680000000
0.219250000	-571.230000000	-619.640000000
0.219500000	-675.900000000	-721.650000000
0.219750000	-776.020000000	-820.530000000
0.220000000	-872.180000000	-915.110000000
0.220250000	-965.170000000	-1007.590000000
0.220500000	-1053.400000000	-1089.340000000
0.220750000	-1129.450000000	-1161.180000000
0.221000000	-1195.300000000	-1224.090000000
0.221250000	-1253.900000000	-1279.270000000
0.221500000	-1305.820000000	-1328.840000000
0.221750000	-1352.230000000	-1372.280000000
0.222000000	-1390.480000000	-1406.990000000
0.222250000	-1421.120000000	-1434.640000000
0.222500000	-1444.860000000	-1453.910000000
0.222750000	-1459.710000000	-1465.520000000
0.223000000	-1466.390000000	-1468.880000000
0.223250000	-1464.810000000	-1463.070000000
0.223500000	-1455.070000000	-1449.610000000
0.223750000	-1435.880000000	-1426.010000000
0.224000000	-1405.340000000	-1390.440000000
0.224250000	-1364.290000000	-1344.000000000
0.224500000	-1312.700000000	-1289.140000000
0.224750000	-1254.220000000	-1228.440000000
0.225000000	-1190.820000000	-1161.940000000
0.225250000	-1117.060000000	-1081.080000000
0.225500000	-1030.660000000	-991.380000000
0.225750000	-939.310000000	-898.370000000
0.226000000	-843.410000000	-800.330000000
0.226250000	-743.440000000	-699.330000000
0.226500000	-641.270000000	-595.840000000
0.226750000	-536.990000000	-490.490000000
0.227000000	-429.840000000	-382.540000000
0.227250000	-321.150000000	-273.140000000
0.227500000	-209.770000000	-159.640000000
0.227750000	-96.280000000	-46.620000000
0.228000000	17.730000000	67.160000000
0.228250000	130.140000000	178.720000000
0.228500000	240.790000000	291.070000000
0.228750000	352.950000000	404.160000000
0.229000000	466.240000000	515.680000000
0.229250000	575.160000000	621.940000000
0.229500000	678.550000000	723.570000000
0.229750000	778.270000000	822.310000000
0.230000000	874.700000000	917.620000000
0.230250000	967.620000000	1007.740000000
0.230500000	1054.880000000	1090.410000000
0.230750000	1129.630000000	1161.760000000
0.231000000	1195.890000000	1224.440000000
0.231250000	1254.400000000	1279.340000000
0.231500000	1306.010000000	1328.080000000
0.231750000	1352.260000000	1371.850000000
0.232000000	1390.770000000	1406.700000000
0.232250000	1421.770000000	1434.040000000
0.232500000	1445.240000000	1454.220000000
0.232750000	1460.390000000	1464.970000000
0.233000000	1466.790000000	1468.520000000
0.233250000	1464.840000000	1462.780000000
0.233500000	1454.910000000	1448.790000000
0.233750000	1435.300000000	1424.370000000
0.234000000	1404.720000000	1389.180000000
0.234250000	1363.270000000	1342.370000000
0.234500000	1311.490000000	1286.360000000
0.234750000	1252.580000000	1226.770000000
0.235000000	1189.160000000	1159.440000000
0.235250000	1114.830000000	1078.190000000
0.235500000	1028.250000000	988.610000000
0.235750000	936.420000000	895.090000000
0.236000000	840.720000000	797.280000000
0.236250000	740.990000000	696.110000000
0.236500000	638.560000000	592.760000000
0.236750000	534.070000000	487.600000000
0.237000000	427.170000000	379.450000000
0.237250000	318.720000000	270.430000000
0.237500000	207.070000000	156.600000000
0.237750000	93.050000000	42.540000000
0.238000000	-20.780000000	-70.770000000
0.238250000	-132.360000000	-182.130000000
0.238500000	-242.630000000	-293.650000000
0.238750000	-355.130000000	-406.840000000
0.239000000	-468.710000000	-518.050000000
0.239250000	-577.130000000	-624.930000000
0.239500000	-680.590000000	-727.860000000
0.239750000	-781.080000000	-826.230000000
0.240000000	-878.150000000	-921.740000000
0.240250000	-970.510000000	-1011.860000000
0.240500000	-1057.420000000	-1094.120000000
0.240750000	-1133.110000000	-1164.610000000
0.241000000	-1199.260000000	-1227.950000000
0.241250000	-1257.050000000	-1282.760000000
0.241500000	-1308.090000000	-1331.670000000
0.241750000	-1354.370000000	-1374.630000000
0.242000000	-1392.850000000	-1409.240000000
0.242250000	-1422.770000000	-1435.990000000
0.242500000	-1445.740000000	-1455.480000000
0.242750000	-1460.310000000	-1466.240000000
0.243000000	-1466.940000000	-1468.740000000
0.243250000	-1464.840000000	-1462.900000000
0.243500000	-1454.080000000	-1448.530000000
0.243750000	-1434.720000000	-1424.590000000
0.244000000	-1403.880000000	-1388.760000000
0.244250000	-1362.080000000	-1341.420000000
0.244500000	-1309.980000000	-1286.380000000
0.244750000	-1251.330000000	-1226.220000000
0.245000000	-1188.310000000	-1158.710000000
0.245250000	-1113.250000000	-1077.170000000
0.245500000	-1026.410000000	-987.630000000
0.245750000	-934.320000000	-893.900000000
0.246000000	-838.520000000	-796.590000000
0.246250000	-738.470000000	-693.800000000
0.246500000	-635.290000000	-590.330000000
0.246750000	-530.390000000	-484.790000000
0.247000000	-423.690000000	-376.310000000
0.247250000	-315.470000000	-266.210000000
0.247500000	-203.350000000	-152.970000000
0.247750000	-89.350000000	-39.460000000
0.248000000	23.700000000	73.350000000
0.248250000	134.950000000	184.350000000
0.248500000	246.210000000	296.040000000
0.248750000	359.500000000	409.430000000
0.249000000	472.290000000	521.780000000
0.249250000	580.250000000	626.950000000
0.249500000	684.290000000	730.090000000
0.249750000	784.500000000	828.370000000
0.250000000	880.140000000	922.110000000
0.250250000	972.190000000	1012.680000000
0.250500000	1059.110000000	1094.320000000
0.250750000	1134.520000000	1165.310000000
0.251000000	1200.040000000	1226.820000000
0.251250000	1257.280000000	1282.470000000
0.251500000	1308.720000000	1330.800000000
0.251750000	1355.120000000	1374.610000000
0.252000000	1393.570000000	1408.990000000
0.252250000	1423.490000000	1436.320000000
0.252500000	1446.520000000	1455.130000000
0.252750000	1461.180000000	1466.540000000
0.253000000	1467.310000000	1468.400000000
0.253250000	1464.870000000	1462.400000000
0.253500000	1453.970000000	1447.220000000
0.253750000	1434.470000000	1422.630000000
0.254000000	1403.420000000	1387.180000000
0.254250000	1361.450000000	1340.200000000
0.254500000	1308.830000000	1285.270000000
0.254750000	1250.140000000	1223.290000000
0.255000000	1186.520000000	1156.160000000
0.255250000	1111.270000000	1074.420000000
0.255500000	1023.860000000	984.740000000
0.255750000	932.180000000	890.900000000
0.256000000	835.810000000	792.450000000
0.256250000	735.550000000	690.880000000
0.256500000	633.030000000	587.010000000
0.256750000	528.390000000	481.590000000
0.257000000	421.600000000	374.050000000
0.257250000	312.830000000	264.450000000
0.257500000	200.840000000	150.630000000
0.257750000	87.330000000	36.070000000
0.258000000	-25.740000000	-76.190000000
0.258250000	-137.510000000	-187.050000000
0.258500000	-248.760000000	-299.040000000
0.258750000	-361.260000000	-412.170000000
0.259000000	-473.950000000	-524.370000000
0.259250000	-582.840000000	-630.700000000
0.259500000	-686.970000000	-732.960000000
0.259750000	-786.830000000	-831.340000000
0.260000000	-882.450000000	-925.750000000
0.260250000	-975.120000000	-1016.630000000
0.260500000	-1062.280000000	-1098.070000000
0.260750000	-1136.890000000	-1169.130000000
0.261000000	-1202.230000000	-1230.970000000
0.261250000	-1259.760000000	-1285.160000000
0.261500000	-1311.250000000	-1333.840000000
0.261750000	-1356.690000000	-1376.060000000
0.262000000	-1394.310000000	-1410.350000000
0.262250000	-1424.120000000	-1436.380000000
0.262500000	-1446.830000000	-1455.440000000
0.262750000	-1460.780000000	-1466.310000000
0.263000000	-1466.410000000	-1468.470000000
0.263250000	-1464.280000000	-1462.780000000
0.263500000	-1453.330000000	-1447.010000000
0.263750000	-1433.270000000	-1422.370000000
0.264000000	-1401.490000000	-1386.590000000
0.264250000	-1359.390000000	-1339.020000000
0.264500000	-1306.790000000	-1282.010000000
0.264750000	-1247.850000000	-1222.600000000
0.265000000	-1183.960000000	-1154.940000000
0.265250000	-1108.380000000	-1072.260000000
0.265500000	-1021.320000000	-982.050000000
0.265750000	-929.530000000	-888.400000000
0.266000000	-833.020000000	-790.110000000
0.266250000	-733.030000000	-689.470000000
0.266500000	-630.510000000	-586.030000000
0.266750000	-525.830000000	-479.440000000
0.267000000	-418.660000000	-371.500000000
0.267250000	-309.880000000	-261.590000000
0.267500000	-198.200000000	-148.360000000
0.267750000	-84.120000000	-33.640000000
0.268000000	29.890000000	79.180000000
0.268250000	142.050000000	191.060000000
0.268500000	252.620000000	302.320000000
0.268750000	364.680000000	415.750000000
0.269000000	477.780000000	527.250000000
0.269250000	586.490000000	633.560000000
0.269500000	689.600000000	734.810000000
0.269750000	788.890000000	833.000000000
0.270000000	884.860000000	926.940000000
0.270250000	977.730000000	1017.530000000
0.270500000	1063.730000000	1098.260000000
0.270750000	1137.430000000	1168.560000000
0.271000000	1202.920000000	1230.890000000
0.271250000	1260.510000000	1285.130000000
0.271500000	1311.710000000	1332.510000000
0.271750000	1356.920000000	1375.840000000
0.272000000	1394.870000000	1410.570000000
0.272250000	1424.930000000	1437.310000000
0.272500000	1447.740000000	1455.960000000
0.272750000	1461.590000000	1466.870000000
0.273000000	1467.220000000	1468.300000000
0.273250000	1464.610000000	1461.990000000
0.273500000	1453.380000000	1446.910000000
0.273750000	1432.890000000	1421.380000000
0.274000000	1401.110000000	1384.710000000
0.274250000	1358.800000000	1337.670000000
0.274500000	1306.070000000	1281.150000000
0.274750000	1246.640000000	1220.150000000
0.275000000	1182.570000000	1152.920000000
0.275250000	1106.460000000	1069.770000000
0.275500000	1019.300000000	979.570000000
0.275750000	926.980000000	885.630000000
0.276000000	830.610000000	787.000000000
0.276250000	730.220000000	685.870000000
0.276500000	627.310000000	581.400000000
0.276750000	522.480000000	473.940000000
0.277000000	415.390000000	368.100000000
0.277250000	306.510000000	258.280000000
0.277500000	194.700000000	144.530000000
0.277750000	81.120000000	30.000000000
0.278000000	-32.290000000	-81.970000000
0.278250000	-143.640000000	-193.370000000
0.278500000	-254.000000000	-304.980000000
0.278750000	-366.770000000	-417.540000000
0.279000000	-479.710000000	-528.910000000
0.279250000	-587.390000000	-634.340000000
0.279500000	-690.560000000	-737.090000000
0.279750000	-790.580000000	-835.710000000
0.280000000	-887.050000000	-929.370000000
0.280250000	-979.150000000	-1019.660000000
0.280500000	-1064.800000000	-1100.950000000
0.280750000	-1139.360000000	-1171.030000000
0.281000000	-1204.600000000	-1231.570000000
0.281250000	-1261.610000000	-1286.770000000
0.281500000	-1312.180000000	-1334.820000000
0.281750000	-1357.820000000	-1377.570000000
0.282000000	-1395.260000000	-1411.320000000
0.282250000	-1424.130000000	-1436.410000000
0.282500000	-1446.320000000	-1455.770000000
0.282750000	-1459.960000000	-1465.100000000
0.283000000	-1465.610000000	-1466.510000000
0.283250000	-1462.470000000	-1460.240000000
0.283500000	-1450.950000000	-1444.740000000
0.283750000	-1430.300000000	-1418.440000000
0.284000000	-1398.100000000	-1382.480000000
0.284250000	-1355.180000000	-1333.840000000
0.284500000	-1301.890000000	-1277.610000000
0.284750000	-1242.660000000	-1216.540000000
0.285000000	-1178.530000000	-1148.350000000
0.285250000	-1101.920000000	-1065.640000000
0.285500000	-1014.060000000	-975.220000000
0.285750000	-922.010000000	-880.860000000
0.286000000	-825.590000000	-782.950000000
0.286250000	-725.290000000	-681.100000000
0.286500000	-622.190000000	-576.580000000
0.286750000	-516.900000000	-470.250000000
0.287000000	-410.110000000	-362.670000000
0.287250000	-301.410000000	-253.120000000
0.287500000	-189.080000000	-139.230000000
0.287750000	-75.030000000	-25.720000000
0.288000000	37.770000000	87.010000000
0.288250000	148.900000000	197.960000000
0.288500000	260.360000000	310.300000000
0.288750000	373.760000000	423.560000000
0.289000000	485.400000000	533.710000000
0.289250000	592.350000000	639.100000000
0.289500000	695.700000000	740.730000000
0.289750000	795.640000000	838.860000000
0.290000000	890.750000000	932.590000000
0.290250000	982.040000000	1022.700000000
0.290500000	1067.960000000	1102.980000000
0.290750000	1142.100000000	1172.210000000
0.291000000	1206.610000000	1233.250000000
0.291250000	1263.150000000	1287.830000000
0.291500000	1313.640000000	1336.270000000
0.291750000	1359.530000000	1377.870000000
0.292000000	1396.810000000	1411.430000000
0.292250000	1425.690000000	1437.890000000
0.292500000	1447.780000000	1455.430000000
0.292750000	1461.490000000	1465.520000000
0.293000000	1466.800000000	1467.250000000
0.293250000	1463.060000000	1459.560000000
0.293500000	1451.170000000	1444.120000000
0.293750000	1430.560000000	1418.840000000
0.294000000	1398.210000000	1381.340000000
0.294250000	1354.760000000	1333.410000000
0.294500000	1301.050000000	1276.470000000
0.294750000	1241.810000000	1215.060000000
0.295000000	1177.320000000	1146.550000000
0.295250000	1099.960000000	1062.640000000
0.295500000	1011.910000000	972.350000000
0.295750000	919.590000000	878.470000000
0.296000000	823.100000000	779.710000000
0.296250000	722.600000000	678.920000000
0.296500000	619.800000000	574.070000000
0.296750000	515.040000000	468.040000000
0.297000000	408.330000000	360.610000000
0.297250000	299.230000000	250.580000000
0.297500000	186.620000000	136.560000000
0.297750000	72.540000000	21.680000000
0.298000000	-40.070000000	-90.310000000
0.298250000	-151.670000000	-201.050000000
0.298500000	-262.790000000	-313.280000000
0.298750000	-375.190000000	-426.340000000
0.299000000	-487.340000000	-536.700000000
0.299250000	-595.380000000	-642.150000000
0.299500000	-698.960000000	-744.070000000
0.299750000	-798.220000000	-842.340000000
0.300000000	-893.390000000	-936.260000000
0.300250000	-985.470000000	-1027.130000000
0.300500000	-1071.340000000	-1106.210000000
0.300750000	-1144.740000000	-1176.070000000
0.301000000	-1208.730000000	-1236.900000000
0.301250000	-1265.480000000	-1290.780000000
0.301500000	-1316.000000000	-1337.900000000
0.301750000	-1360.940000000	-1379.020000000
0.302000000	-1397.430000000	-1413.400000000
0.302250000	-1426.200000000	-1438.100000000
0.302500000	-1448.080000000	-1456.270000000
0.302750000	-1460.820000000	-1465.480000000
0.303000000	-1465.750000000	-1466.920000000
0.303250000	-1462.560000000	-1460.510000000
0.303500000	-1450.560000000	-1443.940000000
0.303750000	-1429.200000000	-1417.000000000
0.304000000	-1396.390000000	-1380.150000000
0.304250000	-1352.830000000	-1332.170000000
0.304500000	-1299.220000000	-1275.100000000
0.304750000	-1239.660000000	-1213.790000000
0.305000000	-1175.000000000	-1144.720000000
0.305250000	-1097.630000000	-1060.750000000
0.305500000	-1009.750000000	-969.950000000
0.305750000	-917.630000000	-876.770000000
0.306000000	-820.560000000	-777.810000000
0.306250000	-719.740000000	-675.690000000
0.306500000	-617.120000000	-571.770000000
0.306750000	-512.110000000	-465.030000000
0.307000000	-404.520000000	-357.360000000
0.307250000	-295.100000000	-246.710000000
0.307500000	-183.240000000	-133.610000000
0.307750000	-69.680000000	-19.680000000
0.308000000	43.680000000	93.010000000
0.308250000	155.430000000	204.590000000
0.308500000	266.080000000	316.290000000
0.308750000	378.660000000	429.130000000
0.309000000	491.480000000	540.290000000
0.309250000	599.330000000	646.040000000
0.309500000	701.880000000	747.480000000
0.309750000	800.700000000	844.910000000
0.310000000	896.320000000	938.260000000
0.310250000	988.370000000	1028.420000000
0.310500000	1073.040000000	1107.760000000
0.310750000	1145.440000000	1175.850000000
0.311000000	1209.760000000	1236.970000000
0.311250000	1266.740000000	1291.000000000
0.311500000	1316.930000000	1338.180000000
0.311750000	1361.620000000	1379.910000000
0.312000000	1398.150000000	1413.240000000
0.312250000	1427.520000000	1439.020000000
0.312500000	1449.120000000	1457.020000000
0.312750000	1461.990000000	1466.500000000
0.313000000	1466.500000000	1466.720000000
0.313250000	1462.820000000	1459.150000000
0.313500000	1450.970000000	1443.350000000
0.313750000	1428.880000000	1417.110000000
0.314000000	1396.010000000	1379.290000000
0.314250000	1352.440000000	1330.440000000
0.314500000	1298.440000000	1273.190000000
0.314750000	1238.290000000	1211.350000000
0.315000000	1173.390000000	1143.130000000
0.315250000	1095.640000000	1058.450000000
0.315500000	1007.580000000	967.790000000
0.315750000	914.740000000	872.800000000
0.316000000	817.870000000	774.480000000
0.316250000	717.080000000	671.700000000
0.316500000	613.900000000	567.710000000
0.316750000	508.620000000	462.030000000
0.317000000	401.550000000	353.520000000
0.317250000	292.480000000	243.780000000
0.317500000	180.590000000	130.520000000
0.317750000	66.920000000	17.120000000
0.318000000	-46.200000000	-95.670000000
0.318250000	-157.400000000	-206.170000000
0.318500000	-267.740000000	-318.870000000
0.318750000	-380.480000000	-431.990000000
0.319000000	-493.490000000	-542.640000000
0.319250000	-600.920000000	-648.490000000
0.319500000	-703.670000000	-749.740000000
0.319750000	-803.170000000	-847.400000000
0.320000000	-899.300000000	-941.950000000
0.320250000	-990.760000000	-1031.650000000
0.320500000	-1075.100000000	-1110.850000000
0.320750000	-1148.250000000	-1179.270000000
0.321000000	-1212.560000000	-1239.350000000
0.321250000	-1268.620000000	-1293.340000000
0.321500000	-1318.300000000	-1340.330000000
0.321750000	-1363.110000000	-1381.790000000
0.322000000	-1399.420000000	-1414.490000000
0.322250000	-1427.730000000	-1439.300000000
0.322500000	-1448.800000000	-1457.000000000
0.322750000	-1461.550000000	-1466.900000000
0.323000000	-1466.220000000	-1466.640000000
0.323250000	-1462.100000000	-1459.940000000
0.323500000	-1449.790000000	-1443.050000000
0.323750000	-1427.790000000	-1416.970000000
0.324000000	-1394.430000000	-1377.000000000
0.324250000	-1350.300000000	-1329.250000000
0.324500000	-1296.260000000	-1272.240000000
0.324750000	-1236.530000000	-1210.060000000
0.325000000	-1171.640000000	-1141.120000000
0.325250000	-1093.380000000	-1056.460000000
0.325500000	-1005.200000000	-966.230000000
0.325750000	-912.630000000	-871.180000000
0.326000000	-815.880000000	-773.570000000
0.326250000	-715.360000000	-671.320000000
0.326500000	-612.050000000	-566.170000000
0.326750000	-506.740000000	-460.650000000
0.327000000	-399.970000000	-352.460000000
0.327250000	-290.950000000	-242.160000000
0.327500000	-178.080000000	-127.670000000
0.327750000	-63.530000000	-13.300000000
0.328000000	49.260000000	98.770000000
0.328250000	160.440000000	209.990000000
0.328500000	271.900000000	321.600000000
0.328750000	385.630000000	436.040000000
0.329000000	497.440000000	546.390000000
0.329250000	604.000000000	650.920000000
0.329500000	706.860000000	752.430000000
0.329750000	806.540000000	850.110000000
0.330000000	901.530000000	943.730000000
0.330250000	992.560000000	1033.420000000
0.330500000	1077.570000000	1112.030000000
0.330750000	1150.640000000	1181.310000000
0.331000000	1214.700000000	1241.380000000
0.331250000	1270.550000000	1294.640000000
0.331500000	1320.720000000	1342.390000000
0.331750000	1365.960000000	1383.910000000
0.332000000	1402.500000000	1417.450000000
0.332250000	1430.910000000	1442.480000000
0.332500000	1452.100000000	1460.230000000
0.332750000	1465.020000000	1468.960000000
0.333000000	1469.390000000	1468.830000000
0.333250000	1464.550000000	1461.150000000
0.333500000	1451.980000000	1444.760000000
0.333750000	1429.890000000	1418.060000000
0.334000000	1396.640000000	1378.870000000
0.334250000	1351.870000000	1329.850000000
0.334500000	1297.760000000	1272.940000000
0.334750000	1237.830000000	1210.050000000
0.335000000	1172.690000000	1140.180000000
0.335250000	1093.340000000	1056.220000000
0.335500000	1004.660000000	965.550000000
0.335750000	911.790000000	870.210000000
0.336000000	814.880000000	771.120000000
0.336250000	714.030000000	669.490000000
0.336500000	610.700000000	564.890000000
0.336750000	505.310000000	458.200000000
0.337000000	398.320000000	349.960000000
0.337250000	288.510000000	238.820000000
0.337500000	175.270000000	124.710000000
0.337750000	61.170000000	10.700000000
0.338000000	-51.320000000	-101.890000000
0.338250000	-162.760000000	-211.980000000
0.338500000	-274.370000000	-324.350000000
0.338750000	-387.180000000	-438.130000000
0.339000000	-498.900000000	-548.680000000
0.339250000	-606.320000000	-654.250000000
0.339500000	-710.110000000	-755.730000000
0.339750000	-809.060000000	-852.890000000
0.340000000	-903.760000000	-946.700000000
0.340250000	-995.730000000	-1036.080000000
0.340500000	-1080.550000000	-1116.190000000
0.340750000	-1153.540000000	-1184.060000000
0.341000000	-1216.680000000	-1244.300000000
0.341250000	-1272.850000000	-1297.510000000
0.341500000	-1322.780000000	-1344.980000000
0.341750000	-1367.190000000	-1386.370000000
0.342000000	-1403.130000000	-1418.050000000
0.342250000	-1431.170000000	-1443.450000000
0.342500000	-1451.990000000	-1459.800000000
0.342750000	-1464.030000000	-1468.690000000
0.343000000	-1468.130000000	-1468.880000000
0.343250000	-1463.670000000	-1461.060000000
0.343500000	-1450.890000000	-1443.980000000
0.343750000	-1428.380000000	-1416.400000000
0.344000000	-1394.610000000	-1378.400000000
0.344250000	-1349.940000000	-1328.060000000
0.344500000	-1295.530000000	-1271.240000000
0.344750000	-1235.680000000	-1209.150000000
0.345000000	-1170.110000000	-1138.800000000
0.345250000	-1090.950000000	-1053.760000000
0.345500000	-1002.360000000	-963.030000000
0.345750000	-909.550000000	-867.830000000
0.346000000	-812.050000000	-769.240000000
0.346250000	-710.860000000	-666.980000000
0.346500000	-607.640000000	-562.150000000
0.346750000	-502.100000000	-455.080000000
0.347000000	-394.380000000	-346.800000000
0.347250000	-284.870000000	-236.230000000
0.347500000	-172.730000000	-122.710000000
0.347750000	-58.960000000	-8.570000000
0.348000000	54.290000000	104.410000000
0.348250000	166.030000000	214.560000000
0.348500000	277.020000000	326.400000000
0.348750000	389.850000000	440.580000000
0.349000000	502.390000000	551.040000000
0.349250000	610.130000000	656.240000000
0.349500000	712.440000000	757.760000000
0.349750000	810.760000000	854.260000000
0.350000000	906.220000000	947.930000000
0.350250000	998.010000000	1037.330000000
0.350500000	1081.770000000	1115.530000000
0.350750000	1153.800000000	1184.160000000
0.351000000	1217.240000000	1244.540000000
0.351250000	1273.920000000	1297.720000000
0.351500000	1323.540000000	1344.760000000
0.351750000	1367.790000000	1385.560000000
0.352000000	1403.850000000	1418.650000000
0.352250000	1432.490000000	1443.000000000
0.352500000	1453.100000000	1460.440000000
0.352750000	1465.080000000	1468.680000000
0.353000000	1468.820000000	1469.260000000
0.353250000	1464.480000000	1460.810000000
0.353500000	1451.520000000	1443.480000000
0.353750000	1428.220000000	1415.480000000
0.354000000	1394.660000000	1377.140000000
0.354250000	1349.860000000	1327.190000000
0.354500000	1295.330000000	1269.940000000
0.354750000	1234.430000000	1207.080000000
0.355000000	1168.980000000	1137.010000000
0.355250000	1089.240000000	1051.060000000
0.355500000	1000.730000000	961.220000000
0.355750000	907.460000000	865.940000000
0.356000000	809.940000000	766.130000000
0.356250000	709.330000000	664.040000000
0.356500000	606.100000000	560.210000000
0.356750000	500.600000000	453.660000000
0.357000000	393.260000000	345.490000000
0.357250000	283.670000000	233.930000000
0.357500000	171.120000000	120.850000000
0.357750000	56.630000000	5.840000000
0.358000000	-56.890000000	-106.570000000
0.358250000	-168.030000000	-217.560000000
0.358500000	-278.530000000	-329.380000000
0.358750000	-391.780000000	-443.170000000
0.359000000	-504.350000000	-553.240000000
0.359250000	-611.330000000	-658.720000000
0.359500000	-713.980000000	-759.890000000
0.359750000	-813.310000000	-857.300000000
0.360000000	-909.040000000	-951.420000000
0.360250000	-1000.680000000	-1040.350000000
0.360500000	-1083.860000000	-1118.970000000
0.360750000	-1156.350000000	-1187.750000000
0.361000000	-1219.950000000	-1247.310000000
0.361250000	-1275.700000000	-1299.900000000
0.361500000	-1324.800000000	-1347.390000000
0.361750000	-1369.050000000	-1386.960000000
0.362000000	-1404.570000000	-1419.400000000
0.362250000	-1432.460000000	-1444.060000000
0.362500000	-1452.590000000	-1461.230000000
0.362750000	-1464.380000000	-1469.840000000
0.363000000	-1468.120000000	-1468.860000000
0.363250000	-1463.290000000	-1459.970000000
0.363500000	-1450.120000000	-1442.940000000
0.363750000	-1426.840000000	-1414.580000000
0.364000000	-1392.440000000	-1375.840000000
0.364250000	-1347.210000000	-1326.360000000
0.364500000	-1292.360000000	-1267.590000000
0.364750000	-1231.740000000	-1205.150000000
0.365000000	-1166.030000000	-1134.200000000
0.365250000	-1086.190000000	-1048.670000000
0.365500000	-997.350000000	-957.810000000
0.365750000	-904.140000000	-863.600000000
0.366000000	-807.200000000	-763.650000000
0.366250000	-706.070000000	-661.210000000
0.366500000	-602.260000000	-557.430000000
0.366750000	-496.660000000	-450.130000000
0.367000000	-389.630000000	-341.630000000
0.367250000	-279.890000000	-230.590000000
0.367500000	-166.500000000	-116.630000000
0.367750000	-51.840000000	-1.690000000
0.368000000	60.920000000	110.390000000
0.368250000	171.940000000	221.170000000
0.368500000	283.400000000	333.770000000
0.368750000	396.970000000	446.950000000
0.369000000	508.570000000	556.640000000
0.369250000	614.910000000	661.760000000
0.369500000	717.540000000	762.800000000
0.369750000	816.650000000	859.450000000
0.370000000	911.430000000	953.280000000
0.370250000	1002.230000000	1041.580000000
0.370500000	1085.320000000	1119.580000000
0.370750000	1157.660000000	1187.610000000
0.371000000	1220.610000000	1246.140000000
0.371250000	1276.050000000	1299.580000000
0.371500000	1325.420000000	1346.330000000
0.371750000	1370.070000000	1387.960000000
0.372000000	1405.680000000	1419.630000000
0.372250000	1433.240000000	1444.140000000
0.372500000	1453.450000000	1461.180000000
0.372750000	1465.760000000	1468.900000000
0.373000000	1468.840000000	1467.920000000
0.373250000	1463.400000000	1459.810000000
0.373500000	1449.980000000	1443.080000000
0.373750000	1426.750000000	1413.840000000
0.374000000	1392.290000000	1374.140000000
0.374250000	1346.080000000	1323.800000000
0.374500000	1291.200000000	1265.980000000
0.374750000	1230.630000000	1203.620000000
0.375000000	1164.880000000	1131.740000000
0.375250000	1083.830000000	1045.620000000
0.375500000	994.640000000	954.540000000
0.375750000	901.510000000	859.120000000
0.376000000	803.770000000	759.600000000
0.376250000	702.370000000	657.610000000
0.376500000	598.770000000	552.440000000
0.376750000	492.770000000	445.010000000
0.377000000	385.610000000	337.880000000
0.377250000	275.850000000	225.650000000
0.377500000	162.880000000	112.700000000
0.377750000	49.180000000	-1.030000000
0.378000000	-62.960000000	-113.610000000
0.378250000	-174.460000000	-225.250000000
0.378500000	-286.380000000	-336.860000000
0.378750000	-399.680000000	-450.370000000
0.379000000	-510.840000000	-560.610000000
0.379250000	-617.790000000	-665.160000000
0.379500000	-720.960000000	-766.120000000
0.379750000	-819.710000000	-863.760000000
0.380000000	-913.940000000	-957.090000000
0.380250000	-1005.420000000	-1046.370000000
0.380500000	-1089.090000000	-1123.710000000
0.380750000	-1160.560000000	-1191.140000000
0.381000000	-1223.040000000	-1250.330000000
0.381250000	-1278.430000000	-1302.360000000
0.381500000	-1327.780000000	-1349.660000000
0.381750000	-1371.380000000	-1389.420000000
0.382000000	-1405.950000000	-1420.600000000
0.382250000	-1433.180000000	-1445.050000000
0.382500000	-1452.770000000	-1461.050000000
0.382750000	-1464.270000000	-1468.110000000
0.383000000	-1467.390000000	-1468.110000000
0.383250000	-1461.900000000	-1458.920000000
0.383500000	-1448.250000000	-1441.010000000
0.383750000	-1424.360000000	-1411.750000000
0.384000000	-1389.320000000	-1371.900000000
0.384250000	-1342.850000000	-1321.470000000
0.384500000	-1287.580000000	-1263.050000000
0.384750000	-1227.040000000	-1200.060000000
0.385000000	-1160.470000000	-1128.270000000
0.385250000	-1079.430000000	-1042.010000000
0.385500000	-990.490000000	-950.720000000
0.385750000	-897.130000000	-855.370000000
0.386000000	-799.430000000	-756.970000000
0.386250000	-698.070000000	-653.820000000
0.386500000	-594.570000000	-549.130000000
0.386750000	-488.940000000	-441.810000000
0.387000000	-381.380000000	-334.280000000
0.387250000	-271.010000000	-221.890000000
0.387500000	-158.050000000	-108.320000000
0.387750000	-43.930000000	6.830000000
0.388000000	68.970000000	118.540000000
0.388250000	180.590000000	229.040000000
0.388500000	291.720000000	341.990000000
0.388750000	404.620000000	455.750000000
0.389000000	516.230000000	564.040000000
0.389250000	623.160000000	669.000000000
0.389500000	725.030000000	770.350000000
0.389750000	822.980000000	866.120000000
0.390000000	917.860000000	959.170000000
0.390250000	1009.110000000	1048.830000000
0.390500000	1091.470000000	1125.280000000
0.390750000	1162.250000000	1192.860000000
0.391000000	1224.520000000	1251.580000000
0.391250000	1280.410000000	1303.270000000
0.391500000	1329.330000000	1350.590000000
0.391750000	1372.790000000	1390.430000000
0.392000000	1407.690000000	1421.530000000
0.392250000	1435.550000000	1446.090000000
0.392500000	1455.070000000	1462.460000000
0.392750000	1466.220000000	1469.350000000
0.393000000	1468.720000000	1467.920000000
0.393250000	1463.180000000	1459.510000000
0.393500000	1449.060000000	1440.490000000
0.393750000	1424.500000000	1411.990000000
0.394000000	1389.570000000	1371.130000000
0.394250000	1343.180000000	1320.400000000
0.394500000	1287.410000000	1261.840000000
0.394750000	1225.900000000	1198.220000000
0.395000000	1159.400000000	1125.630000000
0.395250000	1077.800000000	1039.430000000
0.395500000	988.640000000	948.270000000
0.395750000	895.070000000	853.180000000
0.396000000	797.180000000	752.970000000
0.396250000	696.160000000	651.460000000
0.396500000	592.870000000	546.040000000
0.396750000	486.760000000	439.640000000
0.397000000	379.010000000	330.730000000
0.397250000	269.020000000	219.350000000
0.397500000	156.190000000	104.580000000
0.397750000	41.680000000	-9.050000000
0.398000000	-71.440000000	-121.110000000
0.398250000	-182.580000000	-232.450000000
0.398500000	-293.310000000	-344.360000000
0.398750000	-406.300000000	-457.840000000
0.399000000	-518.330000000	-567.040000000
0.399250000	-624.890000000	-672.150000000
0.399500000	-726.830000000	-772.700000000
0.399750000	-825.370000000	-869.180000000
0.400000000	-920.590000000	-962.460000000
0.400250000	-1011.750000000	-1051.130000000
0.400500000	-1093.260000000	-1128.450000000
0.400750000	-1164.510000000	-1194.410000000
0.401000000	-1226.780000000	-1253.400000000
0.401250000	-1281.850000000	-1305.490000000
0.401500000	-1330.060000000	-1352.060000000
0.401750000	-1373.240000000	-1391.010000000
0.402000000	-1407.680000000	-1422.090000000
0.402250000	-1434.820000000	-1446.210000000
0.402500000	-1453.790000000	-1461.430000000
0.402750000	-1464.580000000	-1467.850000000
0.403000000	-1467.290000000	-1467.310000000
0.403250000	-1461.630000000	-1458.320000000
0.403500000	-1447.350000000	-1440.030000000
0.403750000	-1422.510000000	-1409.590000000
0.404000000	-1387.110000000	-1369.670000000
0.404250000	-1340.640000000	-1317.980000000
0.404500000	-1284.620000000	-1260.420000000
0.404750000	-1223.460000000	-1196.400000000
0.405000000	-1156.550000000	-1123.830000000
0.405250000	-1075.400000000	-1037.490000000
0.405500000	-985.750000000	-946.200000000
0.405750000	-892.110000000	-850.770000000
0.406000000	-794.310000000	-750.880000000
0.406250000	-692.770000000	-649.140000000
0.406500000	-588.770000000	-542.770000000
0.406750000	-482.540000000	-435.550000000
0.407000000	-375.120000000	-327.980000000
0.407250000	-265.390000000	-215.850000000
0.407500000	-152.550000000	-102.760000000
0.407750000	-38.350000000	11.210000000
0.408000000	74.180000000	123.650000000
0.408250000	184.900000000	235.420000000
0.408500000	296.240000000	346.100000000
0.408750000	410.070000000	460.020000000
0.409000000	521.650000000	569.320000000
0.409250000	627.490000000	674.280000000
0.409500000	729.290000000	774.040000000
0.409750000	827.880000000	870.640000000
0.410000000	922.670000000	963.740000000
0.410250000	1012.530000000	1052.240000000
0.410500000	1093.950000000	1127.930000000
0.410750000	1165.010000000	1194.790000000
0.411000000	1227.030000000	1252.680000000
0.411250000	1281.770000000	1304.300000000
0.411500000	1330.130000000	1351.880000000
0.411750000	1373.880000000	1391.080000000
0.412000000	1408.530000000	1422.280000000
0.412250000	1435.520000000	1446.350000000
0.412500000	1454.640000000	1462.110000000
0.412750000	1465.690000000	1468.480000000
0.413000000	1468.030000000	1466.880000000
0.413250000	1461.630000000	1457.370000000
0.413500000	1447.180000000	1439.180000000
0.413750000	1422.550000000	1409.180000000
0.414000000	1387.050000000	1368.430000000
0.414250000	1339.840000000	1316.400000000
0.414500000	1283.830000000	1257.770000000
0.414750000	1222.350000000	1195.030000000
0.415000000	1155.530000000	1121.630000000
0.415250000	1073.200000000	1035.060000000
0.415500000	983.770000000	943.470000000
0.415750000	889.950000000	847.930000000
0.416000000	792.130000000	747.870000000
0.416250000	690.820000000	645.400000000
0.416500000	586.900000000	540.420000000
0.416750000	480.850000000	432.650000000
0.417000000	373.720000000	326.150000000
0.417250000	263.600000000	213.640000000
0.417500000	150.310000000	99.680000000
0.417750000	36.180000000	-14.160000000
0.418000000	-75.960000000	-125.930000000
0.418250000	-186.680000000	-236.180000000
0.418500000	-298.450000000	-349.630000000
0.418750000	-411.970000000	-462.580000000
0.419000000	-522.890000000	-572.200000000
0.419250000	-628.920000000	-676.560000000
0.419500000	-731.620000000	-776.800000000
0.419750000	-830.310000000	-873.330000000
0.420000000	-924.320000000	-966.660000000
0.420250000	-1014.800000000	-1054.840000000
0.420500000	-1096.720000000	-1130.610000000
0.420750000	-1167.470000000	-1197.320000000
0.421000000	-1228.630000000	-1255.680000000
0.421250000	-1283.260000000	-1307.570000000
0.421500000	-1331.850000000	-1353.900000000
0.421750000	-1375.070000000	-1393.390000000
0.422000000	-1408.950000000	-1422.790000000
0.422250000	-1435.350000000	-1446.610000000
0.422500000	-1454.110000000	-1461.340000000
0.422750000	-1464.830000000	-1468.910000000
0.423000000	-1467.020000000	-1466.480000000
0.423250000	-1460.610000000	-1457.050000000
0.423500000	-1445.980000000	-1438.360000000
0.423750000	-1421.040000000	-1407.790000000
0.424000000	-1384.980000000	-1366.720000000
0.424250000	-1337.520000000	-1315.480000000
0.424500000	-1281.720000000	-1256.820000000
0.424750000	-1220.670000000	-1192.950000000
0.425000000	-1153.480000000	-1119.530000000
0.425250000	-1070.930000000	-1033.760000000
0.425500000	-981.440000000	-942.350000000
0.425750000	-887.680000000	-845.870000000
0.426000000	-789.820000000	-746.640000000
0.426250000	-688.180000000	-643.850000000
0.426500000	-584.240000000	-538.480000000
0.426750000	-478.500000000	-431.620000000
0.427000000	-371.270000000	-323.730000000
0.427250000	-260.780000000	-211.020000000
0.427500000	-147.080000000	-96.910000000
0.427750000	-32.890000000	15.970000000
0.428000000	79.550000000	128.610000000
0.428250000	191.040000000	240.500000000
0.428500000	302.950000000	352.410000000
0.428750000	415.990000000	466.380000000
0.429000000	526.770000000	575.740000000
0.429250000	633.280000000	679.380000000
0.429500000	735.380000000	779.170000000
0.429750000	832.790000000	876.100000000
0.430000000	926.670000000	968.400000000
0.430250000	1017.720000000	1055.940000000
0.430500000	1099.040000000	1132.550000000
0.430750000	1168.970000000	1198.070000000
0.431000000	1230.030000000	1256.420000000
0.431250000	1285.210000000	1308.140000000
0.431500000	1333.570000000	1354.320000000
0.431750000	1376.260000000	1392.030000000
0.432000000	1410.240000000	1424.000000000
0.432250000	1437.180000000	1447.440000000
0.432500000	1455.910000000	1463.050000000
0.432750000	1466.370000000	1469.170000000
0.433000000	1467.930000000	1466.870000000
0.433250000	1461.460000000	1456.850000000
0.433500000	1446.270000000	1437.830000000
0.433750000	1420.890000000	1407.320000000
0.434000000	1384.430000000	1365.810000000
0.434250000	1336.860000000	1313.520000000
0.434500000	1280.430000000	1254.820000000
0.434750000	1218.870000000	1190.930000000
0.435000000	1151.160000000	1116.320000000
0.435250000	1068.110000000	1029.720000000
0.435500000	978.360000000	937.890000000
0.435750000	884.450000000	841.630000000
0.436000000	785.750000000	741.340000000
0.436250000	684.120000000	638.510000000
0.436500000	580.680000000	534.240000000
0.436750000	474.220000000	425.930000000
0.437000000	366.240000000	317.710000000
0.437250000	255.880000000	205.470000000
0.437500000	143.230000000	92.500000000
0.437750000	29.500000000	-20.920000000
0.438000000	-83.010000000	-133.330000000
0.438250000	-194.200000000	-244.020000000
0.438500000	-305.350000000	-356.060000000
0.438750000	-418.620000000	-470.140000000
0.439000000	-530.300000000	-579.430000000
0.439250000	-636.600000000	-683.000000000
0.439500000	-738.120000000	-782.950000000
0.439750000	-835.900000000	-879.770000000
0.440000000	-930.520000000	-972.790000000
0.440250000	-1021.380000000	-1060.250000000
0.440500000	-1101.830000000	-1136.150000000
0.440750000	-1171.500000000	-1201.540000000
0.441000000	-1232.770000000	-1258.830000000
0.441250000	-1287.250000000	-1310.850000000
0.441500000	-1335.370000000	-1357.040000000
0.441750000	-1377.100000000	-1394.930000000
0.442000000	-1410.930000000	-1425.040000000
0.442250000	-1437.360000000	-1448.010000000
0.442500000	-1455.570000000	-1462.730000000
0.442750000	-1465.470000000	-1469.130000000
0.443000000	-1467.050000000	-1466.940000000
0.443250000	-1460.780000000	-1457.280000000
0.443500000	-1445.220000000	-1437.370000000
0.443750000	-1419.240000000	-1406.000000000
0.444000000	-1382.350000000	-1364.350000000
0.444250000	-1334.800000000	-1312.740000000
0.444500000	-1278.180000000	-1253.360000000
0.444750000	-1216.360000000	-1188.860000000
0.445000000	-1148.280000000	-1114.260000000
0.445250000	-1065.490000000	-1027.580000000
0.445500000	-975.440000000	-935.180000000
0.445750000	-881.270000000	-839.080000000
0.446000000	-782.590000000	-739.240000000
0.446250000	-680.910000000	-635.410000000
0.446500000	-576.960000000	-531.660000000
0.446750000	-470.220000000	-423.800000000
0.447000000	-362.560000000	-315.530000000
0.447250000	-252.580000000	-202.910000000
0.447500000	-139.960000000	-89.150000000
0.447750000	-25.760000000	24.500000000
0.448000000	86.990000000	135.940000000
0.448250000	198.000000000	247.640000000
0.448500000	309.320000000	359.490000000
0.448750000	423.030000000	472.450000000
0.449000000	534.010000000	581.360000000
0.449250000	639.290000000	685.230000000
0.449500000	740.500000000	785.610000000
0.449750000	838.390000000	881.390000000
0.450000000	932.900000000	974.250000000
0.450250000	1022.880000000	1061.350000000
0.450500000	1102.870000000	1135.720000000
0.450750000	1172.320000000	1202.460000000
0.451000000	1234.150000000	1259.500000000
0.451250000	1288.380000000	1310.290000000
0.451500000	1336.270000000	1357.060000000
0.451750000	1378.300000000	1396.010000000
0.452000000	1412.500000000	1425.080000000
0.452250000	1438.540000000	1448.480000000
0.452500000	1457.000000000	1463.830000000
0.452750000	1466.640000000	1469.570000000
0.453000000	1467.970000000	1467.010000000
0.453250000	1460.980000000	1455.930000000
0.453500000	1445.120000000	1436.570000000
0.453750000	1419.250000000	1405.130000000
0.454000000	1382.080000000	1363.390000000
0.454250000	1334.340000000	1310.240000000
0.454500000	1277.070000000	1250.480000000
0.454750000	1215.140000000	1187.060000000
0.455000000	1146.650000000	1112.110000000
0.455250000	1063.220000000	1024.320000000
0.455500000	973.000000000	932.290000000
0.455750000	878.460000000	836.290000000
0.456000000	780.290000000	735.930000000
0.456250000	679.010000000	633.440000000
0.456500000	574.920000000	528.400000000
0.456750000	468.600000000	421.540000000
0.457000000	361.100000000	313.000000000
0.457250000	250.880000000	200.900000000
0.457500000	137.340000000	85.950000000
0.457750000	22.720000000	-27.650000000
0.458000000	-89.660000000	-139.140000000
0.458250000	-200.200000000	-250.180000000
0.458500000	-311.880000000	-363.640000000
0.458750000	-425.570000000	-475.490000000
0.459000000	-535.970000000	-584.100000000
0.459250000	-641.130000000	-688.540000000
0.459500000	-743.010000000	-788.090000000
0.459750000	-841.400000000	-884.720000000
0.460000000	-935.410000000	-977.760000000
0.460250000	-1025.320000000	-1064.590000000
0.460500000	-1105.370000000	-1138.820000000
0.460750000	-1175.050000000	-1204.480000000
0.461000000	-1235.790000000	-1262.310000000
0.461250000	-1289.510000000	-1312.030000000
0.461500000	-1337.000000000	-1358.840000000
0.461750000	-1379.200000000	-1396.120000000
0.462000000	-1412.330000000	-1426.020000000
0.462250000	-1437.870000000	-1448.710000000
0.462500000	-1455.650000000	-1463.210000000
0.462750000	-1465.270000000	-1469.360000000
0.463000000	-1466.820000000	-1466.560000000
0.463250000	-1459.430000000	-1455.570000000
0.463500000	-1443.570000000	-1435.270000000
0.463750000	-1417.420000000	-1403.930000000
0.464000000	-1379.790000000	-1360.830000000
0.464250000	-1331.390000000	-1309.380000000
0.464500000	-1274.190000000	-1248.780000000
0.464750000	-1212.640000000	-1184.910000000
0.465000000	-1143.790000000	-1109.680000000
0.465250000	-1060.160000000	-1022.130000000
0.465500000	-969.800000000	-930.320000000
0.465750000	-875.650000000	-834.010000000
0.466000000	-777.430000000	-733.470000000
0.466250000	-675.410000000	-630.390000000
0.466500000	-571.120000000	-525.350000000
0.466750000	-464.870000000	-418.540000000
0.467000000	-357.470000000	-308.870000000
0.467250000	-246.570000000	-196.580000000
0.467500000	-132.830000000	-82.860000000
0.467750000	-18.880000000	30.750000000
0.468000000	92.860000000	141.250000000
0.468250000	203.620000000	252.800000000
0.468500000	315.690000000	365.470000000
0.468750000	429.150000000	478.220000000
0.469000000	539.080000000	586.990000000
0.469250000	644.450000000	691.280000000
0.469500000	746.370000000	790.770000000
0.469750000	843.870000000	887.020000000
0.470000000	937.420000000	978.560000000
0.470250000	1027.030000000	1065.420000000
0.470500000	1107.140000000	1139.960000000
0.470750000	1176.580000000	1204.170000000
0.471000000	1236.400000000	1262.200000000
0.471250000	1290.490000000	1313.880000000
0.471500000	1338.410000000	1358.670000000
0.471750000	1380.580000000	1397.790000000
0.472000000	1413.740000000	1426.760000000
0.472250000	1439.560000000	1449.850000000
0.472500000	1457.280000000	1464.080000000
0.472750000	1467.030000000	1469.170000000
0.473000000	1467.600000000	1466.690000000
0.473250000	1460.210000000	1455.650000000
0.473500000	1444.180000000	1434.960000000
0.473750000	1417.860000000	1403.830000000
0.474000000	1380.390000000	1361.250000000
0.474250000	1331.370000000	1307.480000000
0.474500000	1274.350000000	1248.480000000
0.474750000	1212.400000000	1184.130000000
0.475000000	1143.420000000	1108.780000000
0.475250000	1059.020000000	1020.760000000
0.475500000	968.790000000	928.340000000
0.475750000	874.550000000	832.150000000
0.476000000	775.520000000	730.860000000
0.476250000	673.290000000	628.320000000
0.476500000	569.540000000	522.290000000
0.476750000	463.130000000	415.240000000
0.477000000	355.340000000	307.710000000
0.477250000	244.440000000	195.090000000
0.477500000	131.540000000	80.740000000
0.477750000	18.120000000	-32.540000000
0.478000000	-93.890000000	-144.230000000
0.478250000	-205.040000000	-255.550000000
0.478500000	-316.780000000	-367.760000000
0.478750000	-429.890000000	-480.650000000
0.479000000	-540.470000000	-589.470000000
0.479250000	-646.420000000	-693.340000000
0.479500000	-748.170000000	-792.950000000
0.479750000	-845.450000000	-888.380000000
0.480000000	-939.120000000	-981.330000000
0.480250000	-1029.410000000	-1067.820000000
0.480500000	-1108.950000000	-1142.000000000
0.480750000	-1177.570000000	-1207.560000000
0.481000000	-1237.720000000	-1264.420000000
0.481250000	-1291.350000000	-1314.840000000
0.481500000	-1339.250000000	-1360.560000000
0.481750000	-1380.320000000	-1398.090000000
0.482000000	-1413.300000000	-1427.710000000
0.482250000	-1438.820000000	-1449.510000000
0.482500000	-1456.160000000	-1462.660000000
0.482750000	-1465.310000000	-1468.450000000
0.483000000	-1466.030000000	-1466.150000000
0.483250000	-1458.720000000	-1454.600000000
0.483500000	-1442.470000000	-1433.060000000
0.483750000	-1415.400000000	-1401.960000000
0.484000000	-1377.790000000	-1359.510000000
0.484250000	-1329.290000000	-1306.440000000
0.484500000	-1272.230000000	-1247.000000000
0.484750000	-1210.380000000	-1183.330000000
0.485000000	-1140.860000000	-1106.410000000
0.485250000	-1057.060000000	-1018.530000000
0.485500000	-966.620000000	-926.170000000
0.485750000	-871.910000000	-829.870000000
0.486000000	-773.240000000	-729.990000000
0.486250000	-671.380000000	-627.060000000
0.486500000	-567.550000000	-521.260000000
0.486750000	-460.880000000	-414.100000000
0.487000000	-353.020000000	-305.480000000
0.487250000	-242.570000000	-193.430000000
0.487500000	-129.280000000	-78.870000000
0.487750000	-14.770000000	35.360000000
0.488000000	98.030000000	146.800000000
0.488250000	208.690000000	257.510000000
0.488500000	319.980000000	370.350000000
0.488750000	433.570000000	484.370000000
0.489000000	544.450000000	592.380000000
0.489250000	649.510000000	694.910000000
0.489500000	750.020000000	794.570000000
0.489750000	847.670000000	890.820000000
0.490000000	941.890000000	982.540000000
0.490250000	1031.320000000	1068.260000000
0.490500000	1109.900000000	1142.210000000
0.490750000	1178.510000000	1207.660000000
0.491000000	1239.270000000	1265.100000000
0.491250000	1292.810000000	1315.460000000
0.491500000	1340.130000000	1360.760000000
0.491750000	1381.390000000	1398.100000000
0.492000000	1414.850000000	1428.170000000
0.492250000	1440.230000000	1449.960000000
0.492500000	1457.660000000	1464.320000000
0.492750000	1466.460000000	1468.710000000
0.493000000	1467.260000000	1465.980000000
0.493250000	1459.570000000	1454.740000000
0.493500000	1442.770000000	1433.120000000
0.493750000	1415.570000000	1401.730000000
0.494000000	1377.730000000	1358.370000000
0.494250000	1328.890000000	1305.530000000
0.494500000	1271.200000000	1246.030000000
0.494750000	1209.040000000	1180.880000000
0.495000000	1139.430000000	1103.920000000
0.495250000	1055.240000000	1016.630000000
0.495500000	964.370000000	923.430000000
0.495750000	869.870000000	827.500000000
0.496000000	771.010000000	726.800000000
0.496250000	669.120000000	623.700000000
0.496500000	565.360000000	518.570000000
0.496750000	458.570000000	411.690000000
0.497000000	350.670000000	302.400000000
0.497250000	239.810000000	188.760000000
0.497500000	126.390000000	75.630000000
0.497750000	12.200000000	-38.170000000
0.498000000	-99.680000000	-150.030000000
0.498250000	-210.100000000	-259.800000000
0.498500000	-322.320000000	-373.160000000
0.498750000	-436.120000000	-486.450000000
0.499000000	-545.710000000	-594.260000000
0.499250000	-650.640000000	-698.030000000
0.499500000	-752.620000000	-797.980000000
[truncated: 118,001 more rows]
