# Supplementary material for: Anti-vibration method for sensing ring of fiber optical current transformer integrating structural design and adaptive signal processing
Source: PLoS One. 2026 Feb 27;21(2):e0341890. doi: 10.1371/journal.pone.0341890 (PMC12948120; doi:10.1371/journal.pone.0341890)
Supplement: S1 Data — (ZIP) [file pone.0341890.s001.zip › Sinusoidal vibration/0.5G-150Hz/2024-11-15_12-43-50_CH2_Wav_2410010+0点5g150Hz-01.csv]

ʱ��/s ��׼����/A ��������/A
0.000000000	170.990000000	221.350000000
0.000250000	288.970000000	341.060000000
0.000500000	408.170000000	460.210000000
0.000750000	525.290000000	573.350000000
0.001000000	636.980000000	683.050000000
0.001250000	742.810000000	787.270000000
0.001500000	846.280000000	888.300000000
0.001750000	944.810000000	985.310000000
0.002000000	1040.750000000	1078.650000000
0.002250000	1127.260000000	1158.960000000
0.002500000	1202.480000000	1230.750000000
0.002750000	1270.210000000	1294.430000000
0.003000000	1330.530000000	1352.270000000
0.003250000	1385.660000000	1404.420000000
0.003500000	1433.650000000	1448.050000000
0.003750000	1471.890000000	1483.020000000
0.004000000	1503.110000000	1510.980000000
0.004250000	1525.630000000	1529.360000000
0.004500000	1539.290000000	1538.480000000
0.004750000	1543.940000000	1539.770000000
0.005000000	1540.040000000	1530.810000000
0.005250000	1525.930000000	1513.770000000
0.005500000	1501.990000000	1484.010000000
0.005750000	1466.260000000	1443.520000000
0.006000000	1419.280000000	1392.340000000
0.006250000	1364.130000000	1334.660000000
0.006500000	1303.070000000	1271.000000000
0.006750000	1235.580000000	1198.320000000
0.007000000	1153.070000000	1109.130000000
0.007250000	1059.920000000	1014.350000000
0.007500000	961.940000000	914.520000000
0.007750000	859.290000000	810.150000000
0.008000000	753.060000000	704.110000000
0.008250000	644.570000000	594.600000000
0.008500000	532.350000000	480.510000000
0.008750000	418.100000000	365.760000000
0.009000000	301.850000000	249.640000000
0.009250000	183.060000000	129.190000000
0.009500000	63.250000000	10.200000000
0.009750000	-55.710000000	-107.490000000
0.010000000	-173.340000000	-224.580000000
0.010250000	-291.280000000	-343.920000000
0.010500000	-410.740000000	-462.560000000
0.010750000	-527.890000000	-576.180000000
0.011000000	-638.690000000	-685.580000000
0.011250000	-745.590000000	-790.260000000
0.011500000	-848.220000000	-891.000000000
0.011750000	-947.550000000	-988.630000000
0.012000000	-1043.280000000	-1080.970000000
0.012250000	-1129.970000000	-1162.560000000
0.012500000	-1205.750000000	-1233.620000000
0.012750000	-1272.540000000	-1297.490000000
0.013000000	-1333.750000000	-1355.750000000
0.013250000	-1388.420000000	-1406.250000000
0.013500000	-1435.810000000	-1451.070000000
0.013750000	-1474.710000000	-1485.870000000
0.014000000	-1504.950000000	-1512.430000000
0.014250000	-1527.150000000	-1531.010000000
0.014500000	-1541.060000000	-1540.710000000
0.014750000	-1545.160000000	-1540.520000000
0.015000000	-1540.300000000	-1532.010000000
0.015250000	-1526.440000000	-1513.460000000
0.015500000	-1501.680000000	-1482.920000000
0.015750000	-1464.900000000	-1442.890000000
0.016000000	-1419.090000000	-1392.810000000
0.016250000	-1363.390000000	-1333.030000000
0.016500000	-1301.670000000	-1269.870000000
0.016750000	-1234.310000000	-1196.640000000
0.017000000	-1150.520000000	-1106.730000000
0.017250000	-1056.870000000	-1011.710000000
0.017500000	-958.160000000	-910.750000000
0.017750000	-855.430000000	-807.400000000
0.018000000	-749.370000000	-699.780000000
0.018250000	-639.280000000	-588.690000000
0.018500000	-527.440000000	-476.460000000
0.018750000	-413.690000000	-360.990000000
0.019000000	-296.880000000	-243.080000000
0.019250000	-177.580000000	-123.870000000
0.019500000	-58.300000000	-6.310000000
0.019750000	60.490000000	112.920000000
0.020000000	178.630000000	229.390000000
0.020250000	296.980000000	349.330000000
0.020500000	416.380000000	466.750000000
0.020750000	531.800000000	580.580000000
0.021000000	642.490000000	688.980000000
0.021250000	748.950000000	793.310000000
0.021500000	851.050000000	893.070000000
0.021750000	950.030000000	990.760000000
0.022000000	1045.300000000	1083.130000000
0.022250000	1131.380000000	1162.670000000
0.022500000	1206.610000000	1233.510000000
0.022750000	1273.290000000	1298.100000000
0.023000000	1333.820000000	1355.550000000
0.023250000	1387.700000000	1406.850000000
0.023500000	1435.770000000	1449.940000000
0.023750000	1473.480000000	1483.830000000
0.024000000	1503.580000000	1510.690000000
0.024250000	1525.820000000	1528.620000000
0.024500000	1539.030000000	1538.210000000
0.024750000	1543.590000000	1538.820000000
0.025000000	1538.560000000	1529.110000000
0.025250000	1523.840000000	1510.210000000
0.025500000	1499.500000000	1481.330000000
0.025750000	1463.080000000	1439.800000000
0.026000000	1415.250000000	1386.770000000
0.026250000	1359.260000000	1329.360000000
0.026500000	1298.760000000	1266.540000000
0.026750000	1230.680000000	1193.270000000
0.027000000	1146.480000000	1102.960000000
0.027250000	1053.240000000	1007.430000000
0.027500000	954.320000000	906.930000000
0.027750000	851.800000000	802.790000000
0.028000000	745.470000000	696.240000000
0.028250000	636.880000000	586.500000000
0.028500000	524.510000000	473.100000000
0.028750000	410.070000000	358.400000000
0.029000000	294.240000000	241.530000000
0.029250000	174.610000000	121.290000000
0.029500000	54.490000000	1.440000000
0.029750000	-64.780000000	-116.080000000
0.030000000	-182.020000000	-233.520000000
0.030250000	-299.590000000	-351.920000000
0.030500000	-419.170000000	-469.200000000
0.030750000	-534.450000000	-583.730000000
0.031000000	-645.770000000	-692.110000000
0.031250000	-751.750000000	-796.610000000
0.031500000	-854.450000000	-897.130000000
0.031750000	-953.720000000	-994.660000000
0.032000000	-1048.570000000	-1086.490000000
0.032250000	-1135.470000000	-1166.520000000
0.032500000	-1210.100000000	-1237.780000000
0.032750000	-1276.940000000	-1301.380000000
0.033000000	-1337.360000000	-1359.020000000
0.033250000	-1391.280000000	-1410.150000000
0.033500000	-1438.550000000	-1452.650000000
0.033750000	-1476.400000000	-1487.750000000
0.034000000	-1506.510000000	-1513.880000000
0.034250000	-1527.670000000	-1531.180000000
0.034500000	-1541.100000000	-1540.620000000
0.034750000	-1545.030000000	-1538.960000000
0.035000000	-1539.330000000	-1530.190000000
0.035250000	-1524.800000000	-1511.320000000
0.035500000	-1499.230000000	-1480.370000000
0.035750000	-1462.390000000	-1439.310000000
0.036000000	-1415.230000000	-1388.720000000
0.036250000	-1358.680000000	-1328.560000000
0.036500000	-1297.210000000	-1265.050000000
0.036750000	-1229.100000000	-1191.090000000
0.037000000	-1144.790000000	-1100.690000000
0.037250000	-1050.770000000	-1005.680000000
0.037500000	-952.010000000	-904.520000000
0.037750000	-849.150000000	-800.860000000
0.038000000	-743.060000000	-693.880000000
0.038250000	-633.660000000	-582.620000000
0.038500000	-521.130000000	-469.570000000
0.038750000	-407.160000000	-355.630000000
0.039000000	-290.150000000	-237.210000000
0.039250000	-170.520000000	-118.040000000
0.039500000	-51.160000000	1.090000000
0.039750000	68.330000000	120.810000000
0.040000000	185.380000000	237.560000000
0.040250000	304.330000000	355.830000000
0.040500000	422.770000000	473.620000000
0.040750000	537.900000000	586.310000000
0.041000000	648.840000000	694.530000000
0.041250000	754.180000000	798.760000000
0.041500000	857.150000000	898.720000000
0.041750000	955.030000000	995.890000000
0.042000000	1050.520000000	1087.450000000
0.042250000	1136.140000000	1166.940000000
0.042500000	1210.040000000	1238.030000000
0.042750000	1276.990000000	1301.030000000
0.043000000	1336.840000000	1357.640000000
0.043250000	1390.680000000	1408.960000000
0.043500000	1437.780000000	1451.440000000
0.043750000	1475.540000000	1485.990000000
0.044000000	1505.530000000	1512.500000000
0.044250000	1526.970000000	1530.200000000
0.044500000	1539.750000000	1539.350000000
0.044750000	1543.560000000	1538.010000000
0.045000000	1538.260000000	1529.290000000
0.045250000	1522.900000000	1509.330000000
0.045500000	1497.300000000	1478.540000000
0.045750000	1460.810000000	1437.310000000
0.046000000	1413.160000000	1385.880000000
0.046250000	1356.590000000	1326.910000000
0.046500000	1295.110000000	1263.470000000
0.046750000	1227.230000000	1189.130000000
0.047000000	1142.130000000	1097.660000000
0.047250000	1048.380000000	1002.800000000
0.047500000	949.610000000	902.260000000
0.047750000	846.330000000	798.160000000
0.048000000	740.090000000	690.090000000
0.048250000	630.600000000	580.160000000
0.048500000	518.510000000	466.150000000
0.048750000	403.960000000	352.140000000
0.049000000	287.420000000	234.220000000
0.049250000	168.800000000	115.520000000
0.049500000	48.970000000	-4.050000000
0.049750000	-69.670000000	-122.420000000
0.050000000	-187.380000000	-239.080000000
0.050250000	-305.530000000	-357.840000000
0.050500000	-424.060000000	-475.810000000
0.050750000	-539.510000000	-588.640000000
0.051000000	-650.040000000	-696.580000000
0.051250000	-756.430000000	-800.900000000
0.051500000	-858.680000000	-901.100000000
0.051750000	-957.430000000	-998.540000000
0.052000000	-1052.920000000	-1090.010000000
0.052250000	-1137.940000000	-1170.380000000
0.052500000	-1212.740000000	-1241.120000000
0.052750000	-1279.040000000	-1303.330000000
0.053000000	-1339.450000000	-1361.240000000
0.053250000	-1393.210000000	-1411.970000000
0.053500000	-1440.090000000	-1454.240000000
0.053750000	-1477.580000000	-1488.490000000
0.054000000	-1507.170000000	-1514.330000000
0.054250000	-1528.500000000	-1531.720000000
0.054500000	-1540.920000000	-1539.810000000
0.054750000	-1544.380000000	-1539.630000000
0.055000000	-1538.720000000	-1529.670000000
0.055250000	-1523.530000000	-1509.880000000
0.055500000	-1497.510000000	-1478.600000000
0.055750000	-1459.920000000	-1437.220000000
0.056000000	-1412.640000000	-1385.570000000
0.056250000	-1356.100000000	-1326.170000000
0.056500000	-1294.300000000	-1262.180000000
0.056750000	-1225.920000000	-1187.760000000
0.057000000	-1141.380000000	-1097.290000000
0.057250000	-1047.420000000	-1001.840000000
0.057500000	-948.540000000	-901.380000000
0.057750000	-845.990000000	-797.260000000
0.058000000	-739.360000000	-689.640000000
0.058250000	-630.510000000	-580.530000000
0.058500000	-518.100000000	-466.830000000
0.058750000	-403.960000000	-352.260000000
0.059000000	-287.490000000	-235.230000000
0.059250000	-167.890000000	-115.180000000
0.059500000	-48.260000000	4.350000000
0.059750000	70.850000000	122.850000000
0.060000000	188.480000000	239.700000000
0.060250000	306.490000000	358.790000000
0.060500000	426.290000000	476.810000000
0.060750000	541.240000000	589.570000000
0.061000000	651.650000000	697.670000000
0.061250000	757.560000000	801.520000000
0.061500000	859.150000000	900.920000000
0.061750000	958.170000000	997.960000000
0.062000000	1052.170000000	1089.890000000
0.062250000	1137.320000000	1168.110000000
0.062500000	1211.030000000	1238.190000000
0.062750000	1277.070000000	1301.450000000
0.063000000	1337.400000000	1358.180000000
0.063250000	1390.650000000	1408.950000000
0.063500000	1437.790000000	1451.770000000
0.063750000	1475.030000000	1485.260000000
0.064000000	1504.760000000	1511.460000000
0.064250000	1525.820000000	1529.250000000
0.064500000	1538.570000000	1537.370000000
0.064750000	1542.130000000	1536.830000000
0.065000000	1536.090000000	1526.550000000
0.065250000	1521.310000000	1507.550000000
0.065500000	1495.210000000	1475.670000000
0.065750000	1457.700000000	1434.830000000
0.066000000	1409.970000000	1382.390000000
0.066250000	1353.780000000	1323.500000000
0.066500000	1292.070000000	1259.480000000
0.066750000	1223.640000000	1184.910000000
0.067000000	1138.560000000	1094.390000000
0.067250000	1044.430000000	998.670000000
0.067500000	945.870000000	897.960000000
0.067750000	843.260000000	794.270000000
0.068000000	737.230000000	688.330000000
0.068250000	628.050000000	577.080000000
0.068500000	515.400000000	464.340000000
0.068750000	401.550000000	349.280000000
0.069000000	284.940000000	231.240000000
0.069250000	165.020000000	111.780000000
0.069500000	45.750000000	-6.890000000
0.069750000	-73.330000000	-125.770000000
0.070000000	-190.070000000	-241.780000000
0.070250000	-308.430000000	-360.230000000
0.070500000	-427.430000000	-478.970000000
0.070750000	-543.060000000	-591.310000000
0.071000000	-654.010000000	-699.940000000
0.071250000	-759.400000000	-803.920000000
0.071500000	-862.280000000	-904.250000000
0.071750000	-960.370000000	-1001.600000000
0.072000000	-1055.620000000	-1092.740000000
0.072250000	-1140.070000000	-1171.620000000
0.072500000	-1213.510000000	-1241.650000000
0.072750000	-1280.390000000	-1304.240000000
0.073000000	-1340.090000000	-1361.500000000
0.073250000	-1393.620000000	-1411.630000000
0.073500000	-1440.540000000	-1454.880000000
0.073750000	-1477.750000000	-1487.890000000
0.074000000	-1506.990000000	-1513.420000000
0.074250000	-1527.590000000	-1530.970000000
0.074500000	-1539.890000000	-1538.740000000
0.074750000	-1543.130000000	-1537.890000000
0.075000000	-1537.290000000	-1528.100000000
0.075250000	-1521.310000000	-1507.510000000
0.075500000	-1494.970000000	-1476.190000000
0.075750000	-1457.950000000	-1434.470000000
0.076000000	-1409.810000000	-1382.840000000
0.076250000	-1353.410000000	-1323.420000000
0.076500000	-1291.640000000	-1258.900000000
0.076750000	-1222.270000000	-1183.150000000
0.077000000	-1136.440000000	-1092.340000000
0.077250000	-1042.210000000	-995.990000000
0.077500000	-943.150000000	-895.450000000
0.077750000	-839.930000000	-791.920000000
0.078000000	-732.950000000	-683.960000000
0.078250000	-623.770000000	-572.560000000
0.078500000	-510.970000000	-459.560000000
0.078750000	-396.770000000	-345.000000000
0.079000000	-279.790000000	-226.970000000
0.079250000	-161.300000000	-107.750000000
0.079500000	-41.490000000	11.640000000
0.079750000	77.560000000	129.190000000
0.080000000	194.770000000	245.920000000
0.080250000	313.550000000	365.560000000
0.080500000	433.270000000	484.350000000
0.080750000	549.040000000	596.770000000
0.081000000	658.580000000	705.010000000
0.081250000	764.430000000	808.190000000
0.081500000	866.120000000	908.070000000
0.081750000	964.060000000	1004.960000000
0.082000000	1058.890000000	1094.790000000
0.082250000	1142.230000000	1172.960000000
0.082500000	1216.340000000	1243.180000000
0.082750000	1281.540000000	1305.710000000
0.083000000	1341.370000000	1362.380000000
0.083250000	1394.860000000	1413.210000000
0.083500000	1440.640000000	1454.590000000
0.083750000	1477.950000000	1488.210000000
0.084000000	1507.250000000	1513.510000000
0.084250000	1527.700000000	1530.480000000
0.084500000	1539.650000000	1537.820000000
0.084750000	1542.800000000	1536.860000000
0.085000000	1536.440000000	1526.550000000
0.085250000	1520.770000000	1506.650000000
0.085500000	1494.050000000	1474.700000000
0.085750000	1455.700000000	1432.420000000
0.086000000	1407.740000000	1380.160000000
0.086250000	1351.090000000	1320.910000000
0.086500000	1288.870000000	1256.090000000
0.086750000	1219.730000000	1180.210000000
0.087000000	1133.600000000	1089.320000000
0.087250000	1039.540000000	994.260000000
0.087500000	939.900000000	893.040000000
0.087750000	837.200000000	788.360000000
0.088000000	730.610000000	680.610000000
0.088250000	621.260000000	570.050000000
0.088500000	508.480000000	456.310000000
0.088750000	394.400000000	342.950000000
0.089000000	277.790000000	223.520000000
0.089250000	157.690000000	104.160000000
0.089500000	38.570000000	-14.060000000
0.089750000	-80.080000000	-131.980000000
0.090000000	-197.830000000	-249.840000000
0.090250000	-315.800000000	-367.970000000
0.090500000	-435.540000000	-485.870000000
0.090750000	-550.640000000	-599.660000000
0.091000000	-660.830000000	-707.470000000
0.091250000	-766.620000000	-811.020000000
0.091500000	-868.200000000	-910.590000000
0.091750000	-967.020000000	-1007.230000000
0.092000000	-1061.090000000	-1097.150000000
0.092250000	-1145.240000000	-1175.890000000
0.092500000	-1218.700000000	-1246.370000000
0.092750000	-1284.620000000	-1309.630000000
0.093000000	-1344.240000000	-1365.540000000
0.093250000	-1397.070000000	-1415.990000000
0.093500000	-1443.550000000	-1457.350000000
0.093750000	-1479.560000000	-1489.240000000
0.094000000	-1508.560000000	-1515.340000000
0.094250000	-1529.330000000	-1531.650000000
0.094500000	-1540.770000000	-1539.730000000
0.094750000	-1543.220000000	-1537.700000000
0.095000000	-1536.830000000	-1526.910000000
0.095250000	-1520.430000000	-1506.410000000
0.095500000	-1492.980000000	-1473.840000000
0.095750000	-1455.420000000	-1431.400000000
0.096000000	-1406.500000000	-1378.580000000
0.096250000	-1348.760000000	-1319.260000000
0.096500000	-1287.200000000	-1254.390000000
0.096750000	-1217.420000000	-1178.170000000
0.097000000	-1130.520000000	-1087.040000000
0.097250000	-1036.250000000	-991.420000000
0.097500000	-937.500000000	-890.500000000
0.097750000	-834.460000000	-785.440000000
0.098000000	-727.190000000	-677.460000000
0.098250000	-618.130000000	-567.730000000
0.098500000	-505.800000000	-454.470000000
0.098750000	-390.900000000	-338.510000000
0.099000000	-273.970000000	-220.680000000
0.099250000	-154.510000000	-100.710000000
0.099500000	-34.560000000	17.400000000
0.099750000	84.860000000	135.700000000
0.100000000	201.480000000	252.240000000
0.100250000	320.320000000	372.320000000
0.100500000	439.950000000	490.440000000
0.100750000	554.620000000	602.850000000
0.101000000	664.820000000	710.260000000
0.101250000	770.080000000	815.390000000
0.101500000	873.050000000	915.120000000
0.101750000	971.010000000	1011.070000000
0.102000000	1064.930000000	1100.970000000
0.102250000	1148.010000000	1178.360000000
0.102500000	1220.340000000	1247.920000000
0.102750000	1285.510000000	1308.710000000
0.103000000	1344.000000000	1364.320000000
0.103250000	1395.980000000	1413.420000000
0.103500000	1440.070000000	1452.260000000
0.103750000	1474.690000000	1483.760000000
0.104000000	1502.870000000	1509.590000000
0.104250000	1521.660000000	1523.680000000
0.104500000	1532.620000000	1530.240000000
0.104750000	1534.050000000	1527.620000000
0.105000000	1525.420000000	1515.130000000
0.105250000	1508.130000000	1493.790000000
0.105500000	1478.780000000	1458.050000000
0.105750000	1438.010000000	1413.120000000
0.106000000	1387.320000000	1359.070000000
0.106250000	1329.390000000	1300.080000000
0.106500000	1266.830000000	1234.570000000
0.106750000	1198.090000000	1159.520000000
0.107000000	1113.800000000	1070.530000000
0.107250000	1020.940000000	975.380000000
0.107500000	923.050000000	876.160000000
0.107750000	820.510000000	772.640000000
0.108000000	715.170000000	665.550000000
0.108250000	606.530000000	555.950000000
0.108500000	495.600000000	445.340000000
0.108750000	383.720000000	332.450000000
0.109000000	268.620000000	216.910000000
0.109250000	151.820000000	99.370000000
0.109500000	34.290000000	-17.400000000
0.109750000	-82.950000000	-134.710000000
0.110000000	-199.450000000	-251.230000000
0.110250000	-317.530000000	-369.080000000
0.110500000	-435.750000000	-486.420000000
0.110750000	-550.840000000	-599.100000000
0.111000000	-660.400000000	-705.890000000
0.111250000	-765.840000000	-809.750000000
0.111500000	-867.560000000	-909.040000000
0.111750000	-965.130000000	-1005.990000000
0.112000000	-1058.320000000	-1093.360000000
0.112250000	-1140.250000000	-1172.440000000
0.112500000	-1214.430000000	-1241.440000000
0.112750000	-1279.640000000	-1303.920000000
0.113000000	-1338.750000000	-1360.060000000
0.113250000	-1391.290000000	-1409.310000000
0.113500000	-1437.240000000	-1451.350000000
0.113750000	-1474.070000000	-1484.380000000
0.114000000	-1502.420000000	-1508.890000000
0.114250000	-1523.050000000	-1525.890000000
0.114500000	-1534.920000000	-1534.090000000
0.114750000	-1537.860000000	-1533.070000000
0.115000000	-1531.860000000	-1522.420000000
0.115250000	-1515.900000000	-1501.310000000
0.115500000	-1488.880000000	-1470.290000000
0.115750000	-1451.710000000	-1428.370000000
0.116000000	-1403.620000000	-1375.760000000
0.116250000	-1346.200000000	-1316.330000000
0.116500000	-1284.060000000	-1251.460000000
0.116750000	-1214.680000000	-1175.640000000
0.117000000	-1128.920000000	-1085.650000000
0.117250000	-1035.930000000	-991.050000000
0.117500000	-937.700000000	-890.280000000
0.117750000	-834.740000000	-785.720000000
0.118000000	-728.130000000	-678.200000000
0.118250000	-618.660000000	-568.610000000
0.118500000	-507.460000000	-457.270000000
0.118750000	-393.340000000	-342.200000000
0.119000000	-276.530000000	-223.590000000
0.119250000	-158.530000000	-105.200000000
0.119500000	-39.190000000	13.350000000
0.119750000	79.070000000	130.960000000
0.120000000	196.130000000	246.720000000
0.120250000	314.120000000	365.900000000
0.120500000	432.080000000	481.760000000
0.120750000	546.130000000	594.170000000
0.121000000	655.630000000	700.670000000
0.121250000	761.060000000	804.810000000
0.121500000	861.950000000	904.040000000
0.121750000	960.000000000	999.810000000
0.122000000	1052.510000000	1087.500000000
0.122250000	1134.820000000	1165.920000000
0.122500000	1209.100000000	1235.920000000
0.122750000	1273.910000000	1297.900000000
0.123000000	1333.120000000	1353.850000000
0.123250000	1385.850000000	1403.850000000
0.123500000	1431.800000000	1445.000000000
0.123750000	1468.230000000	1478.550000000
0.124000000	1497.530000000	1504.310000000
0.124250000	1518.180000000	1520.800000000
0.124500000	1530.060000000	1528.660000000
0.124750000	1533.460000000	1528.100000000
0.125000000	1526.760000000	1516.810000000
0.125250000	1511.040000000	1496.860000000
0.125500000	1484.510000000	1465.520000000
0.125750000	1446.580000000	1422.640000000
0.126000000	1398.420000000	1370.600000000
0.126250000	1341.590000000	1311.320000000
0.126500000	1279.270000000	1246.410000000
0.126750000	1209.490000000	1170.470000000
0.127000000	1124.280000000	1080.930000000
0.127250000	1031.380000000	985.740000000
0.127500000	932.590000000	885.410000000
0.127750000	830.230000000	781.770000000
0.128000000	723.830000000	675.030000000
0.128250000	615.360000000	564.250000000
0.128500000	502.830000000	451.920000000
0.128750000	389.360000000	337.180000000
0.129000000	273.290000000	219.600000000
0.129250000	153.980000000	100.530000000
0.129500000	35.180000000	-17.760000000
0.129750000	-83.140000000	-134.400000000
0.130000000	-199.720000000	-251.630000000
0.130250000	-317.720000000	-370.610000000
0.130500000	-435.700000000	-485.620000000
0.130750000	-549.540000000	-598.050000000
0.131000000	-659.370000000	-705.080000000
0.131250000	-764.300000000	-808.220000000
0.131500000	-865.850000000	-908.410000000
0.131750000	-963.760000000	-1003.490000000
0.132000000	-1056.290000000	-1092.790000000
0.132250000	-1139.360000000	-1170.400000000
0.132500000	-1212.470000000	-1240.050000000
0.132750000	-1278.140000000	-1302.180000000
0.133000000	-1337.150000000	-1358.170000000
0.133250000	-1389.440000000	-1407.580000000
0.133500000	-1435.080000000	-1449.030000000
0.133750000	-1471.220000000	-1481.990000000
0.134000000	-1500.340000000	-1507.280000000
0.134250000	-1520.650000000	-1522.960000000
0.134500000	-1532.150000000	-1530.810000000
0.134750000	-1534.590000000	-1529.930000000
0.135000000	-1528.180000000	-1518.450000000
0.135250000	-1512.110000000	-1497.410000000
0.135500000	-1484.110000000	-1465.420000000
0.135750000	-1446.200000000	-1423.020000000
0.136000000	-1397.870000000	-1370.820000000
0.136250000	-1340.370000000	-1310.060000000
0.136500000	-1277.720000000	-1245.140000000
0.136750000	-1207.480000000	-1168.660000000
0.137000000	-1121.950000000	-1079.260000000
0.137250000	-1028.630000000	-983.740000000
0.137500000	-930.110000000	-883.160000000
0.137750000	-827.350000000	-779.390000000
0.138000000	-720.420000000	-671.390000000
0.138250000	-611.390000000	-561.360000000
0.138500000	-499.070000000	-448.200000000
0.138750000	-385.550000000	-333.200000000
0.139000000	-268.120000000	-216.230000000
0.139250000	-150.020000000	-97.750000000
0.139500000	-31.610000000	21.640000000
0.139750000	87.050000000	139.220000000
0.140000000	203.640000000	255.250000000
0.140250000	322.550000000	374.510000000
0.140500000	440.620000000	490.450000000
0.140750000	554.890000000	602.230000000
0.141000000	663.540000000	709.540000000
0.141250000	768.360000000	811.630000000
0.141500000	869.430000000	911.760000000
0.141750000	966.620000000	1007.340000000
0.142000000	1059.220000000	1093.900000000
0.142250000	1141.140000000	1171.990000000
0.142500000	1214.210000000	1240.430000000
0.142750000	1279.070000000	1302.200000000
0.143000000	1337.590000000	1358.460000000
0.143250000	1390.200000000	1407.750000000
0.143500000	1434.990000000	1448.430000000
0.143750000	1471.190000000	1480.680000000
0.144000000	1499.930000000	1506.150000000
0.144250000	1520.080000000	1522.380000000
0.144500000	1531.440000000	1530.430000000
0.144750000	1533.750000000	1528.260000000
0.145000000	1527.200000000	1517.710000000
0.145250000	1510.930000000	1496.350000000
0.145500000	1483.270000000	1463.870000000
0.145750000	1444.580000000	1420.970000000
0.146000000	1396.000000000	1368.150000000
0.146250000	1338.800000000	1308.190000000
0.146500000	1275.530000000	1243.050000000
0.146750000	1205.430000000	1165.860000000
0.147000000	1118.990000000	1075.360000000
0.147250000	1025.540000000	980.660000000
0.147500000	927.060000000	879.810000000
0.147750000	823.520000000	774.970000000
0.148000000	717.430000000	667.250000000
0.148250000	607.750000000	556.830000000
0.148500000	495.900000000	444.590000000
0.148750000	381.780000000	329.740000000
0.149000000	265.120000000	212.120000000
0.149250000	146.980000000	94.370000000
0.149500000	27.880000000	-24.550000000
0.149750000	-89.890000000	-141.870000000
0.150000000	-206.740000000	-258.120000000
0.150250000	-325.040000000	-377.150000000
0.150500000	-443.210000000	-493.360000000
0.150750000	-557.220000000	-605.340000000
0.151000000	-666.200000000	-712.240000000
0.151250000	-771.250000000	-815.550000000
0.151500000	-872.200000000	-914.450000000
0.151750000	-969.780000000	-1009.970000000
0.152000000	-1062.620000000	-1097.200000000
0.152250000	-1144.590000000	-1175.280000000
0.152500000	-1217.480000000	-1244.500000000
0.152750000	-1282.220000000	-1306.760000000
0.153000000	-1341.230000000	-1362.270000000
0.153250000	-1393.130000000	-1410.860000000
0.153500000	-1437.990000000	-1451.410000000
0.153750000	-1473.660000000	-1483.220000000
0.154000000	-1502.080000000	-1508.650000000
0.154250000	-1521.990000000	-1524.970000000
0.154500000	-1532.830000000	-1531.700000000
0.154750000	-1535.030000000	-1529.590000000
0.155000000	-1527.680000000	-1517.890000000
0.155250000	-1510.900000000	-1496.280000000
0.155500000	-1482.920000000	-1463.360000000
0.155750000	-1443.650000000	-1420.030000000
0.156000000	-1394.520000000	-1366.580000000
0.156250000	-1336.850000000	-1306.410000000
0.156500000	-1273.910000000	-1241.100000000
0.156750000	-1202.680000000	-1163.120000000
0.157000000	-1116.160000000	-1073.070000000
0.157250000	-1022.660000000	-977.580000000
0.157500000	-923.780000000	-877.590000000
0.157750000	-820.930000000	-772.360000000
0.158000000	-714.050000000	-665.140000000
0.158250000	-605.160000000	-554.650000000
0.158500000	-492.740000000	-441.540000000
0.158750000	-378.690000000	-327.120000000
0.159000000	-262.530000000	-209.080000000
0.159250000	-142.860000000	-90.290000000
0.159500000	-23.960000000	27.900000000
0.159750000	94.080000000	144.900000000
0.160000000	210.960000000	263.220000000
0.160250000	329.710000000	381.660000000
0.160500000	448.560000000	499.010000000
0.160750000	562.280000000	610.170000000
0.161000000	671.070000000	716.440000000
0.161250000	775.430000000	818.470000000
0.161500000	875.960000000	917.540000000
0.161750000	973.290000000	1012.370000000
0.162000000	1065.110000000	1100.110000000
0.162250000	1146.920000000	1176.750000000
0.162500000	1219.130000000	1245.840000000
0.162750000	1283.630000000	1307.030000000
0.163000000	1341.990000000	1362.360000000
0.163250000	1393.690000000	1411.300000000
0.163500000	1438.310000000	1451.090000000
0.163750000	1473.720000000	1482.950000000
0.164000000	1502.150000000	1508.210000000
0.164250000	1521.560000000	1523.980000000
0.164500000	1532.530000000	1530.070000000
0.164750000	1534.320000000	1528.590000000
0.165000000	1526.990000000	1516.420000000
0.165250000	1510.310000000	1495.120000000
0.165500000	1481.610000000	1462.370000000
0.165750000	1442.810000000	1418.050000000
0.166000000	1393.620000000	1365.030000000
0.166250000	1335.550000000	1304.850000000
0.166500000	1272.500000000	1239.660000000
0.166750000	1201.430000000	1161.440000000
0.167000000	1114.530000000	1070.540000000
0.167250000	1020.440000000	975.550000000
0.167500000	921.770000000	874.460000000
0.167750000	818.740000000	769.950000000
0.168000000	712.140000000	661.620000000
0.168250000	602.580000000	551.170000000
0.168500000	490.260000000	439.300000000
0.168750000	376.230000000	324.180000000
0.169000000	258.850000000	205.670000000
0.169250000	140.550000000	87.560000000
0.169500000	21.970000000	-30.270000000
0.169750000	-96.230000000	-147.790000000
0.170000000	-212.450000000	-265.180000000
0.170250000	-331.570000000	-383.700000000
0.170500000	-449.530000000	-499.400000000
0.170750000	-563.600000000	-611.410000000
0.171000000	-672.500000000	-718.070000000
0.171250000	-776.840000000	-820.360000000
0.171500000	-878.140000000	-919.740000000
0.171750000	-974.840000000	-1014.930000000
0.172000000	-1067.620000000	-1102.290000000
0.172250000	-1148.990000000	-1180.200000000
0.172500000	-1221.410000000	-1248.200000000
0.172750000	-1286.640000000	-1309.470000000
0.173000000	-1344.220000000	-1365.190000000
0.173250000	-1396.440000000	-1413.990000000
0.173500000	-1440.600000000	-1454.160000000
0.173750000	-1475.890000000	-1486.400000000
0.174000000	-1504.150000000	-1510.110000000
0.174250000	-1523.030000000	-1525.230000000
0.174500000	-1533.370000000	-1532.290000000
0.174750000	-1535.210000000	-1529.570000000
0.175000000	-1527.400000000	-1516.870000000
0.175250000	-1509.640000000	-1494.760000000
0.175500000	-1481.280000000	-1461.950000000
0.175750000	-1442.020000000	-1418.080000000
0.176000000	-1392.050000000	-1363.870000000
0.176250000	-1334.040000000	-1303.700000000
0.176500000	-1270.450000000	-1237.520000000
0.176750000	-1198.680000000	-1158.910000000
0.177000000	-1111.550000000	-1068.040000000
0.177250000	-1017.590000000	-971.580000000
0.177500000	-918.410000000	-870.380000000
0.177750000	-814.820000000	-766.170000000
0.178000000	-707.690000000	-658.770000000
0.178250000	-598.650000000	-548.180000000
0.178500000	-485.740000000	-435.030000000
0.178750000	-371.590000000	-319.920000000
0.179000000	-255.250000000	-202.460000000
0.179250000	-136.660000000	-83.590000000
0.179500000	-17.540000000	34.560000000
0.179750000	99.890000000	151.260000000
0.180000000	216.670000000	268.920000000
0.180250000	335.660000000	387.600000000
0.180500000	453.740000000	504.120000000
0.180750000	567.500000000	614.510000000
0.181000000	675.450000000	720.550000000
0.181250000	780.080000000	822.860000000
0.181500000	880.380000000	921.870000000
0.181750000	977.440000000	1016.720000000
0.182000000	1068.890000000	1103.660000000
0.182250000	1149.590000000	1180.210000000
0.182500000	1221.990000000	1248.470000000
0.182750000	1285.650000000	1309.410000000
0.183000000	1344.390000000	1364.270000000
0.183250000	1395.590000000	1412.780000000
0.183500000	1439.740000000	1452.860000000
0.183750000	1475.500000000	1484.550000000
0.184000000	1503.190000000	1508.460000000
0.184250000	1522.380000000	1524.970000000
0.184500000	1532.870000000	1531.070000000
0.184750000	1534.130000000	1527.470000000
0.185000000	1526.380000000	1516.690000000
0.185250000	1509.310000000	1494.170000000
0.185500000	1480.130000000	1460.450000000
0.185750000	1440.840000000	1416.860000000
0.186000000	1391.700000000	1362.440000000
0.186250000	1332.890000000	1302.450000000
0.186500000	1269.310000000	1236.390000000
0.186750000	1198.030000000	1157.860000000
0.187000000	1110.390000000	1066.760000000
0.187250000	1016.390000000	970.180000000
0.187500000	917.370000000	869.600000000
0.187750000	814.300000000	765.220000000
0.188000000	707.760000000	658.180000000
0.188250000	597.930000000	547.160000000
0.188500000	485.760000000	433.970000000
0.188750000	371.590000000	319.040000000
0.189000000	254.280000000	201.410000000
0.189250000	135.400000000	82.380000000
0.189500000	16.990000000	-36.300000000
0.189750000	-101.410000000	-153.430000000
0.190000000	-218.230000000	-270.510000000
0.190250000	-336.320000000	-388.730000000
0.190500000	-455.030000000	-505.010000000
0.190750000	-568.000000000	-615.510000000
0.191000000	-677.050000000	-722.170000000
0.191250000	-781.230000000	-824.860000000
0.191500000	-881.920000000	-923.930000000
0.191750000	-979.180000000	-1019.350000000
0.192000000	-1071.020000000	-1106.140000000
0.192250000	-1152.490000000	-1182.820000000
0.192500000	-1224.060000000	-1251.690000000
0.192750000	-1288.590000000	-1312.060000000
0.193000000	-1346.440000000	-1366.730000000
0.193250000	-1397.990000000	-1415.280000000
0.193500000	-1441.920000000	-1454.130000000
0.193750000	-1476.360000000	-1486.550000000
0.194000000	-1504.340000000	-1510.210000000
0.194250000	-1523.140000000	-1525.000000000
0.194500000	-1532.920000000	-1530.970000000
0.194750000	-1534.330000000	-1528.500000000
0.195000000	-1526.170000000	-1515.260000000
0.195250000	-1508.210000000	-1493.800000000
0.195500000	-1479.030000000	-1459.250000000
0.195750000	-1439.220000000	-1415.550000000
0.196000000	-1388.710000000	-1360.200000000
0.196250000	-1330.370000000	-1300.060000000
0.196500000	-1266.900000000	-1234.140000000
0.196750000	-1194.200000000	-1154.570000000
0.197000000	-1106.740000000	-1062.940000000
0.197250000	-1012.600000000	-966.520000000
0.197500000	-913.750000000	-866.950000000
0.197750000	-810.390000000	-762.130000000
0.198000000	-703.090000000	-653.730000000
0.198250000	-594.380000000	-543.760000000
0.198500000	-481.260000000	-430.300000000
0.198750000	-367.010000000	-314.760000000
0.199000000	-249.640000000	-196.610000000
0.199250000	-130.860000000	-77.750000000
0.199500000	-12.170000000	40.270000000
0.199750000	106.090000000	156.590000000
0.200000000	222.180000000	274.220000000
0.200250000	341.390000000	392.420000000
0.200500000	459.420000000	509.350000000
0.200750000	572.990000000	620.090000000
0.201000000	680.940000000	726.040000000
0.201250000	785.090000000	828.290000000
0.201500000	885.620000000	926.840000000
0.201750000	981.800000000	1021.590000000
0.202000000	1073.520000000	1107.950000000
0.202250000	1153.670000000	1184.090000000
0.202500000	1225.650000000	1251.050000000
0.202750000	1288.960000000	1311.800000000
0.203000000	1346.550000000	1366.430000000
0.203250000	1398.230000000	1415.090000000
0.203500000	1441.570000000	1455.070000000
0.203750000	1476.480000000	1485.320000000
0.204000000	1503.720000000	1509.470000000
0.204250000	1522.440000000	1524.840000000
0.204500000	1532.730000000	1530.310000000
0.204750000	1533.020000000	1527.110000000
0.205000000	1524.750000000	1514.530000000
0.205250000	1507.370000000	1492.070000000
0.205500000	1477.760000000	1457.090000000
0.205750000	1437.360000000	1412.530000000
0.206000000	1387.320000000	1358.360000000
0.206250000	1328.940000000	1297.540000000
0.206500000	1264.820000000	1231.700000000
0.206750000	1192.760000000	1151.670000000
0.207000000	1104.710000000	1060.890000000
0.207250000	1010.020000000	964.060000000
0.207500000	910.800000000	863.100000000
0.207750000	807.230000000	758.080000000
0.208000000	700.520000000	650.670000000
0.208250000	590.000000000	540.430000000
0.208500000	477.720000000	427.030000000
0.208750000	363.710000000	311.960000000
0.209000000	246.530000000	193.960000000
0.209250000	127.940000000	75.680000000
0.209500000	9.500000000	-42.880000000
0.209750000	-107.820000000	-159.070000000
0.210000000	-224.730000000	-276.750000000
0.210250000	-343.490000000	-395.660000000
0.210500000	-461.200000000	-510.740000000
0.210750000	-574.530000000	-622.430000000
0.211000000	-682.640000000	-728.090000000
0.211250000	-787.100000000	-830.940000000
0.211500000	-887.330000000	-929.330000000
0.211750000	-984.210000000	-1024.250000000
0.212000000	-1075.830000000	-1110.940000000
0.212250000	-1155.970000000	-1186.600000000
0.212500000	-1227.780000000	-1254.160000000
0.212750000	-1291.730000000	-1315.840000000
0.213000000	-1349.240000000	-1369.820000000
0.213250000	-1400.330000000	-1418.690000000
0.213500000	-1443.620000000	-1456.530000000
0.213750000	-1478.110000000	-1487.940000000
0.214000000	-1505.090000000	-1510.720000000
0.214250000	-1523.440000000	-1525.070000000
0.214500000	-1532.580000000	-1531.110000000
0.214750000	-1533.370000000	-1527.230000000
0.215000000	-1524.610000000	-1513.960000000
0.215250000	-1506.180000000	-1490.750000000
0.215500000	-1476.820000000	-1456.780000000
0.215750000	-1436.340000000	-1411.880000000
0.216000000	-1385.280000000	-1356.390000000
0.216250000	-1326.510000000	-1296.560000000
0.216500000	-1262.910000000	-1229.400000000
0.216750000	-1189.640000000	-1149.610000000
0.217000000	-1101.330000000	-1057.970000000
0.217250000	-1007.210000000	-961.890000000
0.217500000	-907.530000000	-860.540000000
0.217750000	-804.180000000	-755.430000000
0.218000000	-696.810000000	-647.010000000
0.218250000	-587.520000000	-536.690000000
0.218500000	-474.420000000	-422.910000000
0.218750000	-359.850000000	-307.280000000
0.219000000	-243.030000000	-190.960000000
0.219250000	-123.970000000	-71.240000000
0.219500000	-5.200000000	47.760000000
0.219750000	113.060000000	163.850000000
0.220000000	229.850000000	281.450000000
0.220250000	348.590000000	401.210000000
0.220500000	466.970000000	516.380000000
0.220750000	579.390000000	626.480000000
0.221000000	687.430000000	732.240000000
0.221250000	791.180000000	834.440000000
0.221500000	891.030000000	931.720000000
0.221750000	987.860000000	1026.580000000
0.222000000	1078.360000000	1112.300000000
0.222250000	1158.620000000	1188.220000000
0.222500000	1229.930000000	1255.730000000
0.222750000	1293.250000000	1315.990000000
0.223000000	1350.730000000	1370.920000000
0.223250000	1401.720000000	1418.410000000
0.223500000	1444.720000000	1457.240000000
0.223750000	1478.940000000	1488.090000000
0.224000000	1506.410000000	1512.110000000
0.224250000	1524.250000000	1525.840000000
0.224500000	1533.690000000	1530.790000000
0.224750000	1534.030000000	1527.750000000
0.225000000	1525.040000000	1514.760000000
0.225250000	1506.910000000	1490.670000000
0.225500000	1476.720000000	1456.400000000
0.225750000	1436.060000000	1410.930000000
0.226000000	1385.220000000	1356.550000000
0.226250000	1326.330000000	1295.480000000
0.226500000	1262.170000000	1228.700000000
0.226750000	1188.600000000	1147.820000000
0.227000000	1100.390000000	1055.980000000
0.227250000	1005.660000000	959.320000000
0.227500000	906.320000000	858.320000000
0.227750000	802.650000000	753.250000000
0.228000000	695.620000000	645.590000000
0.228250000	585.760000000	533.830000000
0.228500000	472.740000000	420.950000000
0.228750000	358.430000000	306.360000000
0.229000000	240.890000000	187.690000000
0.229250000	122.010000000	69.130000000
0.229500000	3.400000000	-48.890000000
0.229750000	-114.530000000	-165.790000000
0.230000000	-231.140000000	-283.490000000
0.230250000	-350.440000000	-402.090000000
0.230500000	-467.710000000	-518.300000000
0.230750000	-581.140000000	-628.680000000
0.231000000	-688.880000000	-734.030000000
0.231250000	-792.950000000	-835.880000000
0.231500000	-893.230000000	-934.470000000
0.231750000	-989.670000000	-1029.720000000
0.232000000	-1081.370000000	-1115.650000000
0.232250000	-1161.390000000	-1191.780000000
0.232500000	-1232.690000000	-1259.100000000
0.232750000	-1296.210000000	-1319.210000000
0.233000000	-1353.280000000	-1374.350000000
0.233250000	-1404.500000000	-1421.230000000
0.233500000	-1446.950000000	-1459.550000000
0.233750000	-1481.000000000	-1490.630000000
0.234000000	-1507.690000000	-1513.060000000
0.234250000	-1525.680000000	-1526.980000000
0.234500000	-1534.720000000	-1532.070000000
0.234750000	-1534.610000000	-1528.390000000
0.235000000	-1525.560000000	-1515.290000000
0.235250000	-1506.690000000	-1491.640000000
0.235500000	-1476.360000000	-1456.110000000
0.235750000	-1435.230000000	-1410.480000000
0.236000000	-1383.990000000	-1355.540000000
0.236250000	-1324.770000000	-1293.750000000
0.236500000	-1260.190000000	-1227.430000000
0.236750000	-1186.450000000	-1145.280000000
0.237000000	-1097.450000000	-1054.200000000
0.237250000	-1002.740000000	-956.640000000
0.237500000	-902.950000000	-855.510000000
0.237750000	-798.720000000	-750.010000000
0.238000000	-691.510000000	-641.080000000
0.238250000	-580.990000000	-530.700000000
0.238500000	-468.280000000	-417.220000000
0.238750000	-353.490000000	-301.010000000
0.239000000	-236.010000000	-184.140000000
0.239250000	-117.550000000	-65.330000000
0.239500000	0.950000000	52.590000000
0.239750000	118.550000000	169.790000000
0.240000000	235.780000000	287.890000000
0.240250000	354.780000000	406.050000000
0.240500000	472.780000000	522.010000000
0.240750000	585.580000000	631.860000000
0.241000000	692.820000000	738.060000000
0.241250000	796.760000000	839.800000000
0.241500000	896.190000000	937.930000000
0.241750000	992.730000000	1031.700000000
0.242000000	1083.090000000	1117.120000000
0.242250000	1162.460000000	1191.570000000
0.242500000	1233.160000000	1258.790000000
0.242750000	1295.980000000	1318.860000000
0.243000000	1353.320000000	1371.800000000
0.243250000	1403.600000000	1420.760000000
0.243500000	1446.320000000	1458.750000000
0.243750000	1480.030000000	1489.410000000
0.244000000	1506.530000000	1512.170000000
0.244250000	1524.480000000	1525.510000000
0.244500000	1533.360000000	1530.470000000
0.244750000	1533.550000000	1526.600000000
0.245000000	1524.180000000	1513.140000000
0.245250000	1505.310000000	1488.930000000
0.245500000	1474.670000000	1454.580000000
0.245750000	1433.500000000	1409.010000000
0.246000000	1382.040000000	1353.150000000
0.246250000	1322.860000000	1292.380000000
0.246500000	1258.700000000	1225.300000000
0.246750000	1184.540000000	1143.160000000
0.247000000	1095.680000000	1051.090000000
0.247250000	1000.760000000	954.940000000
0.247500000	901.120000000	853.480000000
0.247750000	797.310000000	748.380000000
0.248000000	689.990000000	639.820000000
0.248250000	580.100000000	529.280000000
0.248500000	467.470000000	416.080000000
0.248750000	352.480000000	299.930000000
0.249000000	235.120000000	182.090000000
0.249250000	116.180000000	63.470000000
0.249500000	-2.320000000	-55.390000000
0.249750000	-120.370000000	-170.900000000
0.250000000	-236.410000000	-288.800000000
0.250250000	-355.250000000	-407.370000000
0.250500000	-473.360000000	-522.960000000
0.250750000	-585.750000000	-633.360000000
0.251000000	-693.820000000	-738.940000000
0.251250000	-797.270000000	-841.090000000
0.251500000	-897.860000000	-939.420000000
0.251750000	-993.860000000	-1033.100000000
0.252000000	-1084.750000000	-1119.250000000
0.252250000	-1164.670000000	-1194.380000000
0.252500000	-1234.680000000	-1260.870000000
0.252750000	-1298.280000000	-1320.810000000
0.253000000	-1355.010000000	-1375.490000000
0.253250000	-1405.730000000	-1422.710000000
0.253500000	-1448.040000000	-1460.590000000
0.253750000	-1481.820000000	-1490.590000000
0.254000000	-1508.030000000	-1513.010000000
0.254250000	-1525.030000000	-1526.540000000
0.254500000	-1533.890000000	-1531.070000000
0.254750000	-1533.520000000	-1526.640000000
0.255000000	-1523.700000000	-1513.030000000
0.255250000	-1504.640000000	-1488.930000000
0.255500000	-1473.640000000	-1453.120000000
0.255750000	-1431.900000000	-1407.300000000
0.256000000	-1380.330000000	-1351.170000000
0.256250000	-1321.070000000	-1290.220000000
0.256500000	-1256.250000000	-1222.200000000
0.256750000	-1181.730000000	-1140.720000000
0.257000000	-1092.820000000	-1048.360000000
0.257250000	-997.790000000	-951.980000000
0.257500000	-897.960000000	-850.800000000
0.257750000	-794.200000000	-745.280000000
0.258000000	-687.140000000	-637.140000000
0.258250000	-577.060000000	-525.640000000
0.258500000	-463.650000000	-412.710000000
0.258750000	-349.820000000	-298.430000000
0.259000000	-231.870000000	-179.140000000
0.259250000	-112.430000000	-59.860000000
0.259500000	6.530000000	58.770000000
0.259750000	124.000000000	174.150000000
0.260000000	240.340000000	292.770000000
0.260250000	359.960000000	410.980000000
0.260500000	477.080000000	526.810000000
0.260750000	590.180000000	636.320000000
0.261000000	697.000000000	742.090000000
0.261250000	800.630000000	843.540000000
0.261500000	900.470000000	941.300000000
0.261750000	996.010000000	1035.300000000
0.262000000	1086.540000000	1119.990000000
0.262250000	1165.190000000	1194.670000000
0.262500000	1235.940000000	1261.190000000
0.262750000	1298.400000000	1321.300000000
0.263000000	1355.050000000	1374.820000000
0.263250000	1405.540000000	1422.520000000
0.263500000	1447.640000000	1460.670000000
0.263750000	1481.440000000	1490.330000000
0.264000000	1507.490000000	1512.500000000
0.264250000	1524.760000000	1525.730000000
0.264500000	1532.930000000	1529.930000000
0.264750000	1532.520000000	1525.680000000
0.265000000	1523.310000000	1512.010000000
0.265250000	1503.180000000	1487.210000000
0.265500000	1472.150000000	1451.840000000
0.265750000	1431.100000000	1405.660000000
0.266000000	1378.960000000	1349.070000000
0.266250000	1319.360000000	1288.020000000
0.266500000	1254.980000000	1221.120000000
0.266750000	1180.490000000	1138.580000000
0.267000000	1090.740000000	1047.000000000
0.267250000	995.780000000	949.550000000
0.267500000	896.150000000	847.820000000
0.267750000	791.820000000	742.200000000
0.268000000	684.310000000	634.590000000
0.268250000	573.840000000	523.710000000
0.268500000	461.500000000	409.690000000
0.268750000	345.710000000	293.370000000
0.269000000	228.630000000	176.220000000
0.269250000	110.620000000	57.330000000
0.269500000	-8.350000000	-60.860000000
0.269750000	-125.960000000	-176.950000000
0.270000000	-242.900000000	-295.400000000
0.270250000	-361.410000000	-414.080000000
0.270500000	-479.330000000	-528.810000000
0.270750000	-591.530000000	-638.070000000
0.271000000	-698.880000000	-744.660000000
0.271250000	-802.860000000	-846.280000000
0.271500000	-902.350000000	-944.140000000
0.271750000	-998.880000000	-1037.930000000
0.272000000	-1088.960000000	-1122.950000000
0.272250000	-1168.150000000	-1197.860000000
0.272500000	-1238.430000000	-1264.770000000
0.272750000	-1301.030000000	-1323.860000000
0.273000000	-1358.100000000	-1377.610000000
0.273250000	-1408.150000000	-1425.000000000
0.273500000	-1449.480000000	-1461.360000000
0.273750000	-1482.910000000	-1491.910000000
0.274000000	-1509.020000000	-1514.280000000
0.274250000	-1525.820000000	-1526.490000000
0.274500000	-1533.760000000	-1531.310000000
0.274750000	-1533.060000000	-1525.640000000
0.275000000	-1522.620000000	-1511.930000000
0.275250000	-1503.160000000	-1488.000000000
0.275500000	-1471.490000000	-1450.300000000
0.275750000	-1428.840000000	-1404.020000000
0.276000000	-1377.310000000	-1348.660000000
0.276250000	-1317.730000000	-1286.110000000
0.276500000	-1252.390000000	-1219.230000000
0.276750000	-1176.680000000	-1135.290000000
0.277000000	-1087.740000000	-1044.370000000
0.277250000	-992.440000000	-946.380000000
0.277500000	-892.050000000	-844.560000000
0.277750000	-787.920000000	-738.330000000
0.278000000	-680.240000000	-630.180000000
0.278250000	-570.240000000	-518.550000000
0.278500000	-456.520000000	-405.400000000
0.278750000	-342.110000000	-289.330000000
0.279000000	-224.490000000	-171.800000000
0.279250000	-105.100000000	-52.530000000
0.279500000	12.840000000	65.060000000
0.279750000	130.630000000	181.840000000
0.280000000	247.800000000	300.400000000
0.280250000	367.470000000	418.290000000
0.280500000	484.580000000	534.670000000
0.280750000	596.470000000	643.260000000
0.281000000	703.620000000	747.580000000
0.281250000	806.500000000	848.890000000
0.281500000	906.300000000	946.940000000
0.281750000	1001.710000000	1040.460000000
0.282000000	1091.590000000	1124.400000000
0.282250000	1170.460000000	1199.000000000
0.282500000	1239.890000000	1266.030000000
0.282750000	1302.800000000	1325.360000000
0.283000000	1358.930000000	1378.060000000
0.283250000	1409.210000000	1425.670000000
0.283500000	1450.770000000	1463.310000000
0.283750000	1483.800000000	1492.570000000
0.284000000	1509.580000000	1514.250000000
0.284250000	1526.660000000	1528.400000000
0.284500000	1534.560000000	1530.820000000
0.284750000	1532.810000000	1526.090000000
0.285000000	1523.100000000	1511.700000000
0.285250000	1503.070000000	1485.970000000
0.285500000	1470.590000000	1449.760000000
0.285750000	1428.580000000	1402.750000000
0.286000000	1375.780000000	1346.230000000
0.286250000	1316.110000000	1285.090000000
0.286500000	1251.090000000	1217.720000000
0.286750000	1175.050000000	1133.020000000
0.287000000	1085.080000000	1040.650000000
0.287250000	989.340000000	943.690000000
0.287500000	889.640000000	842.060000000
0.287750000	785.440000000	736.590000000
0.288000000	677.880000000	627.660000000
0.288250000	567.190000000	515.530000000
0.288500000	454.740000000	403.110000000
0.288750000	339.750000000	286.730000000
0.289000000	221.550000000	168.770000000
0.289250000	102.770000000	49.710000000
0.289500000	-16.130000000	-68.990000000
0.289750000	-133.530000000	-184.900000000
0.290000000	-250.250000000	-302.110000000
0.290250000	-369.450000000	-421.170000000
0.290500000	-486.180000000	-535.950000000
0.290750000	-598.860000000	-645.460000000
0.291000000	-705.490000000	-750.540000000
0.291250000	-809.260000000	-852.740000000
0.291500000	-909.070000000	-950.190000000
0.291750000	-1004.560000000	-1044.020000000
0.292000000	-1094.880000000	-1127.840000000
0.292250000	-1173.050000000	-1202.220000000
0.292500000	-1243.070000000	-1268.380000000
0.292750000	-1305.350000000	-1327.680000000
0.293000000	-1361.580000000	-1381.830000000
0.293250000	-1411.810000000	-1428.200000000
0.293500000	-1452.450000000	-1465.110000000
0.293750000	-1485.690000000	-1494.020000000
0.294000000	-1510.990000000	-1515.680000000
0.294250000	-1527.330000000	-1528.840000000
0.294500000	-1535.250000000	-1532.780000000
0.294750000	-1533.800000000	-1526.340000000
0.295000000	-1522.610000000	-1510.250000000
0.295250000	-1502.330000000	-1486.480000000
0.295500000	-1470.710000000	-1449.470000000
0.295750000	-1427.180000000	-1401.270000000
0.296000000	-1374.320000000	-1345.380000000
0.296250000	-1314.820000000	-1283.710000000
0.296500000	-1249.230000000	-1215.170000000
0.296750000	-1172.610000000	-1130.800000000
0.297000000	-1082.530000000	-1038.530000000
0.297250000	-987.210000000	-941.450000000
0.297500000	-886.380000000	-838.750000000
0.297750000	-781.980000000	-732.940000000
0.298000000	-674.430000000	-624.300000000
0.298250000	-563.810000000	-512.660000000
0.298500000	-450.070000000	-399.120000000
0.298750000	-335.140000000	-283.120000000
0.299000000	-217.420000000	-164.410000000
0.299250000	-98.290000000	-45.670000000
0.299500000	20.260000000	72.050000000
0.299750000	137.250000000	188.370000000
0.300000000	254.880000000	307.000000000
0.300250000	373.840000000	425.400000000
0.300500000	491.140000000	539.990000000
0.300750000	602.870000000	649.260000000
0.301000000	709.250000000	753.580000000
0.301250000	812.740000000	855.150000000
0.301500000	911.530000000	952.810000000
0.301750000	1007.470000000	1045.970000000
0.302000000	1096.170000000	1128.740000000
0.302250000	1174.220000000	1203.320000000
0.302500000	1243.950000000	1268.560000000
0.302750000	1305.720000000	1328.300000000
0.303000000	1361.850000000	1380.780000000
0.303250000	1411.010000000	1426.690000000
0.303500000	1452.300000000	1464.160000000
0.303750000	1485.110000000	1494.110000000
0.304000000	1510.380000000	1514.860000000
0.304250000	1526.670000000	1527.660000000
0.304500000	1533.980000000	1530.070000000
0.304750000	1532.400000000	1524.640000000
0.305000000	1521.580000000	1510.840000000
0.305250000	1500.980000000	1484.120000000
0.305500000	1468.400000000	1446.690000000
0.305750000	1425.690000000	1400.130000000
0.306000000	1372.360000000	1343.330000000
0.306250000	1311.960000000	1280.920000000
0.306500000	1246.970000000	1212.370000000
0.306750000	1169.980000000	1128.400000000
0.307000000	1079.900000000	1036.280000000
0.307250000	984.060000000	937.690000000
0.307500000	883.390000000	834.850000000
0.307750000	779.120000000	729.930000000
0.308000000	671.310000000	621.310000000
0.308250000	560.550000000	509.950000000
0.308500000	447.700000000	396.130000000
0.308750000	332.410000000	280.140000000
0.309000000	214.900000000	162.270000000
0.309250000	96.320000000	43.280000000
0.309500000	-22.010000000	-75.160000000
0.309750000	-139.950000000	-191.950000000
0.310000000	-256.620000000	-309.360000000
0.310250000	-375.640000000	-426.740000000
0.310500000	-492.400000000	-541.870000000
0.310750000	-604.170000000	-651.010000000
0.311000000	-711.260000000	-756.070000000
0.311250000	-814.120000000	-857.850000000
0.311500000	-913.870000000	-954.510000000
0.311750000	-1009.380000000	-1049.000000000
0.312000000	-1098.550000000	-1132.350000000
0.312250000	-1176.900000000	-1205.480000000
0.312500000	-1245.950000000	-1271.700000000
0.312750000	-1308.180000000	-1330.500000000
0.313000000	-1364.000000000	-1383.170000000
0.313250000	-1413.710000000	-1429.380000000
0.313500000	-1454.090000000	-1465.960000000
0.313750000	-1486.630000000	-1495.800000000
0.314000000	-1511.890000000	-1516.080000000
0.314250000	-1527.610000000	-1527.960000000
0.314500000	-1534.700000000	-1531.500000000
0.314750000	-1532.910000000	-1526.260000000
0.315000000	-1521.620000000	-1510.360000000
0.315250000	-1500.440000000	-1483.450000000
0.315500000	-1467.590000000	-1445.920000000
0.315750000	-1424.290000000	-1398.430000000
0.316000000	-1370.760000000	-1341.330000000
0.316250000	-1310.760000000	-1279.490000000
0.316500000	-1245.020000000	-1210.660000000
0.316750000	-1167.430000000	-1126.220000000
0.317000000	-1077.250000000	-1033.360000000
0.317250000	-981.640000000	-935.890000000
0.317500000	-881.090000000	-833.270000000
0.317750000	-776.700000000	-728.100000000
0.318000000	-669.010000000	-618.720000000
0.318250000	-558.740000000	-507.480000000
0.318500000	-445.170000000	-393.990000000
0.318750000	-330.350000000	-277.580000000
0.319000000	-212.040000000	-159.550000000
0.319250000	-93.110000000	-40.350000000
0.319500000	25.910000000	77.630000000
0.319750000	143.150000000	193.580000000
0.320000000	260.010000000	312.580000000
0.320250000	379.420000000	430.290000000
0.320500000	495.550000000	544.600000000
0.320750000	607.730000000	653.460000000
0.321000000	713.620000000	758.500000000
0.321250000	817.000000000	859.370000000
0.321500000	915.890000000	956.800000000
0.321750000	1011.050000000	1049.800000000
0.322000000	1099.930000000	1132.510000000
0.322250000	1176.680000000	1205.950000000
0.322500000	1246.380000000	1270.620000000
0.322750000	1307.790000000	1329.210000000
0.323000000	1363.410000000	1382.780000000
0.323250000	1413.240000000	1429.050000000
0.323500000	1453.410000000	1464.810000000
0.323750000	1485.880000000	1494.330000000
0.324000000	1510.710000000	1515.320000000
0.324250000	1526.960000000	1527.480000000
0.324500000	1533.910000000	1529.630000000
0.324750000	1531.700000000	1524.380000000
0.325000000	1520.540000000	1508.760000000
0.325250000	1499.430000000	1482.060000000
0.325500000	1466.700000000	1445.160000000
0.325750000	1422.870000000	1396.480000000
0.326000000	1369.550000000	1339.720000000
0.326250000	1309.510000000	1277.840000000
0.326500000	1243.970000000	1209.360000000
0.326750000	1166.080000000	1123.870000000
0.327000000	1075.630000000	1031.410000000
0.327250000	980.160000000	933.720000000
0.327500000	879.350000000	831.560000000
0.327750000	775.180000000	725.990000000
0.328000000	667.450000000	616.960000000
0.328250000	556.710000000	505.350000000
0.328500000	443.590000000	391.360000000
0.328750000	328.150000000	274.870000000
0.329000000	210.210000000	156.910000000
0.329250000	91.130000000	38.570000000
0.329500000	-27.160000000	-78.640000000
0.329750000	-144.100000000	-195.900000000
0.330000000	-261.720000000	-314.080000000
0.330250000	-380.450000000	-432.050000000
0.330500000	-497.130000000	-546.200000000
0.330750000	-608.550000000	-655.290000000
0.331000000	-715.100000000	-759.900000000
0.331250000	-818.470000000	-861.490000000
0.331500000	-917.270000000	-959.000000000
0.331750000	-1013.370000000	-1051.350000000
0.332000000	-1101.580000000	-1134.550000000
0.332250000	-1179.460000000	-1208.640000000
0.332500000	-1248.360000000	-1273.640000000
0.332750000	-1310.290000000	-1332.980000000
0.333000000	-1366.030000000	-1385.830000000
0.333250000	-1415.240000000	-1431.260000000
0.333500000	-1456.000000000	-1467.580000000
0.333750000	-1487.860000000	-1497.010000000
0.334000000	-1512.190000000	-1516.480000000
0.334250000	-1527.960000000	-1528.760000000
0.334500000	-1534.690000000	-1531.100000000
0.334750000	-1532.190000000	-1524.640000000
0.335000000	-1520.390000000	-1509.460000000
0.335250000	-1499.160000000	-1482.690000000
0.335500000	-1465.700000000	-1444.160000000
0.335750000	-1421.840000000	-1396.250000000
0.336000000	-1368.190000000	-1338.810000000
0.336250000	-1307.540000000	-1276.410000000
0.336500000	-1241.920000000	-1207.670000000
0.336750000	-1163.500000000	-1121.800000000
0.337000000	-1072.620000000	-1028.690000000
0.337250000	-976.710000000	-930.480000000
0.337500000	-875.500000000	-827.710000000
0.337750000	-770.970000000	-722.160000000
0.338000000	-662.680000000	-612.660000000
0.338250000	-551.770000000	-500.690000000
0.338500000	-438.440000000	-387.260000000
0.338750000	-323.570000000	-270.400000000
0.339000000	-205.270000000	-153.400000000
0.339250000	-86.560000000	-34.820000000
0.339500000	31.200000000	82.640000000
0.339750000	149.020000000	199.690000000
0.340000000	266.320000000	318.240000000
0.340250000	385.490000000	436.110000000
0.340500000	501.240000000	550.040000000
0.340750000	612.280000000	658.700000000
0.341000000	718.740000000	763.490000000
0.341250000	821.160000000	863.150000000
0.341500000	920.270000000	960.960000000
0.341750000	1015.220000000	1054.090000000
0.342000000	1103.450000000	1135.560000000
0.342250000	1180.500000000	1209.440000000
0.342500000	1249.090000000	1274.150000000
0.342750000	1311.170000000	1332.460000000
0.343000000	1365.850000000	1385.110000000
0.343250000	1415.510000000	1431.160000000
0.343500000	1455.700000000	1467.180000000
0.343750000	1487.620000000	1495.640000000
0.344000000	1511.920000000	1515.560000000
0.344250000	1527.040000000	1526.910000000
0.344500000	1534.030000000	1530.080000000
0.344750000	1531.860000000	1523.460000000
0.345000000	1519.700000000	1507.530000000
0.345250000	1497.670000000	1481.090000000
0.345500000	1464.990000000	1443.120000000
0.345750000	1420.950000000	1393.810000000
0.346000000	1366.190000000	1336.460000000
0.346250000	1305.960000000	1275.030000000
0.346500000	1240.300000000	1205.250000000
0.346750000	1161.090000000	1118.360000000
0.347000000	1070.170000000	1025.470000000
0.347250000	974.330000000	927.900000000
0.347500000	873.180000000	825.080000000
0.347750000	768.210000000	717.990000000
0.348000000	660.640000000	610.360000000
0.348250000	549.980000000	499.020000000
0.348500000	436.180000000	384.680000000
0.348750000	321.100000000	268.530000000
0.349000000	203.050000000	150.700000000
0.349250000	84.190000000	30.910000000
0.349500000	-34.790000000	-86.040000000
0.349750000	-151.640000000	-203.130000000
0.350000000	-268.750000000	-320.890000000
0.350250000	-388.070000000	-439.190000000
0.350500000	-503.470000000	-552.270000000
0.350750000	-615.330000000	-661.530000000
0.351000000	-721.070000000	-766.200000000
0.351250000	-824.460000000	-867.680000000
0.351500000	-923.290000000	-964.000000000
0.351750000	-1018.800000000	-1057.170000000
0.352000000	-1107.210000000	-1140.180000000
0.352250000	-1184.100000000	-1213.040000000
0.352500000	-1252.750000000	-1277.030000000
0.352750000	-1314.160000000	-1336.280000000
0.353000000	-1369.330000000	-1389.090000000
0.353250000	-1418.180000000	-1432.880000000
0.353500000	-1457.660000000	-1468.510000000
0.353750000	-1490.050000000	-1498.440000000
0.354000000	-1513.540000000	-1517.890000000
0.354250000	-1528.510000000	-1529.620000000
0.354500000	-1534.900000000	-1531.270000000
0.354750000	-1532.010000000	-1524.320000000
0.355000000	-1520.030000000	-1508.330000000
0.355250000	-1497.440000000	-1480.250000000
0.355500000	-1463.100000000	-1441.430000000
0.355750000	-1418.930000000	-1392.870000000
0.356000000	-1364.660000000	-1334.880000000
0.356250000	-1303.520000000	-1272.650000000
0.356500000	-1236.940000000	-1201.610000000
0.356750000	-1157.860000000	-1115.680000000
0.357000000	-1066.540000000	-1021.930000000
0.357250000	-970.430000000	-924.250000000
0.357500000	-869.320000000	-821.080000000
0.357750000	-764.380000000	-715.420000000
0.358000000	-656.600000000	-605.450000000
0.358250000	-545.050000000	-494.150000000
0.358500000	-432.280000000	-381.520000000
0.358750000	-316.440000000	-264.140000000
0.359000000	-198.060000000	-145.380000000
0.359250000	-79.280000000	-26.860000000
0.359500000	39.370000000	90.910000000
0.359750000	156.660000000	207.550000000
0.360000000	274.310000000	326.260000000
0.360250000	392.900000000	444.490000000
0.360500000	509.550000000	557.790000000
0.360750000	620.050000000	666.120000000
0.361000000	726.370000000	770.860000000
0.361250000	828.750000000	870.930000000
0.361500000	927.100000000	967.240000000
0.361750000	1022.440000000	1059.990000000
0.362000000	1109.570000000	1141.170000000
0.362250000	1186.060000000	1214.310000000
0.362500000	1253.850000000	1278.350000000
0.362750000	1315.100000000	1336.600000000
0.363000000	1369.990000000	1389.130000000
0.363250000	1418.470000000	1433.350000000
0.363500000	1458.030000000	1468.460000000
0.363750000	1489.180000000	1497.150000000
0.364000000	1513.260000000	1517.240000000
0.364250000	1528.210000000	1528.330000000
0.364500000	1533.970000000	1530.330000000
0.364750000	1531.430000000	1524.120000000
0.365000000	1518.970000000	1506.690000000
0.365250000	1496.150000000	1477.850000000
0.365500000	1462.390000000	1440.200000000
0.365750000	1417.650000000	1390.480000000
0.366000000	1362.550000000	1333.530000000
0.366250000	1301.850000000	1270.310000000
0.366500000	1235.830000000	1200.330000000
0.366750000	1155.460000000	1112.880000000
0.367000000	1064.310000000	1019.520000000
0.367250000	968.020000000	921.200000000
0.367500000	866.480000000	817.990000000
0.367750000	761.350000000	711.890000000
0.368000000	652.770000000	602.690000000
0.368250000	542.350000000	491.530000000
0.368500000	428.520000000	376.440000000
0.368750000	313.200000000	259.990000000
0.369000000	195.570000000	143.290000000
0.369250000	76.820000000	23.910000000
0.369500000	-41.270000000	-93.810000000
0.369750000	-158.850000000	-209.730000000
0.370000000	-275.730000000	-328.410000000
0.370250000	-395.090000000	-446.980000000
0.370500000	-511.180000000	-559.990000000
0.370750000	-622.120000000	-668.650000000
0.371000000	-728.330000000	-772.830000000
0.371250000	-830.720000000	-873.830000000
0.371500000	-929.780000000	-970.700000000
0.371750000	-1024.800000000	-1062.810000000
0.372000000	-1112.170000000	-1145.210000000
0.372250000	-1188.610000000	-1217.010000000
0.372500000	-1256.550000000	-1281.490000000
0.372750000	-1317.660000000	-1339.980000000
0.373000000	-1372.360000000	-1391.850000000
0.373250000	-1421.020000000	-1435.550000000
0.373500000	-1459.930000000	-1472.200000000
0.373750000	-1491.320000000	-1499.030000000
0.374000000	-1514.690000000	-1519.150000000
0.374250000	-1529.280000000	-1529.430000000
0.374500000	-1535.500000000	-1531.760000000
0.374750000	-1531.640000000	-1523.660000000
0.375000000	-1519.030000000	-1507.970000000
0.375250000	-1496.310000000	-1479.000000000
0.375500000	-1461.470000000	-1439.710000000
0.375750000	-1416.580000000	-1390.900000000
0.376000000	-1362.210000000	-1332.690000000
0.376250000	-1301.170000000	-1270.050000000
0.376500000	-1234.070000000	-1198.740000000
0.376750000	-1154.290000000	-1111.850000000
0.377000000	-1063.060000000	-1018.550000000
0.377250000	-966.250000000	-919.510000000
0.377500000	-865.050000000	-817.260000000
0.377750000	-759.940000000	-710.870000000
0.378000000	-652.210000000	-601.660000000
0.378250000	-540.350000000	-488.910000000
0.378500000	-427.140000000	-375.550000000
0.378750000	-311.980000000	-259.750000000
0.379000000	-192.880000000	-139.960000000
0.379250000	-74.280000000	-21.030000000
0.379500000	44.390000000	96.280000000
0.379750000	161.570000000	213.110000000
0.380000000	279.360000000	331.050000000
0.380250000	398.840000000	449.410000000
0.380500000	514.430000000	563.230000000
0.380750000	625.410000000	671.020000000
0.381000000	730.830000000	775.690000000
0.381250000	833.360000000	875.450000000
0.381500000	931.860000000	972.230000000
0.381750000	1026.400000000	1064.710000000
0.382000000	1113.760000000	1145.470000000
0.382250000	1189.150000000	1216.960000000
0.382500000	1256.970000000	1282.090000000
0.382750000	1317.840000000	1338.810000000
0.383000000	1372.180000000	1391.030000000
0.383250000	1420.430000000	1435.370000000
0.383500000	1459.590000000	1470.730000000
0.383750000	1491.040000000	1498.500000000
0.384000000	1514.030000000	1517.820000000
0.384250000	1528.640000000	1527.960000000
0.384500000	1534.140000000	1530.650000000
0.384750000	1531.050000000	1523.580000000
0.385000000	1518.290000000	1505.740000000
0.385250000	1494.800000000	1476.560000000
0.385500000	1460.760000000	1438.800000000
0.385750000	1415.630000000	1388.560000000
0.386000000	1360.430000000	1330.800000000
0.386250000	1299.560000000	1267.930000000
0.386500000	1232.830000000	1196.490000000
0.386750000	1152.020000000	1109.090000000
0.387000000	1059.990000000	1015.610000000
0.387250000	963.550000000	917.150000000
0.387500000	862.210000000	814.070000000
0.387750000	756.990000000	707.370000000
0.388000000	648.990000000	599.100000000
0.388250000	537.830000000	486.050000000
0.388500000	424.320000000	371.830000000
0.388750000	308.150000000	254.580000000
0.389000000	189.880000000	135.730000000
0.389250000	70.550000000	19.170000000
0.389500000	-48.220000000	-100.000000000
0.389750000	-164.980000000	-216.390000000
0.390000000	-282.910000000	-335.020000000
0.390250000	-401.530000000	-453.270000000
0.390500000	-517.920000000	-566.860000000
0.390750000	-628.290000000	-675.110000000
0.391000000	-734.280000000	-778.800000000
0.391250000	-837.010000000	-879.950000000
0.391500000	-935.360000000	-976.170000000
0.391750000	-1030.780000000	-1068.960000000
0.392000000	-1117.730000000	-1150.820000000
0.392250000	-1194.280000000	-1222.680000000
0.392500000	-1261.790000000	-1286.530000000
0.392750000	-1322.480000000	-1344.260000000
0.393000000	-1377.080000000	-1396.240000000
0.393250000	-1424.720000000	-1440.120000000
0.393500000	-1463.580000000	-1475.050000000
0.393750000	-1494.910000000	-1502.820000000
0.394000000	-1517.620000000	-1520.970000000
0.394250000	-1531.440000000	-1531.410000000
0.394500000	-1536.910000000	-1533.000000000
0.394750000	-1533.090000000	-1524.430000000
0.395000000	-1519.580000000	-1507.240000000
0.395250000	-1496.010000000	-1478.430000000
0.395500000	-1460.760000000	-1437.930000000
0.395750000	-1415.120000000	-1389.050000000
0.396000000	-1359.920000000	-1330.090000000
0.396250000	-1298.400000000	-1267.220000000
0.396500000	-1230.910000000	-1195.250000000
0.396750000	-1149.650000000	-1107.710000000
0.397000000	-1058.180000000	-1013.150000000
0.397250000	-960.760000000	-914.400000000
0.397500000	-859.090000000	-810.780000000
0.397750000	-753.390000000	-704.180000000
0.398000000	-644.840000000	-594.490000000
0.398250000	-533.340000000	-482.290000000
0.398500000	-419.360000000	-367.290000000
0.398750000	-303.430000000	-250.610000000
0.399000000	-185.250000000	-132.720000000
0.399250000	-66.350000000	-14.390000000
0.399500000	51.920000000	103.120000000
0.399750000	169.510000000	219.780000000
0.400000000	286.910000000	338.840000000
0.400250000	406.580000000	457.500000000
0.400500000	522.270000000	570.340000000
0.400750000	632.600000000	678.570000000
0.401000000	738.520000000	782.710000000
0.401250000	840.080000000	882.680000000
0.401500000	938.970000000	978.390000000
0.401750000	1033.290000000	1070.790000000
0.402000000	1119.370000000	1151.390000000
0.402250000	1195.210000000	1222.910000000
0.402500000	1262.300000000	1286.680000000
0.402750000	1322.910000000	1344.270000000
0.403000000	1376.920000000	1396.110000000
0.403250000	1424.700000000	1439.350000000
0.403500000	1463.190000000	1474.750000000
0.403750000	1494.160000000	1501.820000000
0.404000000	1517.110000000	1520.570000000
0.404250000	1530.770000000	1531.030000000
0.404500000	1536.040000000	1531.650000000
0.404750000	1532.170000000	1523.910000000
0.405000000	1518.890000000	1506.430000000
0.405250000	1494.890000000	1476.520000000
0.405500000	1459.460000000	1436.920000000
0.405750000	1413.870000000	1386.440000000
0.406000000	1358.250000000	1328.070000000
0.406250000	1296.730000000	1264.840000000
0.406500000	1229.360000000	1193.090000000
0.406750000	1147.750000000	1104.630000000
0.407000000	1055.800000000	1010.590000000
0.407250000	958.390000000	910.830000000
0.407500000	856.850000000	808.010000000
0.407750000	750.980000000	701.050000000
0.408000000	642.950000000	591.630000000
0.408250000	531.260000000	480.200000000
0.408500000	417.530000000	365.970000000
0.408750000	301.850000000	249.140000000
0.409000000	182.960000000	129.790000000
0.409250000	64.690000000	12.070000000
0.409500000	-53.810000000	-105.820000000
0.409750000	-170.980000000	-222.830000000
0.410000000	-288.880000000	-341.680000000
0.410250000	-408.110000000	-459.110000000
0.410500000	-523.560000000	-571.820000000
0.410750000	-634.720000000	-681.590000000
0.411000000	-739.880000000	-784.800000000
0.411250000	-842.620000000	-885.150000000
0.411500000	-940.940000000	-981.390000000
0.411750000	-1035.700000000	-1073.220000000
0.412000000	-1122.340000000	-1154.310000000
0.412250000	-1197.400000000	-1225.860000000
0.412500000	-1265.070000000	-1290.060000000
0.412750000	-1325.330000000	-1346.710000000
0.413000000	-1379.260000000	-1398.060000000
0.413250000	-1426.950000000	-1441.510000000
0.413500000	-1465.010000000	-1476.150000000
0.413750000	-1495.720000000	-1503.710000000
0.414000000	-1518.030000000	-1521.410000000
0.414250000	-1531.640000000	-1531.500000000
0.414500000	-1536.370000000	-1532.450000000
0.414750000	-1532.090000000	-1523.790000000
0.415000000	-1518.560000000	-1505.330000000
0.415250000	-1494.060000000	-1476.200000000
0.415500000	-1458.490000000	-1436.720000000
0.415750000	-1412.140000000	-1385.280000000
0.416000000	-1356.220000000	-1326.300000000
0.416250000	-1294.640000000	-1262.910000000
0.416500000	-1226.560000000	-1189.550000000
0.416750000	-1144.580000000	-1101.720000000
0.417000000	-1052.480000000	-1008.250000000
0.417250000	-955.120000000	-908.720000000
0.417500000	-853.490000000	-804.770000000
0.417750000	-747.800000000	-698.320000000
0.418000000	-639.340000000	-589.260000000
0.418250000	-527.760000000	-477.180000000
0.418500000	-414.370000000	-362.810000000
0.418750000	-297.760000000	-245.130000000
0.419000000	-179.280000000	-126.870000000
0.419250000	-60.050000000	-7.330000000
0.419500000	59.030000000	110.590000000
0.419750000	175.720000000	226.730000000
0.420000000	293.670000000	345.640000000
0.420250000	412.520000000	463.990000000
0.420500000	528.900000000	576.380000000
0.420750000	638.820000000	684.440000000
0.421000000	744.300000000	788.040000000
0.421250000	846.290000000	888.250000000
0.421500000	944.170000000	984.580000000
0.421750000	1038.890000000	1075.770000000
0.422000000	1124.300000000	1154.940000000
0.422250000	1199.420000000	1226.910000000
0.422500000	1266.110000000	1290.660000000
0.422750000	1325.970000000	1347.270000000
0.423000000	1380.320000000	1397.620000000
0.423250000	1427.260000000	1441.640000000
0.423500000	1465.230000000	1475.620000000
0.423750000	1495.900000000	1502.790000000
0.424000000	1518.090000000	1520.370000000
0.424250000	1531.490000000	1530.840000000
0.424500000	1536.220000000	1531.720000000
0.424750000	1531.680000000	1522.380000000
0.425000000	1517.450000000	1504.360000000
0.425250000	1493.310000000	1474.610000000
0.425500000	1457.380000000	1433.860000000
0.425750000	1410.350000000	1383.060000000
0.426000000	1354.480000000	1324.570000000
0.426250000	1292.760000000	1260.960000000
0.426500000	1225.150000000	1187.500000000
0.426750000	1142.180000000	1099.650000000
0.427000000	1050.010000000	1005.330000000
0.427250000	952.720000000	904.910000000
0.427500000	850.260000000	801.790000000
0.427750000	744.840000000	695.060000000
0.428000000	636.270000000	585.370000000
0.428250000	524.580000000	472.510000000
0.428500000	410.310000000	358.410000000
0.428750000	294.870000000	241.760000000
0.429000000	176.340000000	122.520000000
0.429250000	57.010000000	4.620000000
0.429500000	-60.670000000	-112.640000000
0.429750000	-177.660000000	-229.080000000
0.430000000	-295.690000000	-347.100000000
0.430250000	-414.770000000	-466.230000000
0.430500000	-530.380000000	-579.200000000
0.430750000	-640.650000000	-686.650000000
0.431000000	-746.390000000	-790.540000000
0.431250000	-848.240000000	-890.620000000
0.431500000	-946.700000000	-987.830000000
0.431750000	-1041.320000000	-1079.130000000
0.432000000	-1126.710000000	-1159.230000000
0.432250000	-1202.050000000	-1230.560000000
0.432500000	-1268.730000000	-1293.960000000
0.432750000	-1328.890000000	-1350.710000000
0.433000000	-1382.240000000	-1400.670000000
0.433250000	-1429.580000000	-1443.690000000
0.433500000	-1467.480000000	-1479.060000000
0.433750000	-1497.400000000	-1505.160000000
0.434000000	-1519.340000000	-1523.250000000
0.434250000	-1532.540000000	-1531.800000000
0.434500000	-1536.950000000	-1532.210000000
0.434750000	-1531.950000000	-1523.500000000
0.435000000	-1517.710000000	-1504.530000000
0.435250000	-1492.510000000	-1473.700000000
0.435500000	-1456.380000000	-1433.860000000
0.435750000	-1409.940000000	-1382.640000000
0.436000000	-1352.760000000	-1322.520000000
0.436250000	-1290.960000000	-1259.260000000
0.436500000	-1223.050000000	-1185.430000000
0.436750000	-1139.810000000	-1096.840000000
0.437000000	-1047.120000000	-1002.400000000
0.437250000	-949.390000000	-902.540000000
0.437500000	-847.250000000	-798.980000000
0.437750000	-741.050000000	-692.020000000
0.438000000	-632.080000000	-581.560000000
0.438250000	-520.670000000	-469.640000000
0.438500000	-406.780000000	-354.920000000
0.438750000	-290.620000000	-237.870000000
0.439000000	-171.880000000	-119.500000000
0.439250000	-53.770000000	-1.150000000
0.439500000	65.050000000	117.360000000
0.439750000	182.270000000	232.770000000
0.440000000	299.910000000	351.850000000
0.440250000	418.980000000	469.330000000
0.440500000	533.620000000	581.420000000
0.440750000	643.950000000	689.640000000
0.441000000	748.920000000	792.600000000
0.441250000	850.880000000	892.440000000
0.441500000	948.900000000	988.930000000
0.441750000	1042.760000000	1079.790000000
0.442000000	1128.000000000	1158.700000000
0.442250000	1202.080000000	1230.000000000
0.442500000	1269.010000000	1293.410000000
0.442750000	1328.710000000	1350.470000000
0.443000000	1382.070000000	1400.140000000
0.443250000	1429.220000000	1442.990000000
0.443500000	1466.510000000	1477.640000000
0.443750000	1497.220000000	1504.150000000
0.444000000	1518.860000000	1521.550000000
0.444250000	1531.600000000	1530.480000000
0.444500000	1536.030000000	1530.940000000
0.444750000	1531.170000000	1521.610000000
0.445000000	1516.370000000	1502.800000000
0.445250000	1491.360000000	1473.340000000
0.445500000	1455.500000000	1432.300000000
0.445750000	1408.120000000	1380.310000000
0.446000000	1351.830000000	1322.820000000
0.446250000	1290.020000000	1257.110000000
0.446500000	1221.670000000	1183.170000000
0.446750000	1138.130000000	1095.290000000
0.447000000	1045.800000000	1000.980000000
0.447250000	948.190000000	900.780000000
0.447500000	845.720000000	796.770000000
0.447750000	739.930000000	690.370000000
0.448000000	631.840000000	581.020000000
0.448250000	520.000000000	468.420000000
0.448500000	405.840000000	354.350000000
0.448750000	289.840000000	236.950000000
0.449000000	171.380000000	118.410000000
0.449250000	51.620000000	-0.990000000
0.449500000	-66.900000000	-118.600000000
0.449750000	-183.100000000	-234.610000000
0.450000000	-301.550000000	-353.670000000
0.450250000	-420.190000000	-470.690000000
0.450500000	-535.430000000	-583.850000000
0.450750000	-645.580000000	-692.070000000
0.451000000	-750.660000000	-795.720000000
0.451250000	-853.130000000	-895.320000000
0.451500000	-950.720000000	-992.020000000
0.451750000	-1045.770000000	-1082.590000000
0.452000000	-1130.260000000	-1162.160000000
0.452250000	-1205.350000000	-1233.100000000
0.452500000	-1271.950000000	-1296.290000000
0.452750000	-1331.570000000	-1353.480000000
0.453000000	-1385.210000000	-1403.530000000
0.453250000	-1431.780000000	-1446.350000000
0.453500000	-1469.360000000	-1480.380000000
0.453750000	-1499.110000000	-1506.610000000
0.454000000	-1520.510000000	-1524.300000000
0.454250000	-1533.760000000	-1533.100000000
0.454500000	-1537.310000000	-1531.960000000
0.454750000	-1531.770000000	-1523.170000000
0.455000000	-1517.220000000	-1504.690000000
0.455250000	-1491.420000000	-1472.730000000
0.455500000	-1454.400000000	-1431.980000000
0.455750000	-1407.720000000	-1381.070000000
0.456000000	-1350.980000000	-1320.840000000
0.456250000	-1288.280000000	-1257.000000000
0.456500000	-1219.780000000	-1182.140000000
0.456750000	-1136.020000000	-1092.250000000
0.457000000	-1043.100000000	-998.230000000
0.457250000	-945.310000000	-898.220000000
0.457500000	-842.850000000	-794.760000000
0.457750000	-737.090000000	-687.110000000
0.458000000	-627.770000000	-577.780000000
0.458250000	-516.040000000	-464.690000000
0.458500000	-402.090000000	-350.470000000
0.458750000	-285.310000000	-231.760000000
0.459000000	-166.650000000	-113.660000000
0.459250000	-47.880000000	3.710000000
0.459500000	70.160000000	121.450000000
0.459750000	187.530000000	238.470000000
0.460000000	305.830000000	357.820000000
0.460250000	424.740000000	475.350000000
0.460500000	540.140000000	588.600000000
0.460750000	649.540000000	696.320000000
0.461000000	754.850000000	798.190000000
0.461250000	856.060000000	897.880000000
0.461500000	953.890000000	994.040000000
0.461750000	1047.900000000	1084.150000000
0.462000000	1131.900000000	1163.400000000
0.462250000	1206.090000000	1233.220000000
0.462500000	1271.880000000	1295.460000000
0.462750000	1331.800000000	1352.470000000
0.463000000	1384.680000000	1402.590000000
0.463250000	1431.440000000	1445.050000000
0.463500000	1468.370000000	1478.490000000
0.463750000	1497.790000000	1504.610000000
0.464000000	1519.420000000	1522.390000000
0.464250000	1531.870000000	1531.000000000
0.464500000	1535.970000000	1530.930000000
0.464750000	1530.460000000	1520.860000000
0.465000000	1515.180000000	1500.970000000
0.465250000	1489.820000000	1470.960000000
0.465500000	1453.040000000	1429.470000000
0.465750000	1405.000000000	1377.340000000
0.466000000	1348.120000000	1318.510000000
0.466250000	1286.360000000	1253.970000000
0.466500000	1217.650000000	1179.060000000
0.466750000	1133.180000000	1090.100000000
0.467000000	1040.580000000	995.720000000
0.467250000	942.520000000	895.640000000
0.467500000	839.710000000	791.310000000
0.467750000	733.340000000	684.190000000
0.468000000	624.690000000	573.650000000
0.468250000	512.890000000	460.700000000
0.468500000	398.390000000	346.550000000
0.468750000	282.660000000	230.520000000
0.469000000	164.280000000	111.170000000
0.469250000	45.500000000	-7.140000000
0.469500000	-72.980000000	-124.800000000
0.469750000	-189.380000000	-241.420000000
0.470000000	-307.230000000	-359.560000000
0.470250000	-426.900000000	-477.240000000
0.470500000	-541.330000000	-590.330000000
0.470750000	-651.850000000	-698.270000000
0.471000000	-756.510000000	-801.120000000
0.471250000	-858.570000000	-900.830000000
0.471500000	-956.400000000	-996.870000000
0.471750000	-1050.220000000	-1087.360000000
0.472000000	-1134.770000000	-1165.720000000
0.472250000	-1208.600000000	-1236.740000000
0.472500000	-1274.870000000	-1299.130000000
0.472750000	-1334.190000000	-1355.110000000
0.473000000	-1387.200000000	-1405.920000000
0.473250000	-1433.850000000	-1447.950000000
0.473500000	-1470.710000000	-1481.670000000
0.473750000	-1500.190000000	-1507.370000000
0.474000000	-1520.830000000	-1524.390000000
0.474250000	-1533.350000000	-1532.310000000
0.474500000	-1536.960000000	-1532.300000000
0.474750000	-1530.660000000	-1521.600000000
0.475000000	-1515.640000000	-1502.740000000
0.475250000	-1489.280000000	-1470.880000000
0.475500000	-1452.000000000	-1428.710000000
0.475750000	-1404.310000000	-1376.920000000
0.476000000	-1347.030000000	-1317.510000000
0.476250000	-1284.540000000	-1252.200000000
0.476500000	-1215.340000000	-1178.010000000
0.476750000	-1131.100000000	-1087.720000000
0.477000000	-1037.570000000	-992.640000000
0.477250000	-939.480000000	-891.970000000
0.477500000	-837.140000000	-788.880000000
0.477750000	-730.850000000	-681.460000000
0.478000000	-622.200000000	-571.530000000
0.478250000	-509.690000000	-458.910000000
0.478500000	-396.470000000	-345.050000000
0.478750000	-279.870000000	-227.320000000
0.479000000	-160.610000000	-107.310000000
0.479250000	-41.490000000	10.710000000
0.479500000	77.020000000	128.510000000
0.479750000	193.530000000	245.300000000
0.480000000	312.280000000	364.320000000
0.480250000	430.680000000	481.930000000
0.480500000	545.880000000	593.070000000
0.480750000	655.170000000	700.530000000
0.481000000	759.890000000	803.610000000
0.481250000	861.500000000	903.090000000
0.481500000	958.630000000	999.190000000
0.481750000	1052.640000000	1088.990000000
0.482000000	1136.210000000	1167.190000000
0.482250000	1209.940000000	1237.490000000
0.482500000	1275.650000000	1299.630000000
0.482750000	1334.690000000	1355.780000000
0.483000000	1387.700000000	1405.030000000
0.483250000	1433.440000000	1447.480000000
0.483500000	1470.350000000	1480.460000000
0.483750000	1499.860000000	1506.320000000
0.484000000	1520.800000000	1523.770000000
0.484250000	1532.840000000	1531.770000000
0.484500000	1535.950000000	1530.880000000
0.484750000	1530.210000000	1520.190000000
0.485000000	1514.610000000	1501.350000000
0.485250000	1488.180000000	1469.170000000
0.485500000	1450.710000000	1426.980000000
0.485750000	1402.680000000	1374.380000000
0.486000000	1345.580000000	1315.080000000
0.486250000	1283.260000000	1250.970000000
0.486500000	1214.080000000	1174.800000000
0.486750000	1128.440000000	1084.640000000
0.487000000	1035.700000000	989.940000000
0.487250000	937.220000000	889.840000000
0.487500000	834.530000000	785.720000000
0.487750000	728.500000000	679.200000000
0.488000000	619.360000000	568.490000000
0.488250000	507.440000000	455.750000000
0.488500000	392.710000000	341.660000000
0.488750000	276.550000000	223.730000000
0.489000000	157.880000000	104.740000000
0.489250000	38.640000000	-13.990000000
0.489500000	-79.480000000	-131.830000000
0.489750000	-196.570000000	-248.630000000
0.490000000	-314.600000000	-366.720000000
0.490250000	-433.730000000	-485.060000000
0.490500000	-548.100000000	-596.210000000
0.490750000	-657.750000000	-703.610000000
0.491000000	-762.760000000	-806.940000000
0.491250000	-863.910000000	-906.310000000
0.491500000	-961.950000000	-1002.060000000
0.491750000	-1055.330000000	-1091.980000000
0.492000000	-1139.290000000	-1171.560000000
0.492250000	-1212.870000000	-1240.870000000
0.492500000	-1278.340000000	-1302.290000000
0.492750000	-1337.830000000	-1359.200000000
0.493000000	-1390.390000000	-1408.880000000
0.493250000	-1436.170000000	-1449.540000000
0.493500000	-1472.160000000	-1482.580000000
0.493750000	-1501.390000000	-1509.030000000
0.494000000	-1522.070000000	-1524.830000000
0.494250000	-1533.800000000	-1533.030000000
0.494500000	-1536.930000000	-1531.050000000
0.494750000	-1530.420000000	-1521.210000000
0.495000000	-1514.490000000	-1501.050000000
0.495250000	-1487.440000000	-1468.430000000
0.495500000	-1449.650000000	-1426.250000000
0.495750000	-1401.390000000	-1373.600000000
0.496000000	-1343.760000000	-1313.960000000
0.496250000	-1281.060000000	-1249.060000000
0.496500000	-1211.060000000	-1172.670000000
0.496750000	-1126.020000000	-1082.800000000
0.497000000	-1032.460000000	-987.440000000
0.497250000	-933.770000000	-886.470000000
0.497500000	-830.910000000	-782.680000000
0.497750000	-723.840000000	-674.260000000
0.498000000	-615.050000000	-564.660000000
0.498250000	-502.380000000	-451.030000000
0.498500000	-388.440000000	-336.990000000
0.498750000	-271.600000000	-219.490000000
0.499000000	-153.250000000	-101.010000000
0.499250000	-34.890000000	17.170000000
0.499500000	83.950000000	135.900000000
[truncated: 118,001 more rows]
