# Supplementary material for: Anti-vibration method for sensing ring of fiber optical current transformer integrating structural design and adaptive signal processing
Source: PLoS One. 2026 Feb 27;21(2):e0341890. doi: 10.1371/journal.pone.0341890 (PMC12948120; doi:10.1371/journal.pone.0341890)
Supplement: S1 Data — (ZIP) [file pone.0341890.s001.zip › Sinusoidal vibration/0.5G-2000Hz/2024-11-15_12-54-51_CH2_Wav_2410010+0点5g2kHz-01.csv]

ʱ��/s ��׼����/A ��������/A
0.000000000	-1532.500000000	-1534.010000000
0.000250000	-1542.460000000	-1539.080000000
0.000500000	-1542.420000000	-1535.630000000
0.000750000	-1533.840000000	-1523.510000000
0.001000000	-1516.210000000	-1500.490000000
0.001250000	-1486.380000000	-1465.600000000
0.001500000	-1445.990000000	-1421.330000000
0.001750000	-1395.380000000	-1366.670000000
0.002000000	-1335.970000000	-1304.800000000
0.002250000	-1272.060000000	-1238.750000000
0.002500000	-1199.720000000	-1158.920000000
0.002750000	-1110.330000000	-1065.940000000
0.003000000	-1015.090000000	-968.770000000
0.003250000	-914.670000000	-866.820000000
0.003500000	-810.590000000	-761.320000000
0.003750000	-702.820000000	-652.320000000
0.004000000	-592.410000000	-542.080000000
0.004250000	-479.120000000	-428.070000000
0.004500000	-364.580000000	-312.370000000
0.004750000	-246.540000000	-193.550000000
0.005000000	-127.160000000	-75.270000000
0.005250000	-8.320000000	44.530000000
0.005500000	110.190000000	160.710000000
0.005750000	227.690000000	278.750000000
0.006000000	347.130000000	397.960000000
0.006250000	465.460000000	515.070000000
0.006500000	579.860000000	626.370000000
0.006750000	688.660000000	733.770000000
0.007000000	793.310000000	835.810000000
0.007250000	893.910000000	934.740000000
0.007500000	991.730000000	1030.220000000
0.007750000	1083.700000000	1117.860000000
0.008000000	1164.170000000	1192.780000000
0.008250000	1235.710000000	1261.200000000
0.008500000	1299.450000000	1321.850000000
0.008750000	1356.910000000	1376.690000000
0.009000000	1409.250000000	1425.130000000
0.009250000	1452.560000000	1464.960000000
0.009500000	1486.940000000	1495.090000000
0.009750000	1513.890000000	1518.730000000
0.010000000	1532.040000000	1531.890000000
0.010250000	1541.310000000	1537.540000000
0.010500000	1542.030000000	1533.640000000
0.010750000	1533.040000000	1521.010000000
0.011000000	1514.550000000	1498.900000000
0.011250000	1485.630000000	1464.580000000
0.011500000	1444.720000000	1419.030000000
0.011750000	1392.920000000	1363.430000000
0.012000000	1334.390000000	1302.670000000
0.012250000	1270.630000000	1236.410000000
0.012500000	1197.350000000	1154.300000000
0.012750000	1107.980000000	1062.870000000
0.013000000	1012.710000000	966.300000000
0.013250000	912.440000000	863.660000000
0.013500000	808.240000000	758.480000000
0.013750000	701.020000000	650.220000000
0.014000000	590.960000000	539.230000000
0.014250000	477.990000000	425.430000000
0.014500000	363.010000000	310.230000000
0.014750000	245.300000000	192.070000000
0.015000000	125.740000000	72.630000000
0.015250000	6.220000000	-45.780000000
0.015500000	-112.620000000	-163.210000000
0.015750000	-228.890000000	-280.580000000
0.016000000	-347.570000000	-400.110000000
0.016250000	-466.810000000	-516.150000000
0.016500000	-580.370000000	-628.320000000
0.016750000	-688.680000000	-734.010000000
0.017000000	-794.260000000	-837.610000000
0.017250000	-894.930000000	-936.260000000
0.017500000	-991.890000000	-1031.570000000
0.017750000	-1085.290000000	-1119.660000000
0.018000000	-1165.730000000	-1195.700000000
0.018250000	-1236.910000000	-1262.750000000
0.018500000	-1300.910000000	-1323.680000000
0.018750000	-1358.390000000	-1378.500000000
0.019000000	-1409.810000000	-1427.560000000
0.019250000	-1453.750000000	-1466.400000000
0.019500000	-1488.520000000	-1497.530000000
0.019750000	-1514.770000000	-1520.140000000
0.020000000	-1533.180000000	-1534.570000000
0.020250000	-1542.970000000	-1540.230000000
0.020500000	-1542.760000000	-1535.970000000
0.020750000	-1533.580000000	-1522.780000000
0.021000000	-1515.640000000	-1500.010000000
0.021250000	-1486.170000000	-1465.310000000
0.021500000	-1445.800000000	-1421.560000000
0.021750000	-1394.950000000	-1365.770000000
0.022000000	-1335.860000000	-1305.970000000
0.022250000	-1272.180000000	-1237.860000000
0.022500000	-1199.200000000	-1157.730000000
0.022750000	-1109.430000000	-1065.450000000
0.023000000	-1014.060000000	-967.570000000
0.023250000	-913.610000000	-865.660000000
0.023500000	-809.330000000	-761.140000000
0.023750000	-702.140000000	-652.230000000
0.024000000	-591.450000000	-540.270000000
0.024250000	-478.200000000	-427.070000000
0.024500000	-363.900000000	-312.340000000
0.024750000	-246.090000000	-192.950000000
0.025000000	-125.710000000	-73.020000000
0.025250000	-6.410000000	44.990000000
0.025500000	111.840000000	162.670000000
0.025750000	229.400000000	281.140000000
0.026000000	348.740000000	399.550000000
0.026250000	465.530000000	515.370000000
0.026500000	579.420000000	625.390000000
0.026750000	688.120000000	733.520000000
0.027000000	792.410000000	835.540000000
0.027250000	893.930000000	933.980000000
0.027500000	990.930000000	1029.680000000
0.027750000	1083.170000000	1117.320000000
0.028000000	1164.040000000	1192.200000000
0.028250000	1235.410000000	1260.920000000
0.028500000	1299.270000000	1321.580000000
0.028750000	1356.930000000	1376.590000000
0.029000000	1408.260000000	1425.400000000
0.029250000	1451.970000000	1464.150000000
0.029500000	1487.120000000	1494.730000000
0.029750000	1513.590000000	1517.960000000
0.030000000	1531.280000000	1532.580000000
0.030250000	1540.930000000	1537.360000000
0.030500000	1541.450000000	1533.940000000
0.030750000	1531.960000000	1520.950000000
0.031000000	1513.620000000	1497.160000000
0.031250000	1484.870000000	1463.470000000
0.031500000	1444.240000000	1418.500000000
0.031750000	1392.950000000	1363.600000000
0.032000000	1334.160000000	1303.180000000
0.032250000	1270.870000000	1236.560000000
0.032500000	1197.500000000	1154.930000000
0.032750000	1107.590000000	1062.880000000
0.033000000	1012.130000000	965.100000000
0.033250000	911.480000000	862.820000000
0.033500000	807.160000000	757.150000000
0.033750000	699.530000000	648.970000000
0.034000000	589.240000000	537.340000000
0.034250000	475.800000000	424.240000000
0.034500000	360.710000000	308.350000000
0.034750000	243.380000000	190.060000000
0.035000000	124.420000000	71.180000000
0.035250000	4.830000000	-47.510000000
0.035500000	-113.950000000	-165.690000000
0.035750000	-230.530000000	-282.600000000
0.036000000	-349.910000000	-400.970000000
0.036250000	-466.950000000	-515.960000000
0.036500000	-580.210000000	-628.390000000
0.036750000	-689.270000000	-734.530000000
0.037000000	-794.470000000	-837.110000000
0.037250000	-894.940000000	-936.420000000
0.037500000	-992.630000000	-1032.240000000
0.037750000	-1085.700000000	-1119.690000000
0.038000000	-1165.900000000	-1195.860000000
0.038250000	-1237.520000000	-1263.110000000
0.038500000	-1301.610000000	-1324.800000000
0.038750000	-1359.030000000	-1379.490000000
0.039000000	-1410.430000000	-1428.020000000
0.039250000	-1454.040000000	-1466.300000000
0.039500000	-1488.900000000	-1498.170000000
0.039750000	-1515.450000000	-1520.490000000
0.040000000	-1533.320000000	-1534.250000000
0.040250000	-1542.250000000	-1539.090000000
0.040500000	-1542.530000000	-1535.820000000
0.040750000	-1533.480000000	-1522.060000000
0.041000000	-1514.600000000	-1499.090000000
0.041250000	-1484.810000000	-1464.590000000
0.041500000	-1444.300000000	-1419.620000000
0.041750000	-1392.950000000	-1364.240000000
0.042000000	-1333.850000000	-1303.620000000
0.042250000	-1269.990000000	-1236.890000000
0.042500000	-1196.010000000	-1154.490000000
0.042750000	-1106.520000000	-1062.270000000
0.043000000	-1011.300000000	-964.900000000
0.043250000	-910.420000000	-862.180000000
0.043500000	-806.290000000	-757.610000000
0.043750000	-698.780000000	-648.790000000
0.044000000	-588.490000000	-538.280000000
0.044250000	-474.960000000	-424.380000000
0.044500000	-360.150000000	-307.890000000
0.044750000	-241.870000000	-190.020000000
0.045000000	-122.190000000	-69.570000000
0.045250000	-2.890000000	50.310000000
0.045500000	116.420000000	166.340000000
0.045750000	233.660000000	285.880000000
0.046000000	352.280000000	404.210000000
0.046250000	470.480000000	519.090000000
0.046500000	584.110000000	630.200000000
0.046750000	691.880000000	737.080000000
0.047000000	797.220000000	839.600000000
0.047250000	897.870000000	938.930000000
0.047500000	994.650000000	1034.190000000
0.047750000	1087.340000000	1121.010000000
0.048000000	1167.740000000	1196.040000000
0.048250000	1238.520000000	1264.040000000
0.048500000	1302.250000000	1324.510000000
0.048750000	1359.950000000	1379.150000000
0.049000000	1411.280000000	1427.330000000
0.049250000	1454.450000000	1466.270000000
0.049500000	1489.020000000	1496.950000000
0.049750000	1515.210000000	1519.480000000
0.050000000	1533.450000000	1533.640000000
0.050250000	1542.790000000	1538.750000000
0.050500000	1542.080000000	1533.800000000
0.050750000	1532.920000000	1521.410000000
0.051000000	1514.830000000	1497.880000000
0.051250000	1484.480000000	1463.190000000
0.051500000	1443.120000000	1417.670000000
0.051750000	1392.110000000	1362.210000000
0.052000000	1332.910000000	1301.050000000
0.052250000	1268.720000000	1234.290000000
0.052500000	1194.690000000	1152.130000000
0.052750000	1104.720000000	1060.290000000
0.053000000	1009.120000000	961.430000000
0.053250000	908.520000000	859.830000000
0.053500000	804.370000000	754.910000000
0.053750000	696.640000000	646.600000000
0.054000000	586.500000000	534.430000000
0.054250000	472.640000000	421.250000000
0.054500000	358.200000000	305.150000000
0.054750000	239.980000000	185.650000000
0.055000000	119.610000000	66.660000000
0.055250000	0.540000000	-51.960000000
0.055500000	-117.490000000	-169.720000000
0.055750000	-235.320000000	-287.130000000
0.056000000	-354.650000000	-406.260000000
0.056250000	-471.900000000	-521.750000000
0.056500000	-586.010000000	-633.030000000
0.056750000	-694.240000000	-740.290000000
0.057000000	-799.020000000	-842.820000000
0.057250000	-900.100000000	-942.210000000
0.057500000	-997.520000000	-1037.100000000
0.057750000	-1089.340000000	-1123.760000000
0.058000000	-1169.900000000	-1199.360000000
0.058250000	-1241.260000000	-1267.310000000
0.058500000	-1304.240000000	-1327.140000000
0.058750000	-1361.540000000	-1381.220000000
0.059000000	-1413.410000000	-1430.680000000
0.059250000	-1456.150000000	-1468.270000000
0.059500000	-1489.970000000	-1499.260000000
0.059750000	-1516.230000000	-1521.310000000
0.060000000	-1534.040000000	-1535.630000000
0.060250000	-1543.060000000	-1539.920000000
0.060500000	-1543.020000000	-1535.910000000
0.060750000	-1532.890000000	-1521.610000000
0.061000000	-1513.910000000	-1499.420000000
0.061250000	-1484.360000000	-1464.250000000
0.061500000	-1442.680000000	-1416.410000000
0.061750000	-1390.300000000	-1360.810000000
0.062000000	-1331.380000000	-1301.170000000
0.062250000	-1267.320000000	-1233.470000000
0.062500000	-1192.860000000	-1150.500000000
0.062750000	-1102.630000000	-1057.910000000
0.063000000	-1007.010000000	-960.240000000
0.063250000	-906.180000000	-858.660000000
0.063500000	-801.500000000	-752.640000000
0.063750000	-693.610000000	-644.210000000
0.064000000	-582.970000000	-532.720000000
0.064250000	-469.890000000	-418.030000000
0.064500000	-354.090000000	-302.950000000
0.064750000	-236.550000000	-183.140000000
0.065000000	-117.180000000	-64.040000000
0.065250000	2.700000000	54.900000000
0.065500000	121.040000000	171.480000000
0.065750000	237.500000000	288.570000000
0.066000000	357.700000000	408.750000000
0.066250000	475.840000000	524.710000000
0.066500000	589.080000000	635.870000000
0.066750000	697.880000000	742.150000000
0.067000000	802.210000000	844.430000000
0.067250000	902.460000000	943.790000000
0.067500000	999.770000000	1038.100000000
0.067750000	1091.680000000	1125.120000000
0.068000000	1170.800000000	1199.320000000
0.068250000	1241.920000000	1267.350000000
0.068500000	1305.410000000	1326.940000000
0.068750000	1362.270000000	1381.760000000
0.069000000	1413.260000000	1428.750000000
0.069250000	1456.300000000	1468.510000000
0.069500000	1490.840000000	1498.580000000
0.069750000	1516.580000000	1520.970000000
0.070000000	1534.020000000	1534.550000000
0.070250000	1542.910000000	1540.480000000
0.070500000	1542.570000000	1534.040000000
0.070750000	1532.550000000	1520.800000000
0.071000000	1513.720000000	1497.640000000
0.071250000	1483.560000000	1462.610000000
0.071500000	1441.660000000	1415.740000000
0.071750000	1389.860000000	1360.000000000
0.072000000	1330.410000000	1299.070000000
0.072250000	1266.310000000	1232.090000000
0.072500000	1191.940000000	1149.140000000
0.072750000	1101.510000000	1057.150000000
0.073000000	1005.650000000	958.150000000
0.073250000	904.630000000	856.380000000
0.073500000	800.190000000	750.460000000
0.073750000	693.050000000	642.050000000
0.074000000	581.920000000	529.950000000
0.074250000	468.390000000	416.230000000
0.074500000	353.990000000	300.690000000
0.074750000	235.520000000	182.200000000
0.075000000	115.740000000	63.370000000
0.075250000	-3.250000000	-55.930000000
0.075500000	-122.030000000	-173.100000000
0.075750000	-239.210000000	-291.490000000
0.076000000	-358.390000000	-410.810000000
0.076250000	-477.480000000	-526.450000000
0.076500000	-590.860000000	-638.050000000
0.076750000	-698.750000000	-744.980000000
0.077000000	-804.000000000	-847.310000000
0.077250000	-904.660000000	-946.260000000
0.077500000	-1001.310000000	-1040.930000000
0.077750000	-1093.750000000	-1127.370000000
0.078000000	-1173.430000000	-1202.870000000
0.078250000	-1243.830000000	-1269.450000000
0.078500000	-1307.630000000	-1330.010000000
0.078750000	-1364.570000000	-1384.040000000
0.079000000	-1415.150000000	-1431.640000000
0.079250000	-1457.870000000	-1469.740000000
0.079500000	-1491.450000000	-1500.050000000
0.079750000	-1517.410000000	-1522.030000000
0.080000000	-1534.720000000	-1535.660000000
0.080250000	-1542.870000000	-1539.800000000
0.080500000	-1542.350000000	-1535.680000000
0.080750000	-1532.610000000	-1520.790000000
0.081000000	-1512.640000000	-1496.840000000
0.081250000	-1482.210000000	-1461.550000000
0.081500000	-1440.680000000	-1415.530000000
0.081750000	-1387.730000000	-1358.000000000
0.082000000	-1328.110000000	-1297.410000000
0.082250000	-1264.310000000	-1230.990000000
0.082500000	-1189.120000000	-1147.500000000
0.082750000	-1098.180000000	-1054.410000000
0.083000000	-1002.890000000	-956.820000000
0.083250000	-901.980000000	-854.170000000
0.083500000	-797.470000000	-748.160000000
0.083750000	-689.360000000	-639.470000000
0.084000000	-579.540000000	-529.240000000
0.084250000	-465.710000000	-414.630000000
0.084500000	-350.170000000	-297.280000000
0.084750000	-232.070000000	-178.880000000
0.085000000	-111.950000000	-59.700000000
0.085250000	7.790000000	59.830000000
0.085500000	126.050000000	176.870000000
0.085750000	243.260000000	294.990000000
0.086000000	362.250000000	414.520000000
0.086250000	480.860000000	530.390000000
0.086500000	594.790000000	641.460000000
0.086750000	702.740000000	747.350000000
0.087000000	806.740000000	850.020000000
0.087250000	907.560000000	947.410000000
0.087500000	1004.380000000	1043.350000000
0.087750000	1095.170000000	1127.670000000
0.088000000	1174.610000000	1203.460000000
0.088250000	1245.500000000	1270.570000000
0.088500000	1307.660000000	1329.790000000
0.088750000	1364.970000000	1383.990000000
0.089000000	1416.080000000	1431.050000000
0.089250000	1457.530000000	1469.500000000
0.089500000	1492.020000000	1499.260000000
0.089750000	1517.860000000	1521.430000000
0.090000000	1534.690000000	1534.000000000
0.090250000	1543.130000000	1539.480000000
0.090500000	1542.040000000	1533.640000000
0.090750000	1531.650000000	1520.500000000
0.091000000	1513.000000000	1495.510000000
0.091250000	1482.020000000	1461.050000000
0.091500000	1439.080000000	1413.190000000
0.091750000	1387.420000000	1357.970000000
0.092000000	1327.870000000	1295.900000000
0.092250000	1262.820000000	1227.800000000
0.092500000	1187.840000000	1144.470000000
0.092750000	1097.510000000	1052.330000000
0.093000000	1001.440000000	954.250000000
0.093250000	900.410000000	852.130000000
0.093500000	796.210000000	746.190000000
0.093750000	688.070000000	637.150000000
0.094000000	577.480000000	525.050000000
0.094250000	463.530000000	411.850000000
0.094500000	348.360000000	295.760000000
0.094750000	229.970000000	177.000000000
0.095000000	110.440000000	57.770000000
0.095250000	-8.340000000	-60.860000000
0.095500000	-126.430000000	-177.210000000
0.095750000	-243.340000000	-296.060000000
0.096000000	-363.400000000	-415.440000000
0.096250000	-481.780000000	-531.830000000
0.096500000	-595.010000000	-642.810000000
0.096750000	-703.210000000	-748.780000000
0.097000000	-807.950000000	-851.030000000
0.097250000	-907.890000000	-949.160000000
0.097500000	-1005.410000000	-1044.760000000
0.097750000	-1096.820000000	-1129.910000000
0.098000000	-1175.420000000	-1205.760000000
0.098250000	-1246.360000000	-1271.600000000
0.098500000	-1309.340000000	-1332.390000000
0.098750000	-1365.830000000	-1385.480000000
0.099000000	-1416.690000000	-1433.230000000
0.099250000	-1459.310000000	-1470.350000000
0.099500000	-1491.910000000	-1500.320000000
0.099750000	-1517.680000000	-1523.400000000
0.100000000	-1535.120000000	-1536.060000000
0.100250000	-1543.100000000	-1539.200000000
0.100500000	-1542.280000000	-1535.550000000
0.100750000	-1531.970000000	-1520.280000000
0.101000000	-1511.840000000	-1495.520000000
0.101250000	-1481.170000000	-1460.230000000
0.101500000	-1439.140000000	-1413.750000000
0.101750000	-1386.000000000	-1357.260000000
0.102000000	-1326.500000000	-1295.920000000
0.102250000	-1262.090000000	-1227.740000000
0.102500000	-1186.260000000	-1144.510000000
0.102750000	-1095.570000000	-1051.120000000
0.103000000	-999.570000000	-952.760000000
0.103250000	-898.440000000	-850.560000000
0.103500000	-793.540000000	-744.740000000
0.103750000	-685.520000000	-635.280000000
0.104000000	-574.560000000	-524.620000000
0.104250000	-461.480000000	-409.860000000
0.104500000	-345.840000000	-293.530000000
0.104750000	-227.370000000	-174.960000000
0.105000000	-108.110000000	-55.960000000
0.105250000	11.080000000	63.380000000
0.105500000	129.850000000	181.040000000
0.105750000	246.700000000	298.100000000
0.106000000	366.090000000	417.980000000
0.106250000	484.840000000	534.060000000
0.106500000	597.690000000	644.680000000
0.106750000	705.270000000	749.740000000
0.107000000	809.790000000	851.290000000
0.107250000	910.040000000	950.400000000
0.107500000	1006.090000000	1044.580000000
0.107750000	1097.560000000	1130.500000000
0.108000000	1176.320000000	1205.050000000
0.108250000	1246.090000000	1271.110000000
0.108500000	1309.090000000	1330.650000000
0.108750000	1365.610000000	1384.570000000
0.109000000	1415.880000000	1431.610000000
0.109250000	1458.150000000	1469.310000000
0.109500000	1491.950000000	1499.380000000
0.109750000	1516.850000000	1520.850000000
0.110000000	1533.590000000	1533.490000000
0.110250000	1542.210000000	1538.970000000
0.110500000	1540.960000000	1532.460000000
0.110750000	1530.130000000	1518.160000000
0.111000000	1510.870000000	1494.550000000
0.111250000	1479.810000000	1457.770000000
0.111500000	1436.820000000	1410.450000000
0.111750000	1384.050000000	1354.560000000
0.112000000	1324.010000000	1292.490000000
0.112250000	1259.630000000	1225.320000000
0.112500000	1184.310000000	1141.600000000
0.112750000	1093.280000000	1047.810000000
0.113000000	997.200000000	950.200000000
0.113250000	896.290000000	847.600000000
0.113500000	791.580000000	742.120000000
0.113750000	684.370000000	633.540000000
0.114000000	573.790000000	521.550000000
0.114250000	459.750000000	407.950000000
0.114500000	344.940000000	292.480000000
0.114750000	226.900000000	172.720000000
0.115000000	106.140000000	52.130000000
0.115250000	-13.180000000	-65.490000000
0.115500000	-131.010000000	-182.600000000
0.115750000	-247.960000000	-299.970000000
0.116000000	-366.870000000	-419.200000000
0.116250000	-484.290000000	-533.710000000
0.116500000	-597.770000000	-645.130000000
0.116750000	-705.770000000	-751.330000000
0.117000000	-809.850000000	-853.070000000
0.117250000	-910.850000000	-951.580000000
0.117500000	-1007.250000000	-1046.050000000
0.117750000	-1098.220000000	-1131.960000000
0.118000000	-1177.670000000	-1206.590000000
0.118250000	-1247.470000000	-1272.650000000
0.118500000	-1310.090000000	-1332.910000000
0.118750000	-1367.100000000	-1385.270000000
0.119000000	-1417.600000000	-1434.070000000
0.119250000	-1459.100000000	-1471.080000000
0.119500000	-1492.550000000	-1501.340000000
0.119750000	-1518.070000000	-1521.840000000
0.120000000	-1534.470000000	-1534.720000000
0.120250000	-1542.330000000	-1539.010000000
0.120500000	-1541.190000000	-1534.130000000
0.120750000	-1530.480000000	-1518.670000000
0.121000000	-1510.430000000	-1493.780000000
0.121250000	-1479.010000000	-1457.720000000
0.121500000	-1436.370000000	-1411.080000000
0.121750000	-1383.280000000	-1354.030000000
0.122000000	-1323.350000000	-1291.760000000
0.122250000	-1258.450000000	-1224.630000000
0.122500000	-1182.340000000	-1139.410000000
0.122750000	-1091.450000000	-1046.660000000
0.123000000	-995.200000000	-948.850000000
0.123250000	-893.910000000	-846.310000000
0.123500000	-789.150000000	-739.870000000
0.123750000	-680.630000000	-631.400000000
0.124000000	-570.200000000	-519.540000000
0.124250000	-456.230000000	-404.710000000
0.124500000	-340.350000000	-288.540000000
0.124750000	-221.870000000	-169.470000000
0.125000000	-102.590000000	-50.220000000
0.125250000	16.820000000	68.670000000
0.125500000	134.890000000	186.270000000
0.125750000	251.970000000	303.420000000
0.126000000	371.700000000	422.440000000
0.126250000	489.250000000	538.540000000
0.126500000	602.100000000	648.850000000
0.126750000	710.120000000	754.240000000
0.127000000	813.920000000	855.520000000
0.127250000	913.640000000	954.280000000
0.127500000	1010.800000000	1048.810000000
0.127750000	1100.920000000	1133.400000000
0.128000000	1179.050000000	1207.810000000
0.128250000	1249.580000000	1274.200000000
0.128500000	1311.640000000	1333.440000000
0.128750000	1367.830000000	1387.230000000
0.129000000	1418.670000000	1433.720000000
0.129250000	1460.000000000	1470.850000000
0.129500000	1492.860000000	1500.800000000
0.129750000	1518.290000000	1522.420000000
0.130000000	1534.950000000	1534.770000000
0.130250000	1542.370000000	1538.220000000
0.130500000	1540.880000000	1532.640000000
0.130750000	1530.190000000	1518.100000000
0.131000000	1510.190000000	1493.160000000
0.131250000	1478.410000000	1456.810000000
0.131500000	1435.230000000	1408.840000000
0.131750000	1382.060000000	1352.070000000
0.132000000	1322.200000000	1290.570000000
0.132250000	1257.310000000	1222.210000000
0.132500000	1180.780000000	1138.810000000
0.132750000	1089.890000000	1045.390000000
0.133000000	993.460000000	946.640000000
0.133250000	891.930000000	843.530000000
0.133500000	787.290000000	736.780000000
0.133750000	678.740000000	627.870000000
0.134000000	568.060000000	516.330000000
0.134250000	454.300000000	403.200000000
0.134500000	339.110000000	286.200000000
0.134750000	220.530000000	167.750000000
0.135000000	101.480000000	47.270000000
0.135250000	-17.290000000	-69.410000000
0.135500000	-135.890000000	-187.750000000
0.135750000	-253.030000000	-305.160000000
0.136000000	-372.280000000	-424.540000000
0.136250000	-490.860000000	-539.970000000
0.136500000	-603.730000000	-650.780000000
0.136750000	-711.080000000	-758.110000000
0.137000000	-816.030000000	-858.480000000
0.137250000	-915.700000000	-957.150000000
0.137500000	-1012.280000000	-1051.310000000
0.137750000	-1103.230000000	-1136.310000000
0.138000000	-1181.590000000	-1210.780000000
0.138250000	-1251.500000000	-1276.590000000
0.138500000	-1314.270000000	-1336.530000000
0.138750000	-1370.610000000	-1390.590000000
0.139000000	-1421.100000000	-1437.450000000
0.139250000	-1462.350000000	-1473.870000000
0.139500000	-1495.180000000	-1504.210000000
0.139750000	-1519.920000000	-1524.540000000
0.140000000	-1536.460000000	-1537.140000000
0.140250000	-1544.110000000	-1540.020000000
0.140500000	-1542.160000000	-1534.550000000
0.140750000	-1531.070000000	-1519.440000000
0.141000000	-1510.800000000	-1495.120000000
0.141250000	-1478.870000000	-1457.270000000
0.141500000	-1435.520000000	-1409.660000000
0.141750000	-1382.170000000	-1352.790000000
0.142000000	-1321.830000000	-1290.310000000
0.142250000	-1256.630000000	-1222.590000000
0.142500000	-1179.850000000	-1137.140000000
0.142750000	-1088.400000000	-1043.600000000
0.143000000	-992.070000000	-944.970000000
0.143250000	-890.720000000	-843.280000000
0.143500000	-785.630000000	-737.530000000
0.143750000	-678.010000000	-627.180000000
0.144000000	-566.850000000	-515.430000000
0.144250000	-452.900000000	-401.180000000
0.144500000	-337.840000000	-285.400000000
0.144750000	-219.110000000	-165.000000000
0.145000000	-98.280000000	-45.950000000
0.145250000	20.760000000	72.110000000
0.145500000	138.600000000	189.110000000
0.145750000	256.200000000	307.750000000
0.146000000	375.570000000	426.790000000
0.146250000	493.700000000	543.700000000
0.146500000	606.950000000	652.710000000
0.146750000	714.280000000	758.810000000
0.147000000	817.830000000	859.800000000
0.147250000	918.390000000	958.650000000
0.147500000	1014.180000000	1052.550000000
0.147750000	1104.320000000	1137.070000000
0.148000000	1182.720000000	1211.210000000
0.148250000	1252.030000000	1277.020000000
0.148500000	1314.400000000	1335.970000000
0.148750000	1370.770000000	1388.610000000
0.149000000	1420.650000000	1435.700000000
0.149250000	1462.250000000	1474.140000000
0.149500000	1495.330000000	1502.530000000
0.149750000	1519.680000000	1523.610000000
0.150000000	1536.000000000	1535.010000000
0.150250000	1543.250000000	1539.030000000
0.150500000	1541.040000000	1532.930000000
0.150750000	1530.210000000	1518.130000000
0.151000000	1509.800000000	1491.720000000
0.151250000	1477.580000000	1455.480000000
0.151500000	1434.360000000	1407.590000000
0.151750000	1380.900000000	1349.990000000
0.152000000	1320.340000000	1288.750000000
0.152250000	1255.450000000	1220.330000000
0.152500000	1178.710000000	1135.260000000
0.152750000	1086.670000000	1041.520000000
0.153000000	990.240000000	942.770000000
0.153250000	889.180000000	840.280000000
0.153500000	784.430000000	734.120000000
0.153750000	676.080000000	625.550000000
0.154000000	565.540000000	513.600000000
0.154250000	452.000000000	400.520000000
0.154500000	335.880000000	283.040000000
0.154750000	217.440000000	163.550000000
0.155000000	98.390000000	45.170000000
0.155250000	-21.320000000	-73.880000000
0.155500000	-139.080000000	-190.580000000
0.155750000	-255.790000000	-308.720000000
0.156000000	-375.610000000	-427.800000000
0.156250000	-493.590000000	-543.460000000
0.156500000	-606.480000000	-654.240000000
0.156750000	-714.650000000	-759.470000000
0.157000000	-818.200000000	-861.450000000
0.157250000	-918.520000000	-959.470000000
0.157500000	-1015.410000000	-1054.520000000
0.157750000	-1105.340000000	-1138.350000000
0.158000000	-1183.160000000	-1212.480000000
0.158250000	-1253.220000000	-1277.880000000
0.158500000	-1315.260000000	-1337.800000000
0.158750000	-1371.200000000	-1391.050000000
0.159000000	-1421.850000000	-1437.610000000
0.159250000	-1462.560000000	-1473.780000000
0.159500000	-1495.500000000	-1503.850000000
0.159750000	-1520.370000000	-1524.090000000
0.160000000	-1536.060000000	-1536.530000000
0.160250000	-1543.480000000	-1540.120000000
0.160500000	-1541.750000000	-1533.710000000
0.160750000	-1529.840000000	-1518.090000000
0.161000000	-1509.480000000	-1493.310000000
0.161250000	-1477.700000000	-1455.030000000
0.161500000	-1433.570000000	-1407.750000000
0.161750000	-1379.840000000	-1350.170000000
0.162000000	-1319.980000000	-1288.830000000
0.162250000	-1254.420000000	-1220.660000000
0.162500000	-1176.960000000	-1134.870000000
0.162750000	-1086.040000000	-1041.530000000
0.163000000	-989.260000000	-942.690000000
0.163250000	-887.140000000	-838.850000000
0.163500000	-782.400000000	-732.700000000
0.163750000	-673.990000000	-623.430000000
0.164000000	-562.880000000	-511.550000000
0.164250000	-448.630000000	-397.650000000
0.164500000	-333.670000000	-281.720000000
0.164750000	-214.850000000	-161.820000000
0.165000000	-95.330000000	-43.310000000
0.165250000	23.540000000	75.760000000
0.165500000	141.980000000	192.020000000
0.165750000	258.980000000	311.660000000
0.166000000	378.500000000	429.350000000
0.166250000	497.220000000	546.390000000
0.166500000	609.420000000	655.390000000
0.166750000	716.770000000	760.840000000
0.167000000	821.140000000	862.730000000
0.167250000	920.270000000	960.310000000
0.167500000	1016.680000000	1055.480000000
0.167750000	1106.520000000	1138.190000000
0.168000000	1184.040000000	1211.800000000
0.168250000	1253.140000000	1277.930000000
0.168500000	1315.600000000	1336.580000000
0.168750000	1371.450000000	1390.250000000
0.169000000	1421.000000000	1436.620000000
0.169250000	1462.720000000	1474.380000000
0.169500000	1495.020000000	1502.820000000
0.169750000	1519.550000000	1523.170000000
0.170000000	1535.880000000	1534.260000000
0.170250000	1542.380000000	1538.470000000
0.170500000	1540.130000000	1531.690000000
0.170750000	1529.420000000	1516.240000000
0.171000000	1508.140000000	1490.120000000
0.171250000	1475.470000000	1452.980000000
0.171500000	1432.580000000	1405.870000000
0.171750000	1378.470000000	1347.650000000
0.172000000	1317.610000000	1285.930000000
0.172250000	1253.120000000	1217.810000000
0.172500000	1175.400000000	1131.680000000
0.172750000	1083.480000000	1037.820000000
0.173000000	987.060000000	939.440000000
0.173250000	885.800000000	836.640000000
0.173500000	781.020000000	730.550000000
0.173750000	672.550000000	621.780000000
0.174000000	561.980000000	509.710000000
0.174250000	448.420000000	397.040000000
0.174500000	332.720000000	279.540000000
0.174750000	214.280000000	160.430000000
0.175000000	94.550000000	41.030000000
0.175250000	-24.800000000	-77.490000000
0.175500000	-142.780000000	-194.660000000
0.175750000	-260.170000000	-311.900000000
0.176000000	-378.830000000	-430.830000000
0.176250000	-496.050000000	-545.090000000
0.176500000	-609.270000000	-656.300000000
0.176750000	-716.220000000	-760.360000000
0.177000000	-820.290000000	-862.910000000
0.177250000	-920.670000000	-961.590000000
0.177500000	-1016.930000000	-1056.400000000
0.177750000	-1106.490000000	-1139.280000000
0.178000000	-1184.870000000	-1214.100000000
0.178250000	-1254.050000000	-1279.640000000
0.178500000	-1315.800000000	-1338.420000000
0.178750000	-1372.810000000	-1391.030000000
0.179000000	-1422.370000000	-1437.860000000
0.179250000	-1462.570000000	-1474.140000000
0.179500000	-1495.190000000	-1503.390000000
0.179750000	-1519.730000000	-1523.000000000
0.180000000	-1535.330000000	-1535.950000000
0.180250000	-1542.600000000	-1537.950000000
0.180500000	-1540.230000000	-1532.060000000
0.180750000	-1528.100000000	-1516.340000000
0.181000000	-1507.740000000	-1491.020000000
0.181250000	-1475.240000000	-1452.810000000
0.181500000	-1430.730000000	-1404.430000000
0.181750000	-1377.280000000	-1347.890000000
0.182000000	-1316.960000000	-1285.620000000
0.182250000	-1250.990000000	-1215.670000000
0.182500000	-1173.280000000	-1131.090000000
0.182750000	-1081.970000000	-1037.020000000
0.183000000	-985.280000000	-938.580000000
0.183250000	-883.820000000	-835.980000000
0.183500000	-778.570000000	-730.010000000
0.183750000	-670.630000000	-620.370000000
0.184000000	-559.620000000	-508.260000000
0.184250000	-445.370000000	-394.370000000
0.184500000	-329.720000000	-277.090000000
0.184750000	-211.070000000	-157.690000000
0.185000000	-90.950000000	-37.610000000
0.185250000	28.680000000	79.630000000
0.185500000	146.190000000	196.190000000
0.185750000	263.290000000	314.720000000
0.186000000	383.340000000	433.950000000
0.186250000	500.080000000	548.690000000
0.186500000	612.210000000	659.010000000
0.186750000	720.260000000	764.670000000
0.187000000	823.140000000	865.320000000
0.187250000	923.080000000	962.780000000
0.187500000	1019.560000000	1056.970000000
0.187750000	1108.370000000	1140.890000000
0.188000000	1185.810000000	1213.260000000
0.188250000	1254.900000000	1278.700000000
0.188500000	1316.950000000	1338.270000000
0.188750000	1372.380000000	1390.900000000
0.189000000	1422.230000000	1437.490000000
0.189250000	1463.370000000	1474.680000000
0.189500000	1495.390000000	1502.790000000
0.189750000	1519.640000000	1523.180000000
0.190000000	1535.530000000	1534.800000000
0.190250000	1542.270000000	1538.030000000
0.190500000	1539.690000000	1530.770000000
0.190750000	1528.080000000	1515.660000000
0.191000000	1506.680000000	1489.160000000
0.191250000	1474.010000000	1451.870000000
0.191500000	1430.640000000	1404.080000000
0.191750000	1376.710000000	1346.910000000
0.192000000	1316.030000000	1284.520000000
0.192250000	1250.820000000	1215.750000000
0.192500000	1172.490000000	1128.440000000
0.192750000	1080.260000000	1035.360000000
0.193000000	983.260000000	935.910000000
0.193250000	881.600000000	833.350000000
0.193500000	776.540000000	726.650000000
0.193750000	667.800000000	617.260000000
0.194000000	556.320000000	503.750000000
0.194250000	443.080000000	390.330000000
0.194500000	327.270000000	273.110000000
0.194750000	208.170000000	156.200000000
0.195000000	89.520000000	36.060000000
0.195250000	-29.200000000	-81.380000000
0.195500000	-147.770000000	-199.660000000
0.195750000	-265.040000000	-317.510000000
0.196000000	-384.520000000	-436.630000000
0.196250000	-502.780000000	-551.770000000
0.196500000	-614.840000000	-662.040000000
0.196750000	-721.970000000	-766.920000000
0.197000000	-826.230000000	-868.850000000
0.197250000	-925.400000000	-966.840000000
0.197500000	-1021.850000000	-1060.790000000
0.197750000	-1111.840000000	-1143.680000000
0.198000000	-1188.940000000	-1218.300000000
0.198250000	-1258.180000000	-1282.830000000
0.198500000	-1320.250000000	-1342.940000000
0.198750000	-1375.680000000	-1394.640000000
0.199000000	-1425.630000000	-1441.580000000
0.199250000	-1466.100000000	-1476.560000000
0.199500000	-1498.040000000	-1506.030000000
0.199750000	-1521.990000000	-1526.090000000
0.200000000	-1537.350000000	-1537.350000000
0.200250000	-1544.080000000	-1540.880000000
0.200500000	-1541.510000000	-1533.140000000
0.200750000	-1529.220000000	-1516.520000000
0.201000000	-1507.710000000	-1490.310000000
0.201250000	-1474.830000000	-1453.070000000
0.201500000	-1430.250000000	-1403.380000000
0.201750000	-1375.820000000	-1346.070000000
0.202000000	-1315.390000000	-1283.640000000
0.202250000	-1249.470000000	-1214.060000000
0.202500000	-1170.430000000	-1128.110000000
0.202750000	-1078.770000000	-1034.700000000
0.203000000	-981.770000000	-934.170000000
0.203250000	-879.430000000	-831.340000000
0.203500000	-774.320000000	-724.860000000
0.203750000	-665.990000000	-616.030000000
0.204000000	-554.880000000	-503.460000000
0.204250000	-440.260000000	-388.660000000
0.204500000	-325.060000000	-273.760000000
0.204750000	-206.220000000	-152.680000000
0.205000000	-85.830000000	-34.200000000
0.205250000	33.090000000	85.590000000
0.205500000	150.890000000	202.530000000
0.205750000	268.740000000	319.970000000
0.206000000	388.090000000	439.110000000
0.206250000	505.790000000	555.300000000
0.206500000	618.240000000	663.990000000
0.206750000	725.010000000	768.980000000
0.207000000	828.460000000	870.230000000
0.207250000	928.390000000	968.280000000
0.207500000	1024.020000000	1061.810000000
0.207750000	1112.580000000	1144.730000000
0.208000000	1190.090000000	1217.620000000
0.208250000	1258.280000000	1282.460000000
0.208500000	1319.890000000	1341.170000000
0.208750000	1375.700000000	1394.300000000
0.209000000	1424.820000000	1439.630000000
0.209250000	1465.400000000	1476.510000000
0.209500000	1497.370000000	1504.070000000
0.209750000	1521.120000000	1524.410000000
0.210000000	1536.650000000	1535.890000000
0.210250000	1543.170000000	1537.920000000
0.210500000	1539.910000000	1531.030000000
0.210750000	1527.970000000	1514.780000000
0.211000000	1506.450000000	1488.080000000
0.211250000	1472.870000000	1450.700000000
0.211500000	1428.480000000	1400.920000000
0.211750000	1374.160000000	1343.520000000
0.212000000	1313.270000000	1281.380000000
0.212250000	1247.440000000	1211.840000000
0.212500000	1168.350000000	1124.210000000
0.212750000	1076.040000000	1030.500000000
0.213000000	978.820000000	930.910000000
0.213250000	877.170000000	827.670000000
0.213500000	772.010000000	721.790000000
0.213750000	663.310000000	612.100000000
0.214000000	552.610000000	500.330000000
0.214250000	438.230000000	386.510000000
0.214500000	322.120000000	268.750000000
0.214750000	203.360000000	149.280000000
0.215000000	83.190000000	29.930000000
0.215250000	-36.340000000	-88.360000000
0.215500000	-153.650000000	-205.760000000
0.215750000	-271.310000000	-323.640000000
0.216000000	-391.460000000	-442.860000000
0.216250000	-508.490000000	-557.640000000
0.216500000	-621.160000000	-668.690000000
0.216750000	-728.800000000	-773.050000000
0.217000000	-831.740000000	-874.120000000
0.217250000	-931.750000000	-972.640000000
0.217500000	-1028.610000000	-1067.280000000
0.217750000	-1117.250000000	-1150.500000000
0.218000000	-1194.890000000	-1224.020000000
0.218250000	-1264.330000000	-1288.880000000
0.218500000	-1325.320000000	-1348.050000000
0.218750000	-1380.570000000	-1399.590000000
0.219000000	-1430.210000000	-1445.620000000
0.219250000	-1470.580000000	-1481.870000000
0.219500000	-1502.180000000	-1510.300000000
0.219750000	-1525.950000000	-1529.640000000
0.220000000	-1541.080000000	-1540.980000000
0.220250000	-1547.220000000	-1543.100000000
0.220500000	-1544.250000000	-1535.510000000
0.220750000	-1531.650000000	-1519.050000000
0.221000000	-1509.610000000	-1492.630000000
0.221250000	-1475.950000000	-1453.820000000
0.221500000	-1431.420000000	-1404.550000000
0.221750000	-1376.590000000	-1347.070000000
0.222000000	-1315.390000000	-1284.500000000
0.222250000	-1248.860000000	-1213.640000000
0.222500000	-1169.230000000	-1125.720000000
0.222750000	-1076.890000000	-1031.780000000
0.223000000	-979.240000000	-932.180000000
0.223250000	-877.010000000	-828.150000000
0.223500000	-771.260000000	-722.210000000
0.223750000	-662.330000000	-611.150000000
0.224000000	-550.660000000	-500.010000000
0.224250000	-436.700000000	-384.690000000
0.224500000	-319.940000000	-267.910000000
0.224750000	-200.820000000	-148.380000000
0.225000000	-81.640000000	-29.170000000
0.225250000	38.050000000	90.270000000
0.225500000	156.520000000	207.400000000
0.225750000	273.550000000	326.040000000
0.226000000	393.740000000	444.910000000
0.226250000	511.780000000	559.880000000
0.226500000	623.270000000	669.460000000
0.226750000	731.170000000	774.730000000
0.227000000	834.520000000	876.210000000
0.227250000	933.780000000	973.510000000
0.227500000	1029.920000000	1068.020000000
0.227750000	1118.920000000	1150.520000000
0.228000000	1195.390000000	1223.100000000
0.228250000	1263.920000000	1287.920000000
0.228500000	1325.690000000	1346.720000000
0.228750000	1380.970000000	1399.850000000
0.229000000	1429.950000000	1443.880000000
0.229250000	1470.280000000	1479.550000000
0.229500000	1501.800000000	1508.820000000
0.229750000	1525.690000000	1528.270000000
0.230000000	1540.890000000	1539.330000000
0.230250000	1546.590000000	1542.020000000
0.230500000	1543.420000000	1533.930000000
0.230750000	1531.220000000	1517.480000000
0.231000000	1509.130000000	1490.770000000
0.231250000	1475.280000000	1452.390000000
0.231500000	1430.500000000	1403.280000000
0.231750000	1376.070000000	1345.160000000
0.232000000	1315.090000000	1282.350000000
0.232250000	1248.620000000	1212.440000000
0.232500000	1168.710000000	1124.620000000
0.232750000	1076.100000000	1031.160000000
0.233000000	978.750000000	930.710000000
0.233250000	876.440000000	827.700000000
0.233500000	770.530000000	720.720000000
0.233750000	662.220000000	611.770000000
0.234000000	550.580000000	498.770000000
0.234250000	436.130000000	384.400000000
0.234500000	320.130000000	266.520000000
0.234750000	201.000000000	146.960000000
0.235000000	80.890000000	27.210000000
0.235250000	-38.120000000	-90.520000000
0.235500000	-156.150000000	-207.690000000
0.235750000	-274.030000000	-326.480000000
0.236000000	-393.750000000	-445.280000000
0.236250000	-511.720000000	-560.650000000
0.236500000	-623.970000000	-670.660000000
0.236750000	-731.040000000	-776.270000000
0.237000000	-834.720000000	-877.330000000
0.237250000	-934.890000000	-975.170000000
0.237500000	-1030.590000000	-1070.410000000
0.237750000	-1119.570000000	-1151.960000000
0.238000000	-1197.180000000	-1225.230000000
0.238250000	-1264.990000000	-1290.090000000
0.238500000	-1326.650000000	-1348.730000000
0.238750000	-1382.180000000	-1400.330000000
0.239000000	-1431.040000000	-1446.790000000
0.239250000	-1471.140000000	-1482.110000000
0.239500000	-1502.690000000	-1510.450000000
0.239750000	-1526.000000000	-1529.900000000
0.240000000	-1541.230000000	-1541.120000000
0.240250000	-1547.270000000	-1542.430000000
0.240500000	-1543.500000000	-1534.750000000
0.240750000	-1530.990000000	-1517.860000000
0.241000000	-1508.850000000	-1490.860000000
0.241250000	-1474.590000000	-1452.190000000
0.241500000	-1429.940000000	-1403.240000000
0.241750000	-1374.940000000	-1344.630000000
0.242000000	-1313.300000000	-1282.000000000
0.242250000	-1247.250000000	-1211.640000000
0.242500000	-1167.200000000	-1124.340000000
0.242750000	-1074.160000000	-1028.720000000
0.243000000	-976.680000000	-929.920000000
0.243250000	-874.610000000	-826.430000000
0.243500000	-768.860000000	-719.680000000
0.243750000	-659.970000000	-609.620000000
0.244000000	-548.470000000	-497.580000000
0.244250000	-434.550000000	-382.840000000
0.244500000	-318.070000000	-264.900000000
0.244750000	-198.370000000	-144.710000000
0.245000000	-78.060000000	-25.200000000
0.245250000	41.710000000	94.120000000
0.245500000	159.530000000	210.410000000
0.245750000	277.410000000	329.380000000
0.246000000	397.480000000	449.030000000
0.246250000	514.520000000	562.990000000
0.246500000	626.630000000	672.640000000
0.246750000	734.270000000	777.590000000
0.247000000	836.870000000	879.040000000
0.247250000	936.890000000	977.950000000
0.247500000	1032.930000000	1070.730000000
0.247750000	1120.660000000	1153.100000000
0.248000000	1197.660000000	1225.820000000
0.248250000	1266.400000000	1290.440000000
0.248500000	1327.190000000	1348.220000000
0.248750000	1382.320000000	1400.670000000
0.249000000	1431.460000000	1446.050000000
0.249250000	1471.050000000	1481.380000000
0.249500000	1502.690000000	1509.180000000
0.249750000	1526.190000000	1528.650000000
0.250000000	1540.450000000	1539.640000000
0.250250000	1546.360000000	1542.120000000
0.250500000	1543.410000000	1533.830000000
0.250750000	1529.960000000	1516.410000000
0.251000000	1507.550000000	1489.440000000
0.251250000	1474.040000000	1450.320000000
0.251500000	1428.110000000	1399.750000000
0.251750000	1372.990000000	1342.470000000
0.252000000	1312.030000000	1279.420000000
0.252250000	1245.440000000	1208.650000000
0.252500000	1164.930000000	1121.180000000
0.252750000	1072.310000000	1026.880000000
0.253000000	974.790000000	927.230000000
0.253250000	872.140000000	823.060000000
0.253500000	766.420000000	716.260000000
0.253750000	657.550000000	607.030000000
0.254000000	546.100000000	493.150000000
0.254250000	431.190000000	378.930000000
0.254500000	315.100000000	262.330000000
0.254750000	196.230000000	142.860000000
0.255000000	76.600000000	23.490000000
0.255250000	-42.850000000	-95.790000000
0.255500000	-160.760000000	-211.940000000
0.255750000	-277.950000000	-330.290000000
0.256000000	-398.080000000	-449.890000000
0.256250000	-516.130000000	-564.710000000
0.256500000	-627.450000000	-675.170000000
0.256750000	-735.160000000	-779.870000000
0.257000000	-838.730000000	-881.740000000
0.257250000	-937.930000000	-979.260000000
0.257500000	-1034.150000000	-1072.270000000
0.257750000	-1122.820000000	-1154.120000000
0.258000000	-1199.050000000	-1227.370000000
0.258250000	-1267.340000000	-1291.790000000
0.258500000	-1329.140000000	-1351.110000000
0.258750000	-1383.830000000	-1402.470000000
0.259000000	-1432.260000000	-1447.110000000
0.259250000	-1472.530000000	-1483.060000000
0.259500000	-1503.840000000	-1511.570000000
0.259750000	-1526.840000000	-1530.080000000
0.260000000	-1541.740000000	-1540.950000000
0.260250000	-1547.080000000	-1542.230000000
0.260500000	-1543.200000000	-1535.140000000
0.260750000	-1530.640000000	-1517.940000000
0.261000000	-1507.820000000	-1490.740000000
0.261250000	-1473.060000000	-1450.540000000
0.261500000	-1428.120000000	-1400.920000000
0.261750000	-1372.580000000	-1341.930000000
0.262000000	-1310.790000000	-1279.510000000
0.262250000	-1244.560000000	-1208.510000000
0.262500000	-1163.590000000	-1120.530000000
0.262750000	-1070.600000000	-1025.710000000
0.263000000	-972.850000000	-925.970000000
0.263250000	-869.800000000	-821.450000000
0.263500000	-764.100000000	-713.900000000
0.263750000	-654.550000000	-604.160000000
0.264000000	-542.670000000	-491.260000000
0.264250000	-428.350000000	-377.150000000
0.264500000	-312.230000000	-258.590000000
0.264750000	-192.440000000	-139.810000000
0.265000000	-72.700000000	-21.070000000
0.265250000	46.190000000	98.400000000
0.265500000	164.760000000	215.660000000
0.265750000	283.470000000	334.670000000
0.266000000	402.490000000	453.670000000
0.266250000	519.140000000	567.430000000
0.266500000	631.170000000	676.700000000
0.266750000	737.560000000	782.360000000
0.267000000	841.000000000	881.910000000
0.267250000	940.540000000	980.920000000
0.267500000	1036.050000000	1073.120000000
0.267750000	1123.980000000	1155.290000000
0.268000000	1200.570000000	1228.030000000
0.268250000	1268.510000000	1292.510000000
0.268500000	1329.340000000	1350.900000000
0.268750000	1384.480000000	1402.670000000
0.269000000	1433.330000000	1446.350000000
0.269250000	1472.130000000	1482.180000000
0.269500000	1503.370000000	1509.820000000
0.269750000	1526.780000000	1529.550000000
0.270000000	1540.970000000	1539.170000000
0.270250000	1546.180000000	1541.440000000
0.270500000	1542.600000000	1532.460000000
0.270750000	1529.230000000	1515.640000000
0.271000000	1506.480000000	1488.340000000
0.271250000	1471.930000000	1448.530000000
0.271500000	1425.360000000	1397.360000000
0.271750000	1369.960000000	1339.950000000
0.272000000	1309.080000000	1276.250000000
0.272250000	1241.590000000	1204.860000000
0.272500000	1160.290000000	1116.190000000
0.272750000	1067.490000000	1021.680000000
0.273000000	969.530000000	921.340000000
0.273250000	867.290000000	817.720000000
0.273500000	761.060000000	711.220000000
0.273750000	652.400000000	601.910000000
0.274000000	541.100000000	488.340000000
0.274250000	426.360000000	374.090000000
0.274500000	309.910000000	257.230000000
0.274750000	191.140000000	137.610000000
0.275000000	70.710000000	17.180000000
0.275250000	-49.120000000	-101.190000000
0.275500000	-166.350000000	-217.900000000
0.275750000	-283.910000000	-336.530000000
0.276000000	-403.230000000	-454.600000000
0.276250000	-518.910000000	-568.560000000
0.276500000	-630.850000000	-678.160000000
0.276750000	-738.440000000	-783.130000000
0.277000000	-841.300000000	-883.810000000
0.277250000	-940.810000000	-981.610000000
0.277500000	-1037.170000000	-1075.300000000
0.277750000	-1125.040000000	-1156.860000000
0.278000000	-1201.190000000	-1229.480000000
0.278250000	-1269.510000000	-1293.940000000
0.278500000	-1330.410000000	-1352.410000000
0.278750000	-1385.160000000	-1404.450000000
0.279000000	-1433.890000000	-1448.720000000
0.279250000	-1473.420000000	-1483.730000000
0.279500000	-1504.100000000	-1511.350000000
0.279750000	-1526.830000000	-1530.350000000
0.280000000	-1541.400000000	-1540.810000000
0.280250000	-1546.770000000	-1541.710000000
0.280500000	-1542.440000000	-1533.800000000
0.280750000	-1529.220000000	-1516.240000000
0.281000000	-1506.200000000	-1488.330000000
0.281250000	-1471.150000000	-1448.340000000
0.281500000	-1425.330000000	-1398.010000000
0.281750000	-1369.750000000	-1339.600000000
0.282000000	-1308.190000000	-1276.480000000
0.282250000	-1241.030000000	-1204.320000000
0.282500000	-1159.480000000	-1116.350000000
0.282750000	-1066.670000000	-1021.480000000
0.283000000	-968.320000000	-920.590000000
0.283250000	-865.340000000	-817.090000000
0.283500000	-759.870000000	-710.620000000
0.283750000	-650.360000000	-600.030000000
0.284000000	-538.300000000	-487.330000000
0.284250000	-424.140000000	-372.240000000
0.284500000	-307.440000000	-254.150000000
0.284750000	-187.260000000	-134.360000000
0.285000000	-67.840000000	-15.810000000
0.285250000	51.200000000	103.640000000
0.285500000	169.670000000	220.240000000
0.285750000	287.680000000	339.590000000
0.286000000	406.720000000	457.660000000
0.286250000	523.150000000	570.440000000
0.286500000	634.090000000	679.980000000
0.286750000	741.240000000	785.200000000
0.287000000	844.660000000	886.230000000
0.287250000	943.710000000	983.890000000
0.287500000	1038.980000000	1076.970000000
0.287750000	1127.080000000	1157.880000000
0.288000000	1202.900000000	1230.770000000
0.288250000	1270.480000000	1294.970000000
0.288500000	1331.860000000	1352.690000000
0.288750000	1386.130000000	1404.110000000
0.289000000	1434.550000000	1448.730000000
0.289250000	1473.970000000	1483.940000000
0.289500000	1504.780000000	1511.740000000
0.289750000	1527.380000000	1530.080000000
0.290000000	1541.560000000	1539.910000000
0.290250000	1546.730000000	1541.220000000
0.290500000	1542.920000000	1532.960000000
0.290750000	1529.170000000	1515.690000000
0.291000000	1505.840000000	1487.440000000
0.291250000	1471.400000000	1447.590000000
0.291500000	1425.060000000	1396.010000000
0.291750000	1368.760000000	1337.780000000
0.292000000	1307.290000000	1274.910000000
0.292250000	1240.450000000	1203.310000000
0.292500000	1158.530000000	1114.540000000
0.292750000	1065.120000000	1019.860000000
0.293000000	967.190000000	919.080000000
0.293250000	864.210000000	815.250000000
0.293500000	757.790000000	708.050000000
0.293750000	648.810000000	597.960000000
0.294000000	537.190000000	485.180000000
0.294250000	422.080000000	369.920000000
0.294500000	306.160000000	253.320000000
0.294750000	187.380000000	134.510000000
0.295000000	67.160000000	13.190000000
0.295250000	-51.920000000	-104.330000000
0.295500000	-169.280000000	-220.940000000
0.295750000	-287.510000000	-339.680000000
0.296000000	-406.710000000	-457.680000000
0.296250000	-522.560000000	-572.190000000
0.296500000	-634.780000000	-681.630000000
0.296750000	-741.720000000	-786.430000000
0.297000000	-844.740000000	-887.450000000
0.297250000	-944.560000000	-984.540000000
0.297500000	-1040.520000000	-1078.560000000
0.297750000	-1127.370000000	-1159.460000000
0.298000000	-1204.030000000	-1232.940000000
0.298250000	-1271.840000000	-1295.940000000
0.298500000	-1332.370000000	-1354.180000000
0.298750000	-1387.220000000	-1405.480000000
0.299000000	-1435.560000000	-1450.390000000
0.299250000	-1474.820000000	-1485.480000000
0.299500000	-1505.730000000	-1512.460000000
0.299750000	-1527.970000000	-1531.370000000
0.300000000	-1541.900000000	-1541.520000000
0.300250000	-1547.220000000	-1542.110000000
0.300500000	-1543.070000000	-1533.430000000
0.300750000	-1529.160000000	-1516.290000000
0.301000000	-1505.720000000	-1488.350000000
0.301250000	-1470.850000000	-1448.060000000
0.301500000	-1424.890000000	-1397.820000000
0.301750000	-1368.980000000	-1339.530000000
0.302000000	-1306.910000000	-1275.370000000
0.302250000	-1239.590000000	-1203.140000000
0.302500000	-1157.780000000	-1114.510000000
0.302750000	-1064.670000000	-1018.870000000
0.303000000	-966.120000000	-918.660000000
0.303250000	-863.380000000	-815.140000000
0.303500000	-757.360000000	-708.450000000
0.303750000	-648.170000000	-598.030000000
0.304000000	-536.410000000	-485.350000000
0.304250000	-421.950000000	-370.130000000
0.304500000	-304.920000000	-252.410000000
0.304750000	-185.550000000	-132.970000000
0.305000000	-65.450000000	-12.680000000
0.305250000	54.740000000	106.040000000
0.305500000	172.310000000	222.540000000
0.305750000	289.890000000	341.820000000
0.306000000	410.210000000	460.450000000
0.306250000	526.240000000	574.490000000
0.306500000	636.990000000	683.730000000
0.306750000	744.680000000	788.190000000
0.307000000	847.430000000	888.740000000
0.307250000	946.350000000	986.580000000
0.307500000	1042.390000000	1080.230000000
0.307750000	1129.560000000	1160.650000000
0.308000000	1204.730000000	1231.580000000
0.308250000	1272.600000000	1295.970000000
0.308500000	1333.530000000	1354.380000000
0.308750000	1387.950000000	1405.660000000
0.309000000	1435.920000000	1449.880000000
0.309250000	1474.910000000	1484.730000000
0.309500000	1505.530000000	1512.280000000
0.309750000	1528.290000000	1530.680000000
0.310000000	1541.950000000	1540.740000000
0.310250000	1546.290000000	1541.890000000
0.310500000	1542.230000000	1532.620000000
0.310750000	1528.730000000	1515.380000000
0.311000000	1504.750000000	1486.370000000
0.311250000	1469.340000000	1446.050000000
0.311500000	1422.910000000	1394.960000000
0.311750000	1366.830000000	1335.980000000
0.312000000	1304.960000000	1271.860000000
0.312250000	1237.850000000	1200.310000000
0.312500000	1155.340000000	1110.910000000
0.312750000	1062.220000000	1016.880000000
0.313000000	964.360000000	916.270000000
0.313250000	861.330000000	812.030000000
0.313500000	755.460000000	705.030000000
0.313750000	646.410000000	595.580000000
0.314000000	534.450000000	482.580000000
0.314250000	419.860000000	367.270000000
0.314500000	303.480000000	248.720000000
0.314750000	183.430000000	130.040000000
0.315000000	63.820000000	11.190000000
0.315250000	-54.950000000	-107.510000000
0.315500000	-173.120000000	-224.820000000
0.315750000	-290.820000000	-342.420000000
0.316000000	-409.880000000	-461.760000000
0.316250000	-527.390000000	-576.550000000
0.316500000	-638.740000000	-685.300000000
0.316750000	-745.520000000	-790.680000000
0.317000000	-849.010000000	-891.740000000
0.317250000	-948.360000000	-988.690000000
0.317500000	-1043.660000000	-1081.650000000
0.317750000	-1131.000000000	-1162.420000000
0.318000000	-1206.600000000	-1233.930000000
0.318250000	-1273.760000000	-1298.460000000
0.318500000	-1334.680000000	-1355.690000000
0.318750000	-1389.400000000	-1407.420000000
0.319000000	-1437.380000000	-1451.990000000
0.319250000	-1476.010000000	-1486.000000000
0.319500000	-1506.410000000	-1513.350000000
0.319750000	-1528.730000000	-1532.150000000
0.320000000	-1542.680000000	-1542.050000000
0.320250000	-1547.180000000	-1542.300000000
0.320500000	-1542.620000000	-1533.640000000
0.320750000	-1528.730000000	-1515.820000000
0.321000000	-1505.070000000	-1486.930000000
0.321250000	-1469.670000000	-1446.730000000
0.321500000	-1422.560000000	-1395.210000000
0.321750000	-1366.510000000	-1336.680000000
0.322000000	-1304.860000000	-1272.590000000
0.322250000	-1237.240000000	-1200.340000000
0.322500000	-1154.490000000	-1111.510000000
0.322750000	-1061.190000000	-1016.210000000
0.323000000	-962.670000000	-914.920000000
0.323250000	-859.640000000	-811.220000000
0.323500000	-753.020000000	-704.310000000
0.323750000	-643.330000000	-593.440000000
0.324000000	-531.780000000	-480.200000000
0.324250000	-416.770000000	-364.720000000
0.324500000	-300.160000000	-247.980000000
0.324750000	-181.420000000	-127.570000000
0.325000000	-61.130000000	-9.480000000
0.325250000	58.250000000	109.450000000
0.325500000	175.550000000	226.390000000
0.325750000	294.500000000	346.480000000
0.326000000	414.750000000	465.680000000
0.326250000	530.860000000	579.530000000
0.326500000	642.380000000	688.560000000
0.326750000	749.180000000	793.280000000
0.327000000	851.570000000	893.030000000
0.327250000	950.780000000	989.870000000
0.327500000	1046.610000000	1082.970000000
0.327750000	1132.600000000	1163.910000000
0.328000000	1208.500000000	1236.000000000
0.328250000	1275.810000000	1299.670000000
0.328500000	1335.980000000	1356.470000000
0.328750000	1390.820000000	1408.840000000
0.329000000	1438.670000000	1452.100000000
0.329250000	1477.260000000	1487.260000000
0.329500000	1507.890000000	1513.450000000
0.329750000	1529.890000000	1532.030000000
0.330000000	1543.490000000	1541.300000000
0.330250000	1547.990000000	1542.240000000
0.330500000	1542.770000000	1532.500000000
0.330750000	1528.660000000	1515.210000000
0.331000000	1505.020000000	1485.340000000
0.331250000	1468.900000000	1445.120000000
0.331500000	1421.410000000	1392.810000000
0.331750000	1365.340000000	1334.040000000
0.332000000	1303.330000000	1270.490000000
0.332250000	1235.390000000	1197.600000000
0.332500000	1152.400000000	1108.360000000
0.332750000	1058.990000000	1012.920000000
0.333000000	959.930000000	911.160000000
0.333250000	856.780000000	808.300000000
0.333500000	751.000000000	700.920000000
0.333750000	641.430000000	589.980000000
0.334000000	529.080000000	476.490000000
0.334250000	414.930000000	362.900000000
0.334500000	298.760000000	244.680000000
0.334750000	178.540000000	124.350000000
0.335000000	58.720000000	5.180000000
0.335250000	-60.250000000	-112.960000000
0.335500000	-178.150000000	-229.770000000
0.335750000	-295.880000000	-348.160000000
0.336000000	-415.290000000	-466.240000000
0.336250000	-531.500000000	-580.250000000
0.336500000	-642.120000000	-688.820000000
0.336750000	-749.300000000	-793.640000000
0.337000000	-852.500000000	-894.940000000
0.337250000	-951.310000000	-991.650000000
0.337500000	-1047.000000000	-1085.320000000
0.337750000	-1134.150000000	-1166.010000000
0.338000000	-1209.170000000	-1237.480000000
0.338250000	-1276.730000000	-1301.050000000
0.338500000	-1337.660000000	-1359.720000000
0.338750000	-1390.980000000	-1409.650000000
0.339000000	-1438.970000000	-1453.660000000
0.339250000	-1478.110000000	-1487.570000000
0.339500000	-1507.900000000	-1515.970000000
0.339750000	-1529.780000000	-1533.130000000
0.340000000	-1543.090000000	-1541.430000000
0.340250000	-1547.270000000	-1541.560000000
0.340500000	-1542.810000000	-1533.070000000
0.340750000	-1528.210000000	-1514.610000000
0.341000000	-1503.550000000	-1485.670000000
0.341250000	-1468.250000000	-1444.890000000
0.341500000	-1421.170000000	-1392.960000000
0.341750000	-1363.690000000	-1332.720000000
0.342000000	-1302.090000000	-1270.420000000
0.342250000	-1234.460000000	-1196.840000000
0.342500000	-1150.540000000	-1107.150000000
0.342750000	-1057.150000000	-1011.770000000
0.343000000	-958.670000000	-911.050000000
0.343250000	-855.480000000	-806.690000000
0.343500000	-748.760000000	-698.660000000
0.343750000	-639.670000000	-589.670000000
0.344000000	-527.790000000	-476.730000000
0.344250000	-412.550000000	-359.610000000
0.344500000	-295.540000000	-242.430000000
0.344750000	-176.240000000	-122.830000000
0.345000000	-55.660000000	-3.340000000
0.345250000	63.950000000	115.850000000
0.345500000	181.570000000	232.250000000
0.345750000	299.760000000	351.480000000
0.346000000	419.030000000	469.620000000
0.346250000	535.220000000	583.470000000
0.346500000	646.490000000	691.660000000
0.346750000	752.720000000	797.250000000
0.347000000	855.590000000	897.320000000
0.347250000	954.750000000	994.470000000
0.347500000	1049.750000000	1086.700000000
0.347750000	1135.700000000	1167.540000000
0.348000000	1211.500000000	1238.080000000
0.348250000	1277.850000000	1301.670000000
0.348500000	1338.100000000	1358.860000000
0.348750000	1392.620000000	1409.690000000
0.349000000	1439.690000000	1452.340000000
0.349250000	1477.730000000	1487.330000000
0.349500000	1508.320000000	1514.720000000
0.349750000	1529.750000000	1532.140000000
0.350000000	1543.060000000	1541.790000000
0.350250000	1547.410000000	1541.640000000
0.350500000	1541.720000000	1531.780000000
0.350750000	1527.590000000	1514.420000000
0.351000000	1503.480000000	1483.600000000
0.351250000	1466.540000000	1443.110000000
0.351500000	1419.070000000	1391.150000000
0.351750000	1362.640000000	1332.180000000
0.352000000	1300.190000000	1267.170000000
0.352250000	1232.010000000	1194.210000000
0.352500000	1148.450000000	1103.770000000
0.352750000	1054.860000000	1008.990000000
0.353000000	955.880000000	908.080000000
0.353250000	852.560000000	803.300000000
0.353500000	746.150000000	695.870000000
0.353750000	636.350000000	585.740000000
0.354000000	524.090000000	471.830000000
0.354250000	409.540000000	357.740000000
0.354500000	292.940000000	239.040000000
0.354750000	173.570000000	119.280000000
0.355000000	54.080000000	0.670000000
0.355250000	-65.050000000	-117.100000000
0.355500000	-182.250000000	-233.990000000
0.355750000	-300.600000000	-352.770000000
0.356000000	-420.580000000	-471.390000000
0.356250000	-536.170000000	-584.760000000
0.356500000	-647.280000000	-693.750000000
0.356750000	-754.510000000	-798.630000000
0.357000000	-856.830000000	-899.280000000
0.357250000	-955.820000000	-996.650000000
0.357500000	-1051.800000000	-1089.160000000
0.357750000	-1136.980000000	-1169.440000000
0.358000000	-1211.980000000	-1239.840000000
0.358250000	-1279.380000000	-1303.260000000
0.358500000	-1339.740000000	-1360.180000000
0.358750000	-1393.040000000	-1411.980000000
0.359000000	-1441.180000000	-1455.510000000
0.359250000	-1479.060000000	-1489.000000000
0.359500000	-1508.360000000	-1516.280000000
0.359750000	-1530.540000000	-1533.020000000
0.360000000	-1543.780000000	-1542.460000000
0.360250000	-1547.320000000	-1541.710000000
0.360500000	-1542.320000000	-1532.970000000
0.360750000	-1527.620000000	-1514.500000000
0.361000000	-1502.320000000	-1484.000000000
0.361250000	-1466.580000000	-1443.680000000
0.361500000	-1419.120000000	-1391.070000000
0.361750000	-1361.640000000	-1331.830000000
0.362000000	-1299.930000000	-1268.260000000
0.362250000	-1231.680000000	-1193.930000000
0.362500000	-1147.500000000	-1103.780000000
0.362750000	-1054.200000000	-1008.360000000
0.363000000	-955.150000000	-908.360000000
0.363250000	-852.320000000	-803.560000000
0.363500000	-745.580000000	-695.850000000
0.363750000	-635.800000000	-585.070000000
0.364000000	-523.920000000	-472.700000000
0.364250000	-409.520000000	-357.740000000
0.364500000	-292.050000000	-238.960000000
0.364750000	-172.290000000	-119.560000000
0.365000000	-52.900000000	-0.590000000
0.365250000	66.900000000	118.980000000
0.365500000	184.790000000	235.280000000
0.365750000	302.260000000	353.670000000
0.366000000	422.440000000	472.600000000
0.366250000	539.310000000	587.030000000
0.366500000	649.240000000	695.820000000
0.366750000	756.370000000	799.900000000
0.367000000	859.030000000	899.870000000
0.367250000	957.400000000	997.540000000
0.367500000	1052.450000000	1089.440000000
0.367750000	1138.570000000	1168.860000000
0.368000000	1213.090000000	1240.210000000
0.368250000	1279.780000000	1302.840000000
0.368500000	1339.960000000	1360.210000000
0.368750000	1393.920000000	1412.050000000
0.369000000	1441.030000000	1454.300000000
0.369250000	1479.280000000	1488.690000000
0.369500000	1509.160000000	1515.260000000
0.369750000	1530.420000000	1533.160000000
0.370000000	1543.540000000	1541.050000000
0.370250000	1547.490000000	1541.440000000
0.370500000	1541.720000000	1531.370000000
0.370750000	1527.160000000	1513.190000000
0.371000000	1502.500000000	1482.530000000
0.371250000	1465.440000000	1441.090000000
0.371500000	1417.770000000	1389.060000000
0.371750000	1361.290000000	1330.630000000
0.372000000	1299.140000000	1265.770000000
0.372250000	1231.080000000	1191.680000000
0.372500000	1146.830000000	1103.190000000
0.372750000	1052.950000000	1006.700000000
0.373000000	954.180000000	906.080000000
0.373250000	850.960000000	801.610000000
0.373500000	744.580000000	694.300000000
0.373750000	635.650000000	583.710000000
0.374000000	522.680000000	470.340000000
0.374250000	408.210000000	355.830000000
0.374500000	292.130000000	238.740000000
0.374750000	171.460000000	117.910000000
0.375000000	50.990000000	-1.740000000
0.375250000	-67.440000000	-119.590000000
0.375500000	-184.910000000	-236.790000000
0.375750000	-303.720000000	-356.110000000
0.376000000	-422.890000000	-474.890000000
0.376250000	-539.120000000	-587.390000000
0.376500000	-650.360000000	-697.080000000
0.376750000	-756.520000000	-801.440000000
0.377000000	-859.220000000	-902.410000000
0.377250000	-958.670000000	-998.300000000
0.377500000	-1053.240000000	-1090.850000000
0.377750000	-1139.060000000	-1170.520000000
0.378000000	-1214.200000000	-1241.200000000
0.378250000	-1281.020000000	-1305.050000000
0.378500000	-1340.690000000	-1361.820000000
0.378750000	-1394.650000000	-1411.940000000
0.379000000	-1441.780000000	-1455.800000000
0.379250000	-1479.750000000	-1489.500000000
0.379500000	-1509.330000000	-1515.910000000
0.379750000	-1530.690000000	-1533.490000000
0.380000000	-1543.510000000	-1542.190000000
0.380250000	-1547.160000000	-1541.870000000
0.380500000	-1541.740000000	-1532.900000000
0.380750000	-1526.650000000	-1513.380000000
0.381000000	-1501.620000000	-1483.050000000
0.381250000	-1465.370000000	-1442.120000000
0.381500000	-1417.480000000	-1389.770000000
0.381750000	-1360.280000000	-1329.490000000
0.382000000	-1298.160000000	-1265.840000000
0.382250000	-1229.890000000	-1192.090000000
0.382500000	-1145.140000000	-1101.640000000
0.382750000	-1051.590000000	-1005.460000000
0.383000000	-952.460000000	-904.940000000
0.383250000	-849.270000000	-800.260000000
0.383500000	-742.410000000	-692.760000000
0.383750000	-632.320000000	-581.770000000
0.384000000	-520.570000000	-468.890000000
0.384250000	-405.370000000	-352.810000000
0.384500000	-288.000000000	-235.760000000
0.384750000	-168.940000000	-115.630000000
0.385000000	-49.050000000	3.380000000
0.385250000	70.760000000	121.630000000
0.385500000	187.840000000	238.670000000
0.385750000	306.550000000	358.560000000
0.386000000	427.070000000	477.380000000
0.386250000	542.590000000	590.490000000
0.386500000	653.060000000	698.950000000
0.386750000	760.240000000	803.400000000
0.387000000	861.960000000	903.140000000
0.387250000	960.750000000	1000.070000000
0.387500000	1056.190000000	1091.720000000
0.387750000	1140.880000000	1171.690000000
0.388000000	1215.620000000	1242.150000000
0.388250000	1282.500000000	1305.270000000
0.388500000	1341.990000000	1362.820000000
0.388750000	1395.940000000	1413.810000000
0.389000000	1443.190000000	1455.780000000
0.389250000	1480.740000000	1490.530000000
0.389500000	1510.320000000	1515.940000000
0.389750000	1531.690000000	1533.330000000
0.390000000	1544.130000000	1541.470000000
0.390250000	1547.510000000	1541.980000000
0.390500000	1541.960000000	1531.310000000
0.390750000	1526.840000000	1512.290000000
0.391000000	1501.590000000	1482.500000000
0.391250000	1464.840000000	1441.100000000
0.391500000	1416.650000000	1387.280000000
0.391750000	1359.390000000	1328.870000000
0.392000000	1296.920000000	1263.500000000
0.392250000	1227.820000000	1188.590000000
0.392500000	1142.920000000	1098.680000000
0.392750000	1049.040000000	1003.260000000
0.393000000	949.500000000	901.200000000
0.393250000	846.120000000	797.110000000
0.393500000	739.280000000	688.520000000
0.393750000	629.710000000	577.950000000
0.394000000	517.020000000	464.100000000
0.394250000	402.500000000	350.220000000
0.394500000	285.490000000	232.320000000
0.394750000	165.930000000	113.710000000
0.395000000	46.590000000	-6.660000000
0.395250000	-72.560000000	-124.950000000
0.395500000	-190.500000000	-242.570000000
0.395750000	-308.450000000	-360.960000000
0.396000000	-428.230000000	-480.240000000
0.396250000	-544.830000000	-593.060000000
0.396500000	-654.760000000	-701.100000000
0.396750000	-761.480000000	-805.630000000
0.397000000	-864.220000000	-906.080000000
0.397250000	-962.700000000	-1003.050000000
0.397500000	-1057.750000000	-1095.200000000
0.397750000	-1143.130000000	-1173.410000000
0.398000000	-1217.570000000	-1245.070000000
0.398250000	-1283.600000000	-1308.010000000
0.398500000	-1343.760000000	-1364.750000000
0.398750000	-1397.580000000	-1415.900000000
0.399000000	-1444.070000000	-1457.850000000
0.399250000	-1481.490000000	-1491.800000000
0.399500000	-1510.950000000	-1517.050000000
0.399750000	-1532.160000000	-1534.740000000
0.400000000	-1544.850000000	-1543.330000000
0.400250000	-1547.900000000	-1542.160000000
0.400500000	-1541.850000000	-1532.730000000
0.400750000	-1526.790000000	-1512.780000000
0.401000000	-1501.400000000	-1481.980000000
0.401250000	-1464.110000000	-1440.410000000
0.401500000	-1415.860000000	-1387.950000000
0.401750000	-1358.450000000	-1327.880000000
0.402000000	-1296.050000000	-1263.870000000
0.402250000	-1227.040000000	-1188.390000000
0.402500000	-1141.560000000	-1097.800000000
0.402750000	-1047.660000000	-1001.730000000
0.403000000	-948.640000000	-900.700000000
0.403250000	-845.170000000	-796.670000000
0.403500000	-738.460000000	-688.790000000
0.403750000	-628.570000000	-577.580000000
0.404000000	-516.510000000	-465.280000000
0.404250000	-401.300000000	-349.890000000
0.404500000	-284.610000000	-231.580000000
0.404750000	-164.090000000	-110.290000000
0.405000000	-43.370000000	8.470000000
0.405250000	75.320000000	126.330000000
0.405500000	192.800000000	243.430000000
0.405750000	312.170000000	363.730000000
0.406000000	431.460000000	482.290000000
0.406250000	547.520000000	596.120000000
0.406500000	658.450000000	703.790000000
0.406750000	764.290000000	807.930000000
0.407000000	866.430000000	908.050000000
0.407250000	965.370000000	1005.310000000
0.407500000	1060.000000000	1094.900000000
0.407750000	1144.140000000	1174.080000000
0.408000000	1218.840000000	1245.980000000
0.408250000	1284.930000000	1308.100000000
0.408500000	1344.050000000	1364.090000000
0.408750000	1397.710000000	1414.350000000
0.409000000	1444.720000000	1457.770000000
0.409250000	1482.020000000	1491.390000000
0.409500000	1511.040000000	1515.970000000
0.409750000	1531.940000000	1534.120000000
0.410000000	1544.580000000	1541.770000000
0.410250000	1547.690000000	1541.050000000
0.410500000	1541.430000000	1530.810000000
0.410750000	1525.850000000	1511.570000000
0.411000000	1500.280000000	1480.800000000
0.411250000	1463.110000000	1438.560000000
0.411500000	1414.060000000	1385.120000000
0.411750000	1356.310000000	1325.400000000
0.412000000	1295.700000000	1262.540000000
0.412250000	1228.140000000	1189.630000000
0.412500000	1145.930000000	1103.330000000
0.412750000	1054.520000000	1009.300000000
0.413000000	957.130000000	910.450000000
0.413250000	855.810000000	807.420000000
0.413500000	750.640000000	701.320000000
0.413750000	642.270000000	592.020000000
0.414000000	532.100000000	480.710000000
0.414250000	419.630000000	367.850000000
0.414500000	304.210000000	251.080000000
0.414750000	187.180000000	134.610000000
0.415000000	68.780000000	15.820000000
0.415250000	-50.090000000	-102.690000000
0.415500000	-167.230000000	-219.440000000
0.415750000	-285.060000000	-337.720000000
0.416000000	-405.600000000	-456.820000000
0.416250000	-522.370000000	-570.670000000
0.416500000	-633.550000000	-680.770000000
0.416750000	-741.020000000	-785.000000000
0.417000000	-843.710000000	-887.030000000
0.417250000	-942.890000000	-984.020000000
0.417500000	-1038.340000000	-1074.410000000
0.417750000	-1123.420000000	-1155.090000000
0.418000000	-1199.980000000	-1228.940000000
0.418250000	-1267.870000000	-1291.740000000
0.418500000	-1328.730000000	-1350.310000000
0.418750000	-1382.200000000	-1400.490000000
0.419000000	-1429.700000000	-1443.790000000
0.419250000	-1467.440000000	-1477.460000000
0.419500000	-1497.020000000	-1504.290000000
0.419750000	-1518.620000000	-1521.400000000
0.420000000	-1531.540000000	-1531.080000000
0.420250000	-1535.850000000	-1530.360000000
0.420500000	-1530.790000000	-1521.760000000
0.420750000	-1516.090000000	-1502.590000000
0.421000000	-1491.130000000	-1473.210000000
0.421250000	-1455.230000000	-1431.350000000
0.421500000	-1407.910000000	-1380.180000000
0.421750000	-1351.100000000	-1321.270000000
0.422000000	-1288.940000000	-1256.920000000
0.422250000	-1220.150000000	-1181.710000000
0.422500000	-1136.560000000	-1093.790000000
0.422750000	-1044.370000000	-999.450000000
0.423000000	-946.480000000	-900.050000000
0.423250000	-843.320000000	-794.030000000
0.423500000	-736.830000000	-688.060000000
0.423750000	-627.950000000	-577.380000000
0.424000000	-515.760000000	-464.610000000
0.424250000	-401.480000000	-349.360000000
0.424500000	-285.480000000	-233.180000000
0.424750000	-166.230000000	-113.090000000
0.425000000	-46.870000000	5.180000000
0.425250000	71.370000000	124.340000000
0.425500000	188.920000000	239.120000000
0.425750000	306.780000000	358.660000000
0.426000000	425.820000000	476.880000000
0.426250000	542.580000000	590.340000000
0.426500000	652.270000000	697.710000000
0.426750000	758.230000000	802.280000000
0.427000000	860.780000000	901.880000000
0.427250000	958.720000000	997.810000000
0.427500000	1051.960000000	1086.410000000
0.427750000	1136.000000000	1165.940000000
0.428000000	1210.430000000	1236.710000000
0.428250000	1276.330000000	1299.600000000
0.428500000	1336.350000000	1355.720000000
0.428750000	1389.390000000	1406.910000000
0.429000000	1435.850000000	1449.340000000
0.429250000	1473.790000000	1483.390000000
0.429500000	1503.270000000	1509.180000000
0.429750000	1524.840000000	1527.970000000
0.430000000	1538.060000000	1535.350000000
0.430250000	1541.590000000	1535.360000000
0.430500000	1536.100000000	1526.830000000
0.430750000	1521.780000000	1507.500000000
0.431000000	1495.650000000	1476.430000000
0.431250000	1459.530000000	1435.820000000
0.431500000	1412.820000000	1384.200000000
0.431750000	1355.360000000	1324.170000000
0.432000000	1292.700000000	1259.340000000
0.432250000	1224.280000000	1185.800000000
0.432500000	1140.050000000	1095.910000000
0.432750000	1046.980000000	1001.570000000
0.433000000	948.960000000	901.560000000
0.433250000	846.260000000	796.990000000
0.433500000	739.650000000	689.750000000
0.433750000	630.270000000	579.350000000
0.434000000	518.820000000	466.900000000
0.434250000	404.930000000	353.150000000
0.434500000	287.970000000	234.070000000
0.434750000	169.410000000	115.490000000
0.435000000	49.780000000	-2.760000000
0.435250000	-69.010000000	-121.610000000
0.435500000	-185.950000000	-237.530000000
0.435750000	-304.190000000	-355.540000000
0.436000000	-423.220000000	-474.330000000
0.436250000	-538.860000000	-587.420000000
0.436500000	-649.560000000	-695.870000000
0.436750000	-755.550000000	-799.390000000
0.437000000	-857.510000000	-900.040000000
0.437250000	-956.390000000	-996.350000000
0.437500000	-1050.130000000	-1084.790000000
0.437750000	-1133.340000000	-1164.640000000
0.438000000	-1209.000000000	-1235.910000000
0.438250000	-1274.980000000	-1298.710000000
0.438500000	-1334.170000000	-1355.850000000
0.438750000	-1387.980000000	-1405.490000000
0.439000000	-1434.670000000	-1448.360000000
0.439250000	-1471.420000000	-1481.620000000
0.439500000	-1501.400000000	-1508.930000000
0.439750000	-1523.060000000	-1525.800000000
0.440000000	-1535.430000000	-1534.180000000
0.440250000	-1539.380000000	-1533.410000000
0.440500000	-1533.760000000	-1524.230000000
0.440750000	-1518.430000000	-1505.250000000
0.441000000	-1493.240000000	-1474.680000000
0.441250000	-1456.670000000	-1432.250000000
0.441500000	-1408.720000000	-1381.220000000
0.441750000	-1352.010000000	-1321.200000000
0.442000000	-1289.470000000	-1256.490000000
0.442250000	-1219.950000000	-1182.210000000
0.442500000	-1136.120000000	-1093.350000000
0.442750000	-1043.560000000	-998.200000000
0.443000000	-945.170000000	-898.790000000
0.443250000	-842.490000000	-793.250000000
0.443500000	-735.750000000	-686.300000000
0.443750000	-626.650000000	-576.370000000
0.444000000	-514.610000000	-462.990000000
0.444250000	-400.340000000	-348.820000000
0.444500000	-283.510000000	-231.830000000
0.444750000	-164.520000000	-111.730000000
0.445000000	-45.240000000	6.710000000
0.445250000	73.670000000	124.710000000
0.445500000	190.570000000	240.580000000
0.445750000	308.780000000	360.120000000
0.446000000	428.310000000	478.210000000
0.446250000	543.750000000	590.950000000
0.446500000	652.980000000	699.010000000
0.446750000	759.470000000	802.570000000
0.447000000	860.880000000	902.620000000
0.447250000	958.580000000	997.300000000
0.447500000	1052.500000000	1087.230000000
0.447750000	1135.400000000	1165.300000000
0.448000000	1209.290000000	1236.100000000
0.448250000	1275.390000000	1297.950000000
0.448500000	1334.800000000	1354.610000000
0.448750000	1387.600000000	1404.550000000
0.449000000	1433.750000000	1446.610000000
0.449250000	1470.870000000	1480.070000000
0.449500000	1499.890000000	1506.160000000
0.449750000	1521.390000000	1523.650000000
0.450000000	1533.970000000	1532.040000000
0.450250000	1537.140000000	1530.660000000
0.450500000	1531.430000000	1520.670000000
0.450750000	1516.780000000	1502.370000000
0.451000000	1490.280000000	1471.110000000
0.451250000	1453.590000000	1429.550000000
0.451500000	1405.540000000	1376.170000000
0.451750000	1347.470000000	1316.420000000
0.452000000	1285.100000000	1251.390000000
0.452250000	1216.380000000	1177.570000000
0.452500000	1131.700000000	1087.400000000
0.452750000	1038.620000000	992.420000000
0.453000000	940.350000000	892.060000000
0.453250000	837.240000000	788.310000000
0.453500000	730.950000000	680.990000000
0.453750000	621.160000000	569.790000000
0.454000000	509.340000000	457.930000000
0.454250000	395.900000000	343.220000000
0.454500000	279.430000000	226.720000000
0.454750000	160.700000000	108.200000000
0.455000000	42.410000000	-9.810000000
0.455250000	-75.620000000	-127.410000000
0.455500000	-193.060000000	-244.890000000
0.455750000	-311.030000000	-363.180000000
0.456000000	-429.900000000	-480.850000000
0.456250000	-545.640000000	-594.030000000
0.456500000	-654.880000000	-701.050000000
0.456750000	-760.510000000	-804.130000000
0.457000000	-862.900000000	-904.390000000
0.457250000	-960.370000000	-1000.740000000
0.457500000	-1054.020000000	-1090.180000000
0.457750000	-1137.450000000	-1168.090000000
0.458000000	-1211.330000000	-1238.780000000
0.458250000	-1276.900000000	-1299.880000000
0.458500000	-1336.390000000	-1356.870000000
0.458750000	-1389.530000000	-1406.710000000
0.459000000	-1435.280000000	-1449.280000000
0.459250000	-1472.510000000	-1482.450000000
0.459500000	-1501.760000000	-1508.860000000
0.459750000	-1522.480000000	-1524.630000000
0.460000000	-1534.740000000	-1533.670000000
0.460250000	-1538.530000000	-1532.740000000
0.460500000	-1532.430000000	-1523.010000000
0.460750000	-1516.850000000	-1502.900000000
0.461000000	-1491.250000000	-1472.360000000
0.461250000	-1454.240000000	-1430.510000000
0.461500000	-1405.700000000	-1377.700000000
0.461750000	-1348.420000000	-1317.850000000
0.462000000	-1285.860000000	-1253.070000000
0.462250000	-1216.640000000	-1177.560000000
0.462500000	-1132.060000000	-1088.610000000
0.462750000	-1039.170000000	-993.800000000
0.463000000	-940.790000000	-894.030000000
0.463250000	-837.770000000	-788.640000000
0.463500000	-730.750000000	-680.830000000
0.463750000	-622.270000000	-571.610000000
0.464000000	-510.120000000	-458.920000000
0.464250000	-395.580000000	-344.950000000
0.464500000	-279.710000000	-227.360000000
0.464750000	-160.980000000	-107.980000000
0.465000000	-41.010000000	11.330000000
0.465250000	77.470000000	129.160000000
0.465500000	194.100000000	244.920000000
0.465750000	312.640000000	364.280000000
0.466000000	431.570000000	481.950000000
0.466250000	546.680000000	594.340000000
0.466500000	656.390000000	701.170000000
0.466750000	761.720000000	804.900000000
0.467000000	863.170000000	903.870000000
0.467250000	961.340000000	999.600000000
0.467500000	1054.550000000	1088.860000000
0.467750000	1137.220000000	1167.610000000
0.468000000	1211.680000000	1238.080000000
0.468250000	1277.000000000	1300.520000000
0.468500000	1336.190000000	1356.040000000
0.468750000	1389.140000000	1406.400000000
0.469000000	1435.140000000	1447.540000000
0.469250000	1472.020000000	1481.260000000
0.469500000	1501.430000000	1506.990000000
0.469750000	1521.940000000	1524.110000000
0.470000000	1534.080000000	1531.240000000
0.470250000	1537.460000000	1530.290000000
0.470500000	1531.120000000	1520.730000000
0.470750000	1515.870000000	1501.110000000
0.471000000	1489.820000000	1470.350000000
0.471250000	1452.850000000	1428.950000000
0.471500000	1404.760000000	1376.280000000
0.471750000	1347.320000000	1316.470000000
0.472000000	1284.830000000	1251.420000000
0.472250000	1215.290000000	1176.120000000
0.472500000	1130.290000000	1086.160000000
0.472750000	1037.410000000	991.260000000
0.473000000	938.580000000	890.580000000
0.473250000	835.820000000	786.770000000
0.473500000	729.520000000	679.370000000
0.473750000	620.010000000	569.820000000
0.474000000	508.040000000	456.650000000
0.474250000	394.220000000	341.530000000
0.474500000	277.350000000	224.860000000
0.474750000	159.050000000	106.060000000
0.475000000	39.870000000	-12.450000000
0.475250000	-79.090000000	-131.010000000
0.475500000	-195.630000000	-246.860000000
0.475750000	-313.720000000	-365.460000000
0.476000000	-433.200000000	-483.190000000
0.476250000	-547.520000000	-595.740000000
0.476500000	-656.880000000	-703.610000000
0.476750000	-763.170000000	-806.420000000
0.477000000	-864.310000000	-906.110000000
0.477250000	-962.190000000	-1001.350000000
0.477500000	-1056.280000000	-1091.890000000
0.477750000	-1138.800000000	-1169.670000000
0.478000000	-1212.880000000	-1240.840000000
0.478250000	-1278.830000000	-1302.530000000
0.478500000	-1337.820000000	-1358.130000000
0.478750000	-1390.280000000	-1408.030000000
0.479000000	-1436.580000000	-1450.310000000
0.479250000	-1472.860000000	-1482.020000000
0.479500000	-1501.500000000	-1508.100000000
0.479750000	-1522.330000000	-1524.350000000
0.480000000	-1534.020000000	-1532.110000000
0.480250000	-1537.000000000	-1530.740000000
0.480500000	-1530.900000000	-1521.710000000
0.480750000	-1514.960000000	-1501.460000000
0.481000000	-1488.490000000	-1469.840000000
0.481250000	-1451.320000000	-1427.900000000
0.481500000	-1402.800000000	-1374.320000000
0.481750000	-1344.860000000	-1314.770000000
0.482000000	-1282.090000000	-1249.480000000
0.482250000	-1212.260000000	-1173.250000000
0.482500000	-1127.240000000	-1084.320000000
0.482750000	-1034.440000000	-988.360000000
0.483000000	-935.570000000	-889.310000000
0.483250000	-832.310000000	-784.120000000
0.483500000	-725.530000000	-676.010000000
0.483750000	-616.030000000	-565.460000000
0.484000000	-503.670000000	-452.740000000
0.484250000	-389.590000000	-337.880000000
0.484500000	-272.630000000	-220.640000000
0.484750000	-153.980000000	-101.200000000
0.485000000	-35.660000000	16.610000000
0.485250000	83.130000000	135.490000000
0.485500000	200.290000000	251.060000000
0.485750000	318.350000000	370.840000000
0.486000000	437.750000000	487.230000000
0.486250000	552.490000000	599.620000000
0.486500000	660.950000000	706.800000000
0.486750000	766.480000000	809.780000000
0.487000000	868.050000000	908.290000000
0.487250000	964.970000000	1005.310000000
0.487500000	1058.620000000	1092.930000000
0.487750000	1141.240000000	1171.170000000
0.488000000	1214.610000000	1240.840000000
0.488250000	1279.810000000	1302.570000000
0.488500000	1338.640000000	1358.380000000
0.488750000	1390.790000000	1408.520000000
0.489000000	1436.610000000	1449.370000000
0.489250000	1473.000000000	1482.080000000
0.489500000	1501.570000000	1507.440000000
0.489750000	1522.200000000	1523.760000000
0.490000000	1533.810000000	1531.160000000
0.490250000	1536.350000000	1530.360000000
0.490500000	1529.930000000	1519.090000000
0.490750000	1514.400000000	1499.580000000
0.491000000	1487.650000000	1468.160000000
0.491250000	1449.770000000	1425.720000000
0.491500000	1400.890000000	1371.900000000
0.491750000	1343.010000000	1311.650000000
0.492000000	1280.280000000	1246.350000000
0.492250000	1210.220000000	1170.830000000
0.492500000	1124.860000000	1080.780000000
0.492750000	1031.940000000	985.890000000
0.493000000	933.340000000	885.380000000
0.493250000	830.320000000	781.550000000
0.493500000	723.660000000	673.860000000
0.493750000	614.800000000	563.940000000
0.494000000	502.220000000	450.920000000
0.494250000	388.530000000	336.240000000
0.494500000	272.030000000	218.410000000
0.494750000	153.060000000	99.540000000
0.495000000	34.250000000	-18.230000000
0.495250000	-83.660000000	-135.400000000
0.495500000	-200.560000000	-251.080000000
0.495750000	-318.770000000	-370.740000000
0.496000000	-437.260000000	-488.030000000
0.496250000	-552.500000000	-600.430000000
0.496500000	-661.410000000	-707.090000000
0.496750000	-766.500000000	-810.970000000
0.497000000	-868.580000000	-910.150000000
0.497250000	-965.800000000	-1004.980000000
0.497500000	-1059.110000000	-1094.870000000
0.497750000	-1142.130000000	-1172.460000000
0.498000000	-1215.470000000	-1242.530000000
0.498250000	-1280.400000000	-1303.630000000
0.498500000	-1339.490000000	-1359.760000000
0.498750000	-1391.770000000	-1409.150000000
0.499000000	-1437.080000000	-1450.660000000
0.499250000	-1473.730000000	-1482.690000000
0.499500000	-1502.150000000	-1508.730000000
[truncated: 118,001 more rows]
