# Supplementary material for: Anti-vibration method for sensing ring of fiber optical current transformer integrating structural design and adaptive signal processing
Source: PLoS One. 2026 Feb 27;21(2):e0341890. doi: 10.1371/journal.pone.0341890 (PMC12948120; doi:10.1371/journal.pone.0341890)
Supplement: S1 Data — (ZIP) [file pone.0341890.s001.zip › Sinusoidal vibration/2G-10Hz/2024-11-15_11-18-23_CH2_Wav_2410010+2g10Hz-01.csv]

ʱ��/s ��׼����/A ��������/A
0	1145.87	1110.63
0.00025	1064.7	1025.19
0.0005	976.53	934.64
0.00075	883.27	840.16
0.001	786.07	741.2
0.00125	685.46	639.57
0.0015	582.36	535.66
0.00175	477.08	429.31
0.002	370.06	322.49
0.00225	261.32	211.52
0.0025	149.6	99.36
0.00275	36.25	-12.67
0.003	-75.52	-124.14
0.00325	-185.39	-233.57
0.0035	-295.69	-345.56
0.00375	-408.71	-458.89
0.004	-519.69	-565.97
0.00425	-624.44	-670.13
0.0045	-725.63	-769.73
0.00475	-823.33	-865.56
0.005	-917.7	-957.31
0.00525	-1007.86	-1043.9
0.0055	-1087.8	-1118.99
0.00575	-1157.49	-1185.76
0.006	-1219.16	-1242.86
0.00625	-1273.91	-1294.12
0.0065	-1322.07	-1340.49
0.00675	-1364.42	-1379.46
0.007	-1398.56	-1410.19
0.00725	-1425.59	-1433.4
0.0075	-1444.63	-1449.1
0.00775	-1455.28	-1455.73
0.008	-1457.56	-1454.79
0.00825	-1451.48	-1444.97
0.0085	-1436.45	-1425.95
0.00875	-1411.17	-1396.07
0.009	-1375.25	-1355.14
0.00925	-1328.93	-1304.33
0.0095	-1273.63	-1246.71
0.00975	-1213.14	-1184.29
0.01	-1146.71	-1112.19
0.01025	-1066.3	-1028.38
0.0105	-978.56	-938
0.01075	-885.87	-843.36
0.011	-788.57	-744.91
0.01125	-687.91	-642.65
0.0115	-585.22	-539
0.01175	-480.53	-433.16
0.012	-373.11	-325.83
0.01225	-263.76	-215.09
0.0125	-151.62	-101.85
0.01275	-38.44	11.2
0.013	73.42	122.72
0.01325	184.4	232.8
0.0135	295.44	344.37
0.01375	407.61	457.3
0.014	517.69	564.91
0.01425	623.38	668.41
0.0145	725.07	767.2
0.01475	822.27	862.56
0.015	915.37	955.64
0.01525	1005.72	1042.59
0.0155	1086.78	1117.12
0.01575	1156.35	1183.36
0.016	1217.25	1240.94
0.01625	1271.77	1292.84
0.0165	1320.65	1339.78
0.01675	1364.64	1378.24
0.017	1398.45	1409
0.01725	1425.32	1433.3
0.0175	1444.91	1449.07
0.01775	1455.84	1455.95
0.018	1458.02	1454.32
0.01825	1451.75	1444.23
0.0185	1437.13	1426.57
0.01875	1412.62	1396.88
0.019	1376.97	1356.26
0.01925	1330.57	1305.43
0.0195	1275.35	1247.67
0.01975	1215.18	1185.87
0.02	1149.58	1114.3
0.02025	1069.13	1029.88
0.0205	981.13	940.73
0.02075	888.6	845.38
0.021	791.76	746.46
0.02125	691.32	644.98
0.0215	588.35	541.71
0.02175	483.4	435.97
0.022	376.77	328.17
0.02225	267.76	218.28
0.0225	155.52	105.19
0.02275	42.42	-7.43
0.023	-68.76	-117.59
0.02325	-178.68	-227.63
0.0235	-289.36	-338.94
0.02375	-401.79	-449.63
0.024	-511.13	-558.06
0.02425	-616.14	-661.84
0.0245	-717.78	-760.98
0.02475	-816.16	-857.99
0.025	-910.46	-949.77
0.02525	-1000.4	-1037.93
0.0255	-1081.5	-1113.5
0.02575	-1151.96	-1179.81
0.026	-1213.9	-1237.98
0.02625	-1268.49	-1289.13
0.0265	-1317.43	-1336.68
0.02675	-1360.7	-1375.43
0.027	-1395.78	-1407.35
0.02725	-1422.64	-1430.68
0.0275	-1441.9	-1447.23
0.02775	-1453.23	-1454.88
0.028	-1456.39	-1454.44
0.02825	-1450.75	-1444.47
0.0285	-1436.25	-1425.97
0.02875	-1411.88	-1396.45
0.029	-1376.59	-1356.96
0.02925	-1330.63	-1306.81
0.0295	-1275.75	-1249.08
0.02975	-1215.66	-1187.67
0.03	-1150.08	-1116.5
0.03025	-1070.31	-1031.86
0.0305	-982.61	-940.89
0.03075	-889.82	-846.92
0.031	-792.75	-748.99
0.03125	-692.28	-646.67
0.0315	-589.45	-542.63
0.03175	-484.25	-436.53
0.032	-377.02	-329.79
0.03225	-268.05	-219.03
0.0325	-156.18	-106.14
0.03275	-43.05	6.57
0.033	69.02	116.45
0.03325	179.68	227.23
0.0335	290.13	339.06
0.03375	401.82	450.3
0.034	511.48	557.75
0.03425	617.41	662.01
0.0345	718.65	761.56
0.03475	815.92	856.7
0.035	910.02	949.5
0.03525	1001.18	1037.4
0.0355	1082.44	1113.94
0.03575	1152.52	1180.83
0.036	1214.37	1238.6
0.03625	1269.5	1289.63
0.0365	1318.29	1337.17
0.03675	1361.82	1376.48
0.037	1396.85	1408.16
0.03725	1424.59	1432.57
0.0375	1444.33	1448.82
0.03775	1455.59	1456.05
0.038	1458.39	1455.31
0.03825	1452.65	1446.19
0.0385	1438.37	1427.75
0.03875	1414.41	1398.31
0.039	1379.35	1358.86
0.03925	1333.23	1308.37
0.0395	1278.06	1250.8
0.03975	1218.09	1188.88
0.04	1152.63	1118.31
0.04025	1072.51	1034.19
0.0405	985.2	944.09
0.04075	892.92	849.62
0.041	796.01	750.61
0.04125	695.58	650.19
0.0415	593.05	546.74
0.04175	488.48	441.54
0.042	381.56	333.44
0.04225	272.51	222.07
0.0425	160.26	109.93
0.04275	46.83	-2.94
0.043	-64.91	-114.69
0.04325	-175.58	-224.36
0.0435	-286.08	-334.73
0.04375	-397.75	-445.55
0.044	-506.72	-554.31
0.04425	-612.71	-658.64
0.0445	-715.12	-758.64
0.04475	-813.05	-854.33
0.045	-906.9	-947.11
0.04525	-997.43	-1035.25
0.0455	-1080.02	-1111.29
0.04575	-1151.42	-1179.71
0.046	-1213.24	-1237.11
0.04625	-1268.17	-1290.18
0.0465	-1317.27	-1336.69
0.04675	-1360.98	-1376.14
0.047	-1396.17	-1408.2
0.04725	-1423.51	-1432.72
0.0475	-1443.4	-1448.63
0.04775	-1455.05	-1456.4
0.048	-1458.23	-1455.72
0.04825	-1452.77	-1446.82
0.0485	-1438.63	-1428.41
0.04875	-1414.89	-1400.15
0.049	-1380.28	-1359.72
0.04925	-1334.86	-1311.04
0.0495	-1279.95	-1253.62
0.04975	-1219.87	-1191.43
0.05	-1154.59	-1120.74
0.05025	-1075.17	-1036.87
0.0505	-987.68	-946.79
0.05075	-895.29	-853.43
0.051	-798.64	-754.22
0.05125	-698.07	-652.64
0.0515	-595.04	-548.66
0.05175	-490.03	-443.57
0.052	-382.87	-335.65
0.05225	-274	-224.82
0.0525	-161.72	-111.54
0.05275	-47.98	1.09
0.053	64.13	111.88
0.05325	174.31	222.63
0.0535	284.78	333.77
0.05375	397.75	446.7
0.054	508.12	555.26
0.05425	613.5	658.28
0.0545	714.86	758.36
0.05475	813.19	854.46
0.055	907.72	946.78
0.05525	998.11	1035.57
0.0555	1079.67	1111.12
0.05575	1150.67	1178.3
0.056	1213.39	1237.15
0.05625	1268.57	1289.42
0.0565	1317.58	1335.64
0.05675	1361.59	1376.38
0.057	1397.05	1408.94
0.05725	1424.99	1433.34
0.0575	1445.06	1450.34
0.05775	1456.84	1457.53
0.058	1460.07	1457.33
0.05825	1455.03	1447.63
0.0585	1441.01	1430.35
0.05875	1417.11	1401.06
0.059	1382.35	1362.31
0.05925	1337.17	1311.54
0.0595	1282.43	1253.98
0.05975	1222.04	1192.52
0.06	1156.65	1122.99
0.06025	1077.34	1038.66
0.0605	990.26	949.13
0.06075	897.59	854.35
0.061	800.49	756.27
0.06125	700.07	653.64
0.0615	597.4	551.38
0.06175	492.5	444.5
0.062	385.32	337.81
0.06225	276.46	227.73
0.0625	165.06	114.78
0.06275	52.39	2.18
0.063	-59.7	-109.19
0.06325	-170.66	-218.78
0.0635	-280.77	-330.56
0.06375	-392.68	-442.49
0.064	-503.81	-551.15
0.06425	-610.27	-655.58
0.0645	-712.07	-756.26
0.06475	-809.91	-852.75
0.065	-904.47	-944.66
0.06525	-995.77	-1032.71
0.0655	-1078.46	-1110.3
0.06575	-1149.46	-1177.11
0.066	-1211.47	-1236.15
0.06625	-1266.9	-1288.13
0.0665	-1316.38	-1335.42
0.06675	-1360.07	-1374.69
0.067	-1395.19	-1407.62
0.06725	-1422.91	-1432.65
0.0675	-1443.45	-1448.25
0.06775	-1455.49	-1456.57
0.068	-1459.05	-1456.41
0.06825	-1453.97	-1447.72
0.0685	-1440.57	-1430.83
0.06875	-1417.23	-1402.34
0.069	-1382.59	-1362.76
0.06925	-1337.31	-1313.5
0.0695	-1282.97	-1255.63
0.06975	-1223.29	-1194.07
0.07	-1158.09	-1124.66
0.07025	-1079.39	-1040.75
0.0705	-992.21	-951.43
0.07075	-900.19	-857.51
0.071	-803.63	-758.69
0.07125	-703.06	-657.56
0.0715	-600.38	-554.06
0.07175	-495.96	-448.74
0.072	-389.28	-341.03
0.07225	-280.31	-231.87
0.0725	-167.72	-118.23
0.07275	-54.11	-5.19
0.073	57.62	106.92
0.07325	168.41	216.39
0.0735	279.5	327.72
0.07375	391.7	440.87
0.074	502.32	549.78
0.07425	608.45	654.1
0.0745	710.68	754.62
0.07475	809.15	850.5
0.075	902.93	943
0.07525	993.57	1030.71
0.0755	1076.4	1108.05
0.07575	1148.01	1175.37
0.076	1210.43	1234.26
0.07625	1265.43	1286.4
0.0765	1314.89	1333.07
0.07675	1359.84	1374.46
0.077	1395.69	1406.69
0.07725	1423.51	1431.9
0.0775	1443.97	1449.13
0.07775	1456.34	1457.28
0.078	1460.22	1457.59
0.07825	1455.19	1449.38
0.0785	1441.61	1431.11
0.07875	1418.83	1403.72
0.079	1384.95	1365.18
0.07925	1339.75	1315.41
0.0795	1284.98	1258.23
0.07975	1225.31	1196.25
0.08	1160.58	1127.12
0.08025	1082.23	1043.56
0.0805	994.95	953.39
0.08075	902.77	859.74
0.081	806.42	761.36
0.08125	706.49	660.27
0.0815	604.05	557.39
0.08175	499.25	451.57
0.082	392.46	344.92
0.08225	284.28	234.72
0.0825	172.43	121.93
0.08275	58.51	9.79
0.083	-53.74	-102.19
0.08325	-163.79	-212.6
0.0835	-273.57	-323.63
0.08375	-386.08	-436.01
0.084	-497.85	-544.47
0.08425	-604	-649.27
0.0845	-705.84	-749.69
0.08475	-804.64	-846.63
0.085	-899.89	-939.66
0.08525	-990.63	-1027.98
0.0855	-1073.25	-1105.53
0.08575	-1145.19	-1173.28
0.086	-1208.27	-1233.29
0.08625	-1264.1	-1285.79
0.0865	-1313.27	-1332.28
0.08675	-1357.07	-1373.31
0.087	-1393.24	-1405.74
0.08725	-1421.49	-1430.38
0.0875	-1442.01	-1446.98
0.08775	-1454.18	-1455.44
0.088	-1458.32	-1456.5
0.08825	-1453.9	-1448.34
0.0885	-1440.63	-1430.56
0.08875	-1417.6	-1402.65
0.089	-1383.81	-1364.37
0.08925	-1339.42	-1315.77
0.0895	-1285.25	-1259.39
0.08975	-1225.42	-1197.99
0.09	-1161.14	-1128.46
0.09025	-1083.66	-1044.95
0.0905	-996.75	-956.17
0.09075	-904.75	-861.88
0.091	-808	-763.82
0.09125	-707.57	-661.75
0.0915	-604.98	-558.81
0.09175	-500.21	-452.66
0.092	-392.86	-345.29
0.09225	-284.03	-235.86
0.0925	-172.64	-122.55
0.09275	-59.81	-10.14
0.093	52.48	101.11
0.09325	163.5	210.83
0.0935	273.85	322.77
0.09375	385.6	435.39
0.094	497.09	543.92
0.09425	604.07	648.8
0.0945	706.01	748.49
0.09475	803.79	845.09
0.095	898.08	938.52
0.09525	989.62	1027.28
0.0955	1072.83	1104.21
0.09575	1144.18	1172.38
0.096	1206.73	1230.62
0.09625	1262.57	1284.02
0.0965	1312.57	1331.31
0.09675	1357.58	1371.92
0.097	1392.94	1405.1
0.09725	1421.3	1430.46
0.0975	1442.47	1447.99
0.09775	1454.89	1456.4
0.098	1458.64	1456.83
0.09825	1454.35	1448.12
0.0985	1441.72	1432.09
0.09875	1419.19	1403.53
0.099	1385.4	1366.2
0.09925	1341.11	1317.1
0.0995	1287.22	1260.58
0.09975	1227.41	1198.93
0.1	1162.88	1130.04
0.10025	1085.11	1046.87
0.1005	998.42	957.66
0.10075	906.76	863.6
0.101	810.46	765.46
0.10125	710.24	665.01
0.1015	607.83	561.52
0.10175	503.75	455.28
0.102	397.03	348.94
0.10225	288.15	238.06
0.1025	176.14	126.83
0.10275	63.03	13.51
0.103	-48.56	-98.35
0.10325	-159.28	-207.82
0.1035	-269.8	-318.76
0.10375	-381.73	-430.95
0.104	-492.34	-539.6
0.10425	-598.63	-645.09
0.1045	-701.43	-744.63
0.10475	-800.26	-842.03
0.105	-894.73	-935.32
0.10525	-985.47	-1024.52
0.1055	-1069.6	-1102.66
0.10575	-1141.97	-1169.98
0.106	-1205.22	-1230.03
0.10625	-1260.71	-1282.84
0.1065	-1310.4	-1329.83
0.10675	-1355.34	-1370.49
0.107	-1392	-1403.78
0.10725	-1419.62	-1429.03
0.1075	-1440.67	-1446.59
0.10775	-1453.74	-1455.96
0.108	-1458.37	-1456.63
0.10825	-1454.17	-1448.18
0.1085	-1441.4	-1431.79
0.10875	-1419.19	-1404.4
0.109	-1385.88	-1366.25
0.10925	-1341.89	-1318.29
0.1095	-1288.32	-1261.87
0.10975	-1228.77	-1200.65
0.11	-1164.6	-1131.65
0.11025	-1087.79	-1049.14
0.1105	-1001.02	-960.19
0.11075	-909.23	-867.47
0.111	-813.24	-769.02
0.11125	-713.49	-667.99
0.1115	-610.94	-564.82
0.11175	-506.3	-459.58
0.112	-399.58	-352.64
0.11225	-291.19	-242.77
0.1125	-179.31	-128.75
0.11275	-65.49	-15.74
0.113	46.95	95.89
0.11325	157.65	205.55
0.1135	267.48	315.63
0.11375	379.6	428.77
0.114	490.59	537.36
0.11425	597.28	641.19
0.1145	698.88	742.41
0.11475	797.36	839.52
0.115	892.5	932.46
0.11525	984.03	1020.9
0.1155	1067.5	1100.48
0.11575	1139.42	1166.96
0.116	1202.89	1226.84
0.11625	1259.14	1280.27
0.1165	1308.93	1328.2
0.11675	1353.66	1369.44
0.117	1390.42	1403.18
0.11725	1419.2	1427.8
0.1175	1440.65	1445.71
0.11775	1453.52	1455.41
0.118	1458.03	1456.15
0.11825	1454.1	1447.86
0.1185	1441.61	1431.52
0.11875	1419.83	1404.98
0.119	1386.89	1367.97
0.11925	1342.89	1319.03
0.1195	1289.07	1262.07
0.11975	1229.6	1200.4
0.12	1165.2	1132.94
0.12025	1088.71	1050.65
0.1205	1002.19	962.01
0.12075	910.69	867.4
0.121	814.27	769.67
0.12125	714.19	668.83
0.1215	611.92	565.23
0.12175	507.47	459.81
0.122	400.57	353.01
0.12225	292.12	243.59
0.1225	180.85	131.37
0.12275	68.17	18.19
0.123	-43.7	-93.1
0.12325	-154.6	-202.76
0.1235	-264.75	-313.75
0.12375	-376.2	-425.32
0.124	-486.47	-534.55
0.12425	-593.72	-639.57
0.1245	-696.66	-740.1
0.12475	-795.22	-837.22
0.125	-889.83	-930.59
0.12525	-981.13	-1019.58
0.1255	-1066.05	-1098.44
0.12575	-1138.75	-1166.21
0.126	-1201.78	-1227.17
0.12625	-1257.66	-1279.34
0.1265	-1308.12	-1327.26
0.12675	-1352.96	-1368.68
0.127	-1389.64	-1402.73
0.12725	-1418.17	-1428.06
0.1275	-1439.6	-1445.19
0.12775	-1452.8	-1455.01
0.128	-1457.81	-1456.35
0.12825	-1454.28	-1448.9
0.1285	-1441.76	-1431.85
0.12875	-1419.9	-1405.51
0.129	-1387.27	-1368.72
0.12925	-1343.65	-1319.99
0.1295	-1290.01	-1262.99
0.12975	-1230.6	-1202.18
0.13	-1167.03	-1135.36
0.13025	-1090.72	-1052.62
0.1305	-1004.08	-963.22
0.13075	-912.93	-870.74
0.131	-816.92	-773.11
0.13125	-716.72	-671.43
0.1315	-614.15	-568.56
0.13175	-509.8	-462.94
0.132	-403.16	-356.1
0.13225	-295.02	-245.68
0.1325	-183.31	-133.76
0.13275	-69.79	-20.53
0.133	42.47	91.45
0.13325	152.91	201.7
0.1335	262.85	311.36
0.13375	375.31	423.72
0.134	486.07	532.78
0.13425	592.41	637.74
0.1345	694.56	738.66
0.13475	793.85	836.18
0.135	889.11	928.81
0.13525	980.08	1017.6
0.1355	1063.99	1096.44
0.13575	1136.84	1165.22
0.136	1201.08	1224.63
0.13625	1257.41	1278.83
0.1365	1307.12	1325.81
0.13675	1352.73	1367.73
0.137	1389.47	1401.69
0.13725	1418.76	1428.21
0.1375	1440.6	1445.43
0.13775	1453.86	1456.03
0.138	1458.55	1456.75
0.13825	1455.08	1449.16
0.1385	1442.99	1433.55
0.13875	1421.39	1406.65
0.139	1388.92	1369.65
0.13925	1346.18	1322.67
0.1395	1292.98	1265.69
0.13975	1233.51	1205.01
0.14	1169.53	1138.02
0.14025	1093.89	1055.42
0.1405	1007.53	966.56
0.14075	916.13	873.94
0.141	820.1	776
0.14125	720.47	674.42
0.1415	618.58	572.1
0.14175	514.37	466.38
0.142	407.48	360.26
0.14225	299.18	251.42
0.1425	188.1	137.76
0.14275	74.78	23.95
0.143	-38.04	-86.75
0.14325	-149.12	-197.68
0.1435	-258.75	-308.06
0.14375	-370.33	-420.88
0.144	-481.94	-530.73
0.14425	-589.44	-634.87
0.1445	-691.69	-735.25
0.14475	-790.23	-832.63
0.145	-885.5	-926.01
0.14525	-977.54	-1015.94
0.1455	-1062.64	-1095.16
0.14575	-1135.38	-1163.54
0.146	-1199.31	-1224.92
0.14625	-1255.98	-1278.58
0.1465	-1306.7	-1326.55
0.14675	-1351.9	-1368.06
0.147	-1388.65	-1401.38
0.14725	-1417.76	-1427.78
0.1475	-1440	-1445.52
0.14775	-1453.76	-1455.79
0.148	-1458.79	-1457.17
0.14825	-1455.42	-1450.35
0.1485	-1443.7	-1435.1
0.14875	-1422.67	-1408.09
0.149	-1390.16	-1371.07
0.14925	-1347.06	-1323.67
0.1495	-1294.45	-1267.98
0.14975	-1235.42	-1207.59
0.15	-1171.64	-1140.33
0.15025	-1095.95	-1058.45
0.1505	-1009.66	-969.93
0.15075	-919.03	-877.12
0.151	-823.17	-778.7
0.15125	-723.21	-678.24
0.1515	-620.51	-573.63
0.15175	-516.32	-469.62
0.152	-409.83	-362.13
0.15225	-301.37	-252.48
0.1525	-189.48	-139.37
0.15275	-76.76	-27.32
0.153	35.15	84.01
0.15325	146.05	194.93
0.1535	256.83	305
0.15375	368.83	417.81
0.154	480.35	527.43
0.15425	587.56	632.51
0.1545	690.46	733.55
0.15475	789.56	831.1
0.155	883.99	924.59
0.15525	975.27	1013.53
0.1555	1060.77	1093.49
0.15575	1134.15	1161.94
0.156	1198.18	1222.64
0.15625	1254.39	1276.45
0.1565	1304.95	1325.19
0.15675	1350.89	1366.71
0.157	1388.4	1400.37
0.15725	1417.49	1426.88
0.1575	1439.71	1445.44
0.15775	1453.77	1455.37
0.158	1459.39	1456.89
0.15825	1456.1	1450.27
0.1585	1444.23	1434.95
0.15875	1423.62	1409.64
0.159	1391.81	1373.34
0.15925	1348.87	1325.58
0.1595	1295.95	1269.65
0.15975	1237.18	1208.91
0.16	1173.59	1142.74
0.16025	1098.84	1060.91
0.1605	1012.48	972.01
0.16075	921.18	878.29
0.161	825.45	781.1
0.16125	725.95	680.84
0.1615	623.72	577.34
0.16175	519.21	472.14
0.162	412.67	365.13
0.16225	305.02	256.51
0.1625	193.81	144.32
0.16275	80.51	30.46
0.163	-31.77	-79.93
0.16325	-142.03	-190.68
0.1635	-251.92	-301.66
0.16375	-364.21	-413.49
0.164	-476.66	-523.65
0.16425	-583.82	-629.34
0.1645	-686.28	-730.64
0.16475	-785.79	-827.94
0.165	-881.44	-921.89
0.16525	-972.94	-1011.55
0.1655	-1058.07	-1090.89
0.16575	-1131.78	-1160.44
0.166	-1196.59	-1221.79
0.16625	-1253.44	-1275.58
0.1665	-1304.35	-1323.78
0.16675	-1349.04	-1366.25
0.167	-1386.74	-1399.98
0.16725	-1416.41	-1425.77
0.1675	-1438.56	-1444.06
0.16775	-1452.49	-1454.82
0.168	-1458.38	-1457.2
0.16825	-1455.74	-1450.46
0.1685	-1444.2	-1435.38
0.16875	-1423.43	-1409.37
0.169	-1391.86	-1373.77
0.16925	-1349.69	-1326.49
0.1695	-1297.05	-1270.19
0.16975	-1237.98	-1209.47
0.17	-1174.62	-1143.21
0.17025	-1100.46	-1062.67
0.1705	-1014.44	-974.44
0.17075	-923.72	-881.73
0.171	-828.16	-784.79
0.17125	-728.72	-683.36
0.1715	-626.83	-581
0.17175	-522.69	-475.74
0.172	-415.88	-368.75
0.17225	-307.91	-260.04
0.1725	-196.93	-146.81
0.17275	-83.55	-33.43
0.173	29.67	78.11
0.17325	141	188.74
0.1735	250.64	298.91
0.17375	361.94	411.8
0.174	473.89	521
0.17425	581.82	626.95
0.1745	684.31	728.62
0.17475	783.06	824.6
0.175	878.39	918.25
0.17525	970.6	1009.1
0.1755	1056.23	1089
0.17575	1129.6	1157.9
0.176	1194.05	1219.1
0.17625	1251.3	1273.26
0.1765	1302.58	1322.1
0.17675	1348.22	1363.89
0.177	1385.77	1398.8
0.17725	1415.9	1425.44
0.1775	1439.08	1444.82
0.17775	1453.14	1455.04
0.178	1458.73	1457.79
0.17825	1456.2	1451.29
0.1785	1445.3	1436.22
0.17875	1424.95	1410.24
0.179	1393.24	1374.84
0.17925	1351.23	1327.83
0.1795	1299.08	1272.48
0.17975	1240.36	1211.52
0.18	1176.99	1146.21
0.18025	1102.97	1064.54
0.1805	1017.32	977.63
0.18075	926.63	883.84
0.181	831.26	787.36
0.18125	731.62	686.29
0.1815	629.49	583.22
0.18175	525.71	478.47
0.182	419.19	371.67
0.18225	310.83	261.95
0.1825	199.37	150.7
0.18275	86.81	36.14
0.183	-25.33	-73.89
0.18325	-136.36	-185.25
0.1835	-246.71	-295.89
0.18375	-358.35	-407.73
0.184	-470.17	-518.33
0.18425	-577.98	-623.88
0.1845	-681.51	-725.97
0.18475	-781.13	-823.74
0.185	-876.33	-916.94
0.18525	-967.77	-1007.65
0.1855	-1054.31	-1087.52
0.18575	-1128.87	-1157.74
0.186	-1193.51	-1218.47
0.18625	-1250.22	-1272.63
0.1865	-1301.32	-1321.27
0.18675	-1347.23	-1364.45
0.187	-1385.05	-1398.09
0.18725	-1414.82	-1424.74
0.1875	-1437.75	-1444.06
0.18775	-1452.53	-1455.2
0.188	-1458.69	-1457.01
0.18825	-1456.14	-1451.22
0.1885	-1445.28	-1436.55
0.18875	-1425.45	-1412.06
0.189	-1394.32	-1375.41
0.18925	-1352.54	-1330.05
0.1895	-1300.69	-1273.99
0.18975	-1242	-1213.88
0.19	-1179.03	-1148.02
0.19025	-1104.94	-1067.98
0.1905	-1019.86	-979.61
0.19075	-929	-887.43
0.191	-833.89	-789.98
0.19125	-734.38	-688.68
0.1915	-631.81	-585.51
0.19175	-527.36	-480.27
0.192	-421	-373.95
0.19225	-313.34	-264.18
0.1925	-202.24	-152.89
0.19275	-89.19	-40.42
0.193	23.51	72.19
0.19325	134.14	181.94
0.1935	243.99	293.16
0.19375	356.35	405.77
0.194	469.21	516.58
0.19425	576.96	622.43
0.1945	679.29	724.1
0.19475	779.1	820.97
0.195	874.99	915.07
0.19525	966.68	1004.41
0.1955	1052.4	1085.88
0.19575	1126.68	1156.07
0.196	1192.36	1217.7
0.19625	1249.88	1271.15
0.1965	1301.33	1320.77
0.19675	1346.6	1363.68
0.197	1385.32	1398.39
0.19725	1415.65	1425.4
0.1975	1438.71	1445.53
0.19775	1453.25	1455.95
0.198	1459.74	1458.03
0.19825	1457.67	1452.2
0.1985	1446.75	1436.68
0.19875	1426.97	1413.58
0.199	1396.12	1377.92
0.19925	1354.52	1331.4
0.1995	1302.69	1276.42
0.19975	1244.01	1215.56
0.2	1180.74	1150.17
0.20025	1107.59	1070.5
0.2005	1022.32	981.97
0.20075	931.44	888.92
0.201	836	791.56
0.20125	737.04	691.98
0.2015	635.61	589.32
0.20175	531.72	483.87
0.202	425.11	377.62
0.20225	317.33	268.56
0.2025	206.49	156.93
0.20275	93.49	42.62
0.203	-19.44	-68.62
0.20325	-130.8	-179.24
0.2035	-240.47	-288.78
0.20375	-351.55	-401.29
0.204	-464	-512.39
0.20425	-572.49	-618.75
0.2045	-675.72	-719.66
0.20475	-775.05	-818.18
0.205	-870.69	-911.23
0.20525	-963.21	-1001.98
0.2055	-1050.27	-1083.57
0.20575	-1124.86	-1153.76
0.206	-1189.66	-1215.68
0.20625	-1247.22	-1270.19
0.2065	-1298.61	-1318.33
0.20675	-1344.62	-1362.34
0.207	-1383.56	-1396.41
0.20725	-1413.29	-1423.54
0.2075	-1436.58	-1442.18
0.20775	-1451.5	-1454.15
0.208	-1458	-1457.28
0.20825	-1456.13	-1451.49
0.2085	-1445.78	-1437.24
0.20875	-1426.39	-1412.54
0.209	-1395.95	-1377.57
0.20925	-1354.4	-1332.25
0.2095	-1302.75	-1276.25
0.20975	-1244.4	-1216.57
0.21	-1181.44	-1151.94
0.21025	-1108.92	-1071.53
0.2105	-1023.82	-984.06
0.21075	-933.56	-891.41
0.211	-838.81	-794.74
0.21125	-739.45	-693.95
0.2115	-637.52	-591.68
0.21175	-533.77	-486.87
0.212	-427.46	-380.24
0.21225	-319.54	-271.91
0.2125	-208.16	-158.79
0.21275	-95.03	-46.41
0.213	17.41	66.83
0.21325	128.3	175.65
0.2135	238.49	287.58
0.21375	350.33	399.87
0.214	462.31	510.45
0.21425	570.02	615.74
0.2145	673.43	718.28
0.21475	773.78	815.64
0.215	869.22	909.32
0.21525	960.77	999.84
0.2155	1047.67	1080.9
0.21575	1122.9	1151.87
0.216	1188.57	1213.4
0.21625	1245.71	1268.26
0.2165	1297.03	1316.93
0.21675	1343.37	1360.34
0.217	1382.71	1395.18
0.21725	1413.26	1423.07
0.2175	1436.8	1443.64
0.21775	1452	1454.15
0.218	1458.84	1457.39
0.21825	1457.09	1450.97
0.2185	1446.53	1438.23
0.21875	1427.2	1414.4
0.219	1397.32	1379.21
0.21925	1356.56	1333.71
0.2195	1304.93	1277.81
0.21975	1246.33	1218.1
0.22	1183.61	1153.07
0.22025	1111.48	1073.56
0.2205	1025.88	985.86
0.22075	935.55	893.26
0.221	840.61	796.19
0.22125	741.46	695.39
0.2215	639.57	593.42
0.22175	535.47	488.69
0.222	429.05	381.39
0.22225	321.76	272.92
0.2225	211.53	162.66
0.22275	98.74	48.55
0.223	-14.04	-62.41
0.22325	-124.74	-173.92
0.2235	-234.13	-283.18
0.22375	-345.7	-396.13
0.224	-458.54	-505.74
0.22425	-566.87	-613.23
0.2245	-669.76	-714.85
0.22475	-769.74	-813
0.225	-866.25	-907.4
0.22525	-958.57	-997.45
0.2255	-1045.38	-1079.19
0.22575	-1120.34	-1150.24
0.226	-1186.42	-1212.6
0.22625	-1244.79	-1267.02
0.2265	-1296.62	-1315.88
0.22675	-1342.27	-1359.78
0.227	-1380.96	-1394.64
0.22725	-1411.89	-1422.5
0.2275	-1435.51	-1441.86
0.22775	-1450.84	-1453.24
0.228	-1457.92	-1457.52
0.22825	-1456.65	-1452.19
0.2285	-1446.67	-1438.49
0.22875	-1427.55	-1414.4
0.229	-1397.49	-1380.08
0.22925	-1357.1	-1334.02
0.2295	-1306.42	-1280.22
0.22975	-1248.15	-1220.49
0.23	-1185.59	-1155.46
0.23025	-1113.7	-1076.84
0.2305	-1029.37	-989.25
0.23075	-938.89	-896.8
0.231	-844.27	-800.64
0.23125	-745.1	-700.31
0.2315	-643.41	-597.6
0.23175	-539.74	-492.97
0.232	-433.39	-386.93
0.23225	-325.42	-276.98
0.2325	-214.76	-164.57
0.23275	-102.15	-52.13
0.233	10.92	59.71
0.23325	122.64	170.34
0.2335	232.87	280.87
0.23375	344.06	393.81
0.234	456.36	505.03
0.23425	565.17	610.06
0.2345	668.53	712.59
0.23475	768.26	810.16
0.235	863.68	905
0.23525	956.22	995.18
0.2355	1043.94	1077.59
0.23575	1119.39	1148.45
0.236	1184.81	1210.69
0.23625	1242.64	1265.55
0.2365	1295	1314.45
0.23675	1341.69	1358.16
0.237	1380.85	1394.13
0.23725	1411.69	1421.87
0.2375	1435.74	1442.46
0.23775	1451.55	1453.85
0.238	1458.85	1457.64
0.23825	1457.3	1452.09
0.2385	1447.47	1439
0.23875	1429.04	1415.85
0.239	1399.41	1381.22
0.23925	1358.84	1336.82
0.2395	1307.99	1281.6
0.23975	1250.23	1221.7
0.24	1187.82	1157.67
0.24025	1116.18	1078.88
0.2405	1031.35	991.33
0.24075	941.28	899.31
0.241	846.76	803.13
0.24125	747.9	703.16
0.2415	646.28	600.02
0.24175	542.54	495.23
0.242	436.6	389.4
0.24225	329.09	280.1
0.2425	218.03	168.03
0.24275	104.94	54.62
0.243	-7.49	-56.88
0.24325	-118.26	-167.78
0.2435	-228.47	-277.26
0.24375	-339.98	-389.24
0.244	-452.19	-500.21
0.24425	-560.56	-607.19
0.2445	-664.15	-708.91
0.24475	-765.05	-806.99
0.245	-861.29	-901.64
0.24525	-953.24	-992.71
0.2455	-1040.93	-1074.79
0.24575	-1117.15	-1146.61
0.246	-1183.67	-1209.64
0.24625	-1241.56	-1264.3
0.2465	-1293.99	-1312.45
0.24675	-1339.7	-1358.15
0.247	-1379.61	-1393.39
0.24725	-1410.81	-1421.02
0.2475	-1434.51	-1441.4
0.24775	-1450.19	-1453.21
0.248	-1457.87	-1457.75
0.24825	-1457.09	-1452.52
0.2485	-1447.45	-1439.56
0.24875	-1428.95	-1416.37
0.249	-1399.78	-1382.81
0.24925	-1359.78	-1337.86
0.2495	-1309.36	-1283.76
0.24975	-1251.31	-1223.82
0.25	-1189.28	-1159.21
0.25025	-1118.29	-1081
0.2505	-1033.99	-993.77
0.25075	-943.79	-902.3
0.251	-849	-805.82
0.25125	-750.16	-705.12
0.2515	-648.41	-602.22
0.25175	-544.31	-497.3
0.252	-437.71	-390.52
0.25225	-330.26	-282.78
0.2525	-220.12	-169.42
0.25275	-107.63	-57.66
0.253	5.46	53.75
0.25325	116.63	164.53
0.2535	226.32	275.13
0.25375	337.73	387.42
0.254	450.98	498.8
0.25425	560	605.01
0.2545	662.75	707.72
0.25475	762.84	806.21
0.255	859.34	900.14
0.25525	952.1	990.56
0.2555	1039.79	1073.28
0.25575	1115.43	1144.11
0.256	1181.79	1208.23
0.25625	1240.45	1262.85
0.2565	1292.62	1311.44
0.25675	1338.85	1356.68
0.257	1378.7	1392.51
0.25725	1410.63	1420.85
0.2575	1435.39	1441.63
0.25775	1451.23	1453.52
0.258	1458.7	1458.01
0.25825	1457.89	1453.34
0.2585	1448.58	1440.12
0.25875	1430.43	1417.42
0.259	1401.46	1384.21
0.25925	1361.94	1339.36
0.2595	1311.67	1284.98
0.25975	1253.72	1225.4
0.26	1191.41	1161.27
0.26025	1120.67	1083.12
0.2605	1035.96	996.25
0.26075	946.46	904.33
0.261	851.7	807.72
0.26125	752.89	707.77
0.2615	651.47	605.33
0.26175	548.18	501.15
0.262	442.14	393.94
0.26225	334.42	285.93
0.2625	223.94	173.9
0.26275	111.56	60.94
0.263	-1.09	-50.88
0.26325	-112.46	-161.06
0.2635	-222.71	-270.94
0.26375	-333.76	-383.83
0.264	-445.84	-494.7
0.26425	-555.09	-601.39
0.2645	-659.06	-703.91
0.26475	-759.38	-802.11
0.265	-855.32	-896.84
0.26525	-948.21	-987.1
0.2655	-1036.78	-1070.65
0.26575	-1113.53	-1143.35
0.266	-1179.99	-1206.17
0.26625	-1238.33	-1261.96
0.2665	-1290.92	-1310.98
0.26675	-1337.82	-1355.6
0.267	-1377.49	-1391.25
0.26725	-1408.93	-1419.97
0.2675	-1433.61	-1440.5
0.26775	-1449.91	-1452.49
0.268	-1457.97	-1457.64
0.26825	-1457.43	-1453.95
0.2685	-1448.28	-1440.58
0.26875	-1430.26	-1418.43
0.269	-1401.6	-1384.28
0.26925	-1362.29	-1340.2
0.2695	-1312.36	-1286.45
0.26975	-1254.46	-1226.6
0.27	-1192.5	-1163.1
0.27025	-1121.81	-1085.31
0.2705	-1038.36	-998.84
0.27075	-948.69	-907.27
0.271	-854.64	-810.67
0.27125	-756.06	-710.8
0.2715	-654.44	-608.97
0.27175	-550.75	-503.96
0.272	-445.04	-397.52
0.27225	-337.67	-289.56
0.2725	-227.17	-177.46
0.27275	-113.78	-63.9
0.273	-0.62	48.11
0.27325	110.47	159.05
0.2735	220.29	268.93
0.27375	331.98	381.3
0.274	444.62	492.42
0.27425	553.19	600.14
0.2745	656.46	700.98
0.27475	757.51	800.32
0.275	854.06	894.54
0.27525	946.3	985.52
0.2755	1034.21	1069.12
0.27575	1111.28	1140.14
0.276	1178.41	1204.34
0.27625	1237.28	1259.02
0.2765	1289.06	1310.51
0.27675	1336.13	1354.34
0.277	1376.82	1390.32
0.27725	1409.08	1419.21
0.2775	1434.02	1440.84
0.27775	1450.57	1453.88
0.278	1458.73	1458.36
0.27825	1458.46	1454.64
0.2785	1449.68	1441.62
0.27875	1432.16	1419.73
0.279	1404.03	1387
0.27925	1365.14	1342.84
0.2795	1315.7	1288.73
0.27975	1258.21	1229.98
0.28	1196.28	1166.22
0.28025	1126.65	1089.24
0.2805	1043	1002.83
0.28075	953.27	910.89
0.281	858.7	814.65
0.28125	760.21	715.2
0.2815	658.77	612.22
0.28175	555	508.48
0.282	448.94	401.72
0.28225	341.69	293.1
0.2825	231.97	182.58
0.28275	119.89	68.82
0.283	6.75	-41.77
0.28325	-104.52	-153.26
0.2835	-214.14	-263.22
0.28375	-324.92	-375.19
0.284	-437.79	-486.58
0.28425	-547.61	-594.09
0.2845	-651.38	-696.34
0.28475	-751.77	-795.53
0.285	-848.75	-890.63
0.28525	-942.53	-981.61
0.2855	-1031	-1065.65
0.28575	-1107.87	-1138.71
0.286	-1175.18	-1201.62
0.28625	-1234.57	-1257.83
0.2865	-1287.77	-1307.92
0.28675	-1334.73	-1353.35
0.287	-1374.89	-1389.63
0.28725	-1407.44	-1417.6
0.2875	-1432.45	-1440.15
0.28775	-1449.28	-1453.02
0.288	-1457.79	-1457.97
0.28825	-1457.87	-1453.92
0.2885	-1449.51	-1441.83
0.28875	-1432.28	-1420.02
0.289	-1404.36	-1387.82
0.28925	-1365.88	-1344.07
0.2895	-1317.39	-1292.7
0.28975	-1260.56	-1233.42
0.29	-1198.85	-1169.22
0.29025	-1129.29	-1092.2
0.2905	-1046.03	-1005.97
0.29075	-956.72	-913.84
0.291	-862.44	-819.02
0.29125	-763.71	-719.21
0.2915	-662.08	-616.91
0.29175	-558.55	-512.39
0.292	-452.75	-405.49
0.29225	-344.93	-297.08
0.2925	-234.62	-185.15
0.29275	-122.21	-72.43
0.293	-9.41	40.07
0.29325	102.12	151.19
0.2935	212.83	261.22
0.29375	324.45	373.52
0.294	436.99	485.89
0.29425	546.38	593.03
0.2945	650.8	694.85
0.29475	751.7	794.09
0.295	847.91	888.28
0.29525	940.47	980.01
0.2955	1029.47	1064.3
0.29575	1107.65	1137.24
0.296	1175.17	1200.73
0.29625	1234.08	1257.06
0.2965	1287.16	1307.67
0.29675	1335.41	1352.15
0.297	1376.04	1389.14
0.29725	1408.43	1418.41
0.2975	1433.64	1441.11
0.29775	1450.72	1454.26
0.298	1459.61	1459.1
0.29825	1459.81	1455.42
0.2985	1451.23	1443.19
0.29875	1434.1	1421.98
0.299	1406.7	1389.76
0.29925	1368.25	1346.23
0.2995	1318.94	1292.89
0.29975	1261.83	1234.79
0.3	1200.66	1170.76
0.30025	1131.68	1094.14
0.3005	1047.76	1007.7
0.30075	958.55	916.36
0.301	864.58	820.94
0.30125	766.5	721.15
0.3015	665.33	619.64
0.30175	561.68	515.06
0.302	456.02	408.78
0.30225	349.07	300.75
0.3025	239.11	189.41
0.30275	125.95	74.93
0.303	12.51	-38.16
0.30325	-98.51	-146.72
0.3035	-208.46	-257.42
0.30375	-319.87	-369.19
0.304	-432.82	-480.92
0.30425	-541.9	-588.17
0.3045	-645.67	-691.42
0.30475	-746.9	-790.32
0.305	-844.29	-885.24
0.30525	-937.67	-977.02
0.3055	-1026.13	-1061.89
0.30575	-1104.2	-1134.37
0.306	-1172.72	-1198.57
0.30625	-1232.28	-1256.05
0.3065	-1285.71	-1306.24
0.30675	-1332.41	-1350.74
0.307	-1373.72	-1388.52
0.30725	-1406.54	-1417.11
0.3075	-1431.72	-1439.42
0.30775	-1448.69	-1452.85
0.308	-1457.71	-1457.7
0.30825	-1458.62	-1455.04
0.3085	-1450.82	-1442.84
0.30875	-1433.54	-1422.07
0.309	-1405.94	-1389.46
0.30925	-1368.13	-1346.84
0.3095	-1319.43	-1293.44
0.30975	-1262.56	-1235.18
0.31	-1201.06	-1171.75
0.31025	-1132.64	-1096.48
0.3105	-1049.96	-1010.25
0.31075	-961.02	-919.6
0.311	-867.05	-824.3
0.31125	-768.69	-724.05
0.3115	-667.41	-621.6
0.31175	-564.07	-516.05
0.312	-457.97	-411.79
0.31225	-350.26	-302.53
0.3125	-240.47	-191.56
0.31275	-128.15	-78.46
0.313	-14.84	33.95
0.31325	97.06	145.38
0.3135	207.25	254.6
0.31375	317.96	367.25
0.314	430.72	479.21
0.31425	540.57	586.31
0.3145	644.81	689.64
0.31475	745.2	788.12
0.315	841.98	883.26
0.31525	935.63	974.39
0.3155	1024.87	1058.62
0.31575	1102.59	1132.8
0.316	1170.32	1197.44
0.31625	1230.46	1253.58
0.3165	1284.1	1304.63
0.31675	1331.47	1349.47
0.317	1372.39	1386.79
0.31725	1405.58	1416.33
0.3175	1431.75	1438.8
0.31775	1449.45	1453.02
0.318	1458.32	1457.96
0.31825	1458.74	1455.17
0.3185	1451.14	1443.44
0.31875	1434.67	1422.53
0.319	1407.52	1390.65
0.31925	1369.49	1348.26
0.3195	1321.04	1295.7
0.31975	1264.42	1236.69
0.32	1202.96	1173.54
0.32025	1134.55	1098.39
0.3205	1051.45	1011.97
0.32075	963.03	921.39
0.321	869.33	825.5
0.32125	770.96	725.91
0.3215	669.55	623.54
0.32175	566.21	519.55
0.322	460.96	413.2
0.32225	353.49	305.07
0.3225	243.51	193.81
0.32275	131.53	81.13
0.323	18.88	-30.79
0.32325	-92.67	-141.46
0.3235	-203.15	-252.02
0.32375	-314.14	-362.95
0.324	-426.25	-475.32
0.32425	-535.92	-583.16
0.3245	-640.85	-686.28
0.32475	-742.31	-785.18
0.325	-839.09	-880.45
0.32525	-932.27	-972.11
0.3255	-1021.77	-1057.6
0.32575	-1100.8	-1131.41
0.326	-1169.2	-1195.63
0.32625	-1228.98	-1252.12
0.3265	-1282.38	-1303.12
0.32675	-1330.42	-1349.35
0.327	-1372.2	-1385.6
0.32725	-1404.51	-1415.38
0.3275	-1430.09	-1437.73
0.32775	-1448.21	-1452.76
0.328	-1457.84	-1457.81
0.32825	-1458.59	-1455.73
0.3285	-1450.89	-1443.3
0.32875	-1434.8	-1423.77
0.329	-1408.19	-1391.59
0.32925	-1370.56	-1348.56
0.3295	-1322.32	-1297.38
0.32975	-1266.14	-1239.19
0.33	-1205.27	-1176.11
0.33025	-1137.37	-1101.67
0.3305	-1054.83	-1015.53
0.33075	-965.88	-924.79
0.331	-872.55	-829.29
0.33125	-774.79	-730.16
0.3315	-673.49	-627.47
0.33175	-569.88	-522.55
0.332	-464.36	-417.49
0.33225	-357.34	-309.35
0.3325	-247.76	-198.65
0.33275	-134.59	-84.5
0.333	-20.78	28.7
0.33325	90.7	139.86
0.3335	200.81	248.97
0.33375	312.4	362.28
0.334	425.72	474.07
0.33425	535.45	581.92
0.3345	639.61	684.69
0.33475	740.62	783.47
0.335	838.13	878.69
0.33525	931.28	970.56
0.3355	1020.25	1055.63
0.33575	1098.8	1129.47
0.336	1167.59	1194.36
0.33625	1228.37	1250.62
0.3365	1281.54	1301.81
0.33675	1329.22	1348.61
0.337	1371.41	1384.82
0.33725	1404.93	1415.42
0.3375	1430.86	1438.99
0.33775	1448.48	1451.92
0.338	1458.34	1458.15
0.33825	1459.52	1455.19
0.3385	1451.96	1443.83
0.33875	1435.73	1424.09
0.339	1409.37	1392.28
0.33925	1372.28	1351.07
0.3395	1324.29	1298.82
0.33975	1267.87	1241.21
0.34	1207	1178.24
0.34025	1139.29	1102.44
0.3405	1056.77	1017.66
0.34075	968.12	925.72
0.341	874.49	831.37
0.34125	776.87	732.03
0.3415	676.14	630.1
0.34175	573.15	526.18
0.342	467.54	420.2
0.34225	360.11	312.61
0.3425	250.6	200.33
0.34275	138.46	87.12
0.343	25.23	-24.1
0.34325	-86.51	-135.32
0.3435	-196.67	-245.59
0.34375	-307.15	-356.39
0.344	-419.71	-469.76
0.34425	-530.29	-577.48
0.3445	-634.9	-680.29
0.34475	-736.08	-779.09
0.345	-833.08	-874.93
0.34525	-927.32	-966.45
0.3455	-1017.21	-1052.52
0.34575	-1096.12	-1126.69
0.346	-1164.77	-1191.87
0.34625	-1225.41	-1249.4
0.3465	-1279.28	-1300.11
0.34675	-1327.2	-1346.09
0.347	-1369.17	-1383.56
0.34725	-1402.84	-1414.22
0.3475	-1429.04	-1436.99
0.34775	-1447.11	-1451.38
0.348	-1456.88	-1457.13
0.34825	-1458.53	-1455.31
0.3485	-1451.42	-1444.7
0.34875	-1435.54	-1424.57
0.349	-1409.5	-1393.71
0.34925	-1372.67	-1352.19
0.3495	-1325.23	-1300.48
0.34975	-1269.18	-1242.38
0.35	-1208.31	-1179.49
0.35025	-1141.22	-1105.89
0.3505	-1059.6	-1020.16
0.35075	-971.3	-929.75
0.351	-877.95	-834.4
0.35125	-779.96	-734.77
0.3515	-678.64	-633.67
0.35175	-575.36	-529.67
0.352	-470.03	-423.52
0.35225	-362.66	-314.9
0.3525	-253.12	-205.43
0.35275	-140.87	-91.83
0.353	-27.91	21.63
0.35325	83.6	133.46
0.3535	194.28	243
0.35375	305.62	354.3
0.354	418.1	466.67
0.35425	527.61	574.01
0.3545	632.86	677.81
0.35475	734.39	776.75
0.355	831.44	872.41
0.35525	924.41	964.05
0.3555	1014.37	1050.39
0.35575	1094.03	1124.5
0.356	1163.19	1189.49
0.35625	1224.06	1246.91
0.3565	1277.63	1298.05
0.35675	1326.11	1344.93
0.357	1368.85	1382.41
0.35725	1402.7	1412.94
0.3575	1429.17	1436.85
0.35775	1447.56	1451.45
0.358	1457.7	1457.82
0.35825	1459.36	1455.37
0.3585	1452.53	1445.67
0.35875	1436.92	1426.14
0.359	1411.19	1394.77
0.35925	1374.61	1353.81
0.3595	1327.4	1302.4
0.35975	1271.27	1244.36
0.36	1210.61	1181.15
0.36025	1143.93	1107.36
0.3605	1062.14	1022.53
0.36075	973.78	932.02
0.361	880.68	837.15
0.36125	783.21	738.56
0.3615	682.44	636.88
0.36175	579.38	532.86
0.362	474.3	426.18
0.36225	367.21	318.9
0.3625	257.79	207.51
0.36275	145.37	94.61
0.363	31.82	-17.5
0.36325	-79.82	-129.8
0.3635	-189.89	-238.35
0.36375	-300.75	-350.15
0.364	-413.57	-461.78
0.36425	-523.99	-571.04
0.3645	-628.42	-674.79
0.36475	-730.14	-773.68
0.365	-828.22	-869.42
0.36525	-922.32	-961.66
0.3655	-1011.7	-1048.83
0.36575	-1091.55	-1123.36
0.366	-1161.42	-1189.33
0.36625	-1222.62	-1245.92
0.3665	-1276.33	-1297.14
0.36675	-1324.51	-1343.15
0.367	-1367.14	-1382.39
0.36725	-1401.11	-1412.51
0.3675	-1427.54	-1435.46
0.36775	-1446.06	-1450.53
0.368	-1456.48	-1457.29
0.36825	-1458.37	-1455.53
0.3685	-1451.92	-1445.3
0.36875	-1436.72	-1425.6
0.369	-1411.15	-1395.14
0.36925	-1374.67	-1354.28
0.3695	-1327.73	-1302.33
0.36975	-1272.05	-1245.41
0.37	-1211.33	-1182.63
0.37025	-1144.7	-1109.11
0.3705	-1063.61	-1025.31
0.37075	-975.83	-934.6
0.371	-882.88	-839.73
0.37125	-785.47	-740.55
0.3715	-684.69	-639.79
0.37175	-581.5	-534.7
0.372	-476.22	-429.26
0.37225	-368.59	-321.08
0.3725	-259.16	-210.36
0.37275	-146.94	-96.86
0.373	-33.59	15.08
0.37325	78.6	126.98
0.3735	189.29	237.15
0.37375	300.01	349.17
0.374	412.48	461.43
0.37425	523.41	569.53
0.3745	629.06	673.87
0.37475	729.86	772.51
0.375	826.86	867.9
0.37525	920.75	960.49
0.3755	1011.11	1047.12
0.37575	1091.22	1121.29
0.376	1160.33	1187.25
0.37625	1221.27	1244.59
0.3765	1275.99	1296.51
0.37675	1324.41	1341.85
0.377	1367.19	1381.34
0.37725	1401.06	1412.21
0.3775	1427.93	1436.33
0.37775	1447.04	1451.23
0.378	1457.68	1457.52
0.37825	1459.59	1456.38
0.3785	1452.92	1445.67
0.37875	1437.86	1426.67
0.379	1412.78	1396.54
0.37925	1376.56	1355.51
0.3795	1329.59	1304.99
0.37975	1274	1246.94
0.38	1213.78	1184.27
0.38025	1147.37	1112.15
0.3805	1066.17	1026.88
0.38075	978.49	937.37
0.381	885.7	842.56
0.38125	788.25	743.06
0.3815	687.31	641.83
0.38175	584.32	537.27
0.382	479.32	431.59
0.38225	372.7	324.26
0.3825	263.64	213.57
0.38275	151.74	102.25
0.383	39.16	-10.41
0.38325	-71.83	-120.79
0.3835	-182.35	-230.71
0.38375	-293.47	-342.62
0.384	-405.83	-454.98
0.38425	-515.91	-563.57
0.3845	-621.41	-667.06
0.38475	-723.65	-766.89
0.385	-821.42	-862.81
0.38525	-914.99	-954.61
0.3855	-1005.02	-1041.94
0.38575	-1086.01	-1117.73
0.386	-1156.41	-1182.95
0.38625	-1217.46	-1241.93
0.3865	-1271.86	-1292.45
0.38675	-1320.55	-1339.69
0.387	-1364.02	-1379.16
0.38725	-1398.52	-1409.85
0.3875	-1425.14	-1433.64
0.38775	-1444.14	-1449.16
0.388	-1455.29	-1456.67
0.38825	-1458.04	-1455.28
0.3885	-1451.81	-1445.41
0.38875	-1436.69	-1426.53
0.389	-1412.06	-1396.74
0.38925	-1376.86	-1356.53
0.3895	-1330.59	-1306.29
0.38975	-1275.2	-1248.47
0.39	-1215.04	-1186.71
0.39025	-1149.21	-1114.61
0.3905	-1068.64	-1030.22
0.39075	-980.92	-939.77
0.391	-888.29	-846.02
0.39125	-791.23	-746.75
0.3915	-690.71	-644.82
0.39175	-587.73	-541.17
0.392	-482.49	-435.4
0.39225	-375.46	-328.4
0.3925	-267.01	-218.08
0.39275	-155.01	-105.04
0.393	-41.19	8.13
0.39325	70.75	119.3
0.3935	180.71	228.99
0.39375	291.33	340.81
0.394	404.41	453.14
0.39425	515.53	561.92
0.3945	620.58	665.47
0.39475	721.55	764.9
0.395	819.61	861.13
0.39525	913.81	952.89
0.3955	1003.7	1040.11
0.39575	1083.8	1115.85
0.396	1153.69	1181.42
0.39625	1215.61	1239.26
0.3965	1270.72	1291.97
0.39675	1319.17	1338.17
0.397	1362.62	1377.31
0.39725	1397.58	1409.05
0.3975	1425.26	1433.45
0.39775	1444.59	1449.07
0.398	1455.42	1455.33
0.39825	1458.18	1454.47
0.3985	1452.63	1445.71
0.39875	1437.95	1426.89
0.399	1413.18	1396.95
0.39925	1377.91	1358.16
0.3995	1332.28	1307.55
0.39975	1277.29	1250.72
0.4	1217.11	1187.96
0.40025	1151.29	1116.14
0.4005	1071.45	1032.05
0.40075	983.73	942.22
0.401	891.2	847.09
0.40125	794.02	749.2
0.4015	693.55	648.05
0.40175	591.17	544.47
0.402	486.52	438.46
0.40225	379.2	331.98
0.4025	270.26	221.16
0.40275	158.82	108.86
0.403	45.86	-4.35
0.40325	-66.24	-114.53
0.4035	-177.07	-224.78
0.40375	-287.24	-336.59
0.404	-398.96	-448.87
0.40425	-509.97	-557.05
0.4045	-615.94	-661.2
0.40475	-717.86	-760.74
0.405	-815.37	-857.78
0.40525	-909.46	-949.47
0.4055	-1000.61	-1037.31
0.40575	-1082.07	-1113.89
0.406	-1152.19	-1179.47
0.40625	-1213.66	-1238
0.4065	-1268.86	-1290.47
0.40675	-1318.24	-1337.35
0.407	-1361.46	-1376.03
0.40725	-1395.89	-1408.28
0.4075	-1423.25	-1432.14
0.40775	-1443.08	-1448.14
0.408	-1454.54	-1456.12
0.40825	-1457.44	-1455.3
0.4085	-1451.97	-1446.08
0.40875	-1437.85	-1427.52
0.409	-1413.64	-1398.15
0.40925	-1378.27	-1358.27
0.4095	-1332.64	-1308.59
0.40975	-1278.19	-1251.36
0.41	-1218.37	-1189.76
0.41025	-1152.79	-1118.95
0.4105	-1073.19	-1033.85
0.41075	-985.46	-945.31
0.411	-893.53	-850.32
0.41125	-796.82	-751.8
0.4115	-695.94	-650.74
0.41175	-592.93	-546.97
0.412	-488.36	-441.14
0.41225	-381.66	-333.89
0.4125	-272.76	-223.43
0.41275	-160.67	-111.09
0.413	-47.91	1.7
0.41325	63.26	112.67
0.4135	173.74	222.87
0.41375	284.87	333.81
0.414	397.49	446.08
0.41425	507.97	554.33
0.4145	613.65	658.89
0.41475	715.69	758.53
0.415	813.96	855.15
0.41525	907.67	947.62
0.4155	997.8	1034.08
0.41575	1079.1	1110.56
0.416	1149.95	1177.54
0.41625	1211.9	1235.44
0.4165	1266.54	1287.66
0.41675	1315.55	1334.96
0.417	1360.19	1374.15
0.41725	1395.27	1406.7
0.4175	1422.63	1431.06
0.41775	1442.62	1447.39
0.418	1454.46	1455.66
0.41825	1457.83	1454.64
0.4185	1452.4	1445.34
0.41875	1438.3	1427.85
0.419	1414.79	1399.55
0.41925	1380.11	1360.03
0.4195	1334.56	1310.46
0.41975	1279.93	1252.75
0.42	1220.19	1191.47
0.42025	1155.26	1120.69
0.4205	1075.85	1037.78
0.42075	988.69	947.73
0.421	896.32	853.49
0.42125	799.82	755.51
0.4215	699.86	654.81
0.42175	597.36	550.52
0.422	492.44	446.05
0.42225	385.69	338.5
0.4225	277.41	228.45
0.42275	165.76	115.78
0.423	52.42	2.99
0.42325	-59.49	-107.56
0.4235	-169.55	-217.03
0.42375	-279.34	-328.29
0.424	-391.73	-441.9
0.42425	-503.35	-550.57
0.4245	-609.47	-654.61
0.42475	-710.9	-755.61
0.425	-809.23	-851.14
0.42525	-904.1	-943.85
0.4255	-994.86	-1031.23
0.42575	-1076.55	-1108.67
0.426	-1147.47	-1174.91
0.42625	-1210.06	-1233.93
0.4265	-1265.55	-1286.57
0.42675	-1314.46	-1333.49
0.427	-1358.57	-1374.7
0.42725	-1394.05	-1405.5
0.4275	-1421.88	-1430.73
0.42775	-1442.13	-1447.32
0.428	-1453.88	-1455.46
0.42825	-1457.4	-1455.22
0.4285	-1452.47	-1446.43
0.42875	-1438.69	-1428.42
0.429	-1415.29	-1400.61
0.42925	-1381.08	-1361.73
0.4295	-1336.08	-1311.92
0.42975	-1282.21	-1255.38
0.43	-1222.7	-1193.86
0.43025	-1157.68	-1124
0.4305	-1079.06	-1040.62
0.43075	-991.91	-951.06
0.431	-900.08	-857.17
0.43125	-803.35	-758.63
0.4315	-703.13	-657.6
0.43175	-600.83	-554.48
0.432	-496.32	-449.18
0.43225	-389.23	-342.25
0.4325	-280.53	-231.17
0.43275	-168.64	-119.2
0.433	-55.4	-5.7
0.43325	56.69	106.02
0.4335	167.73	215.94
0.43375	278.34	326.3
0.434	390.32	439.31
0.43425	501.39	548.47
0.4345	608.3	652.26
0.43475	710.26	753.83
0.435	807.92	848.94
0.43525	901.74	941.86
0.4355	992.84	1029.75
0.43575	1075.12	1106.39
0.436	1146.16	1172.98
0.43625	1208.95	1232.71
0.4365	1263.93	1285.32
0.43675	1313.71	1332.87
0.437	1358.05	1372.59
0.43725	1393.6	1405.29
0.4375	1421.52	1430.59
0.43775	1442.29	1447.6
0.438	1454.52	1455.58
0.43825	1458.12	1455.58
0.4385	1453.18	1447.21
0.43875	1439.72	1429.98
0.439	1416.76	1400.8
0.43925	1382.93	1362.91
0.4395	1338.19	1314.53
0.43975	1283.8	1256.93
0.44	1224.22	1195.76
0.44025	1159.59	1126
0.4405	1081.18	1042.48
0.44075	994.1	953.39
0.441	902.28	859.5
0.44125	805.92	760.75
0.4415	705.58	659.83
0.44175	602.9	556.71
0.442	498.48	451.04
0.44225	391.79	344.02
0.4425	283.24	234.5
0.44275	171.54	122.61
0.443	58.57	9.63
0.44325	-52.86	-102
0.4435	-162.97	-210.72
0.44375	-273.49	-322.21
0.444	-386.09	-435.32
0.44425	-497.22	-544.8
0.4445	-603.2	-649.03
0.44475	-705.45	-749.72
0.445	-804.24	-845.97
0.44525	-898.77	-938.94
0.4455	-989.22	-1027.05
0.44575	-1071.98	-1105
0.446	-1144.15	-1171.99
0.44625	-1207.4	-1231.2
0.4465	-1262.53	-1284.11
0.44675	-1311.89	-1331.68
0.447	-1357.15	-1372.07
0.44725	-1392.09	-1404.46
0.4475	-1420.09	-1429.07
0.44775	-1440.56	-1445.97
0.448	-1452.92	-1454.59
0.44825	-1457.03	-1455.52
0.4485	-1452.59	-1445.83
0.44875	-1439.28	-1429.59
0.449	-1416.35	-1401.32
0.44925	-1382.63	-1363.13
0.4495	-1338.19	-1314.1
0.44975	-1284.2	-1257.15
0.45	-1224.43	-1196.11
0.45025	-1160.06	-1126.51
0.4505	-1082.17	-1044.25
0.45075	-995.46	-954.73
0.451	-903.69	-860.56
0.45125	-807.34	-762.89
0.4515	-707.11	-661.08
0.45175	-604.45	-558.48
0.452	-499.76	-452.25
0.45225	-392.86	-345.46
0.4525	-284.48	-235.3
0.45275	-173.04	-123.1
0.453	-60	-9.74
0.45325	52.3	101.79
0.4535	163.05	211.19
0.45375	273.06	322.09
0.454	385.13	434.53
0.45425	497.14	544.23
0.4545	604.07	649.22
0.45475	705.48	748.41
0.455	803.33	844.42
0.45525	898	938.3
0.4555	989.5	1026.56
0.45575	1071.84	1104.16
0.456	1142.83	1170.66
0.45625	1205.82	1230.7
0.4565	1261.85	1283.22
0.45675	1311.67	1330.17
0.457	1356.75	1371.8
0.45725	1392.1	1404.18
0.4575	1420.49	1429.45
0.45775	1441.59	1446.83
0.458	1454.02	1455.74
0.45825	1457.84	1455.44
0.4585	1453.44	1446.9
0.45875	1440.75	1430.4
0.459	1418.32	1402.95
0.45925	1384.27	1364.19
0.4595	1339.86	1315.8
0.45975	1286.19	1259.12
0.46	1226.87	1197.79
0.46025	1162.32	1128.77
0.4605	1084.33	1046.3
0.46075	997.64	956.78
0.461	906.02	863
0.46125	809.89	765.46
0.4615	709.96	665
0.46175	607.73	560.42
0.462	503.52	455.77
0.46225	396.87	348.93
0.4625	288.47	239.85
0.46275	176.76	126.66
0.463	63.66	14.28
0.46325	-48.08	-97.36
0.4635	-158.81	-206.67
0.46375	-269.31	-316.93
0.464	-381.2	-431.04
0.46425	-491.85	-539.54
0.4645	-598.31	-644.09
0.46475	-701.22	-745.16
0.465	-799.8	-840.74
0.46525	-894	-934.06
0.4655	-984.89	-1023.7
0.46575	-1068.81	-1101.39
0.466	-1141.32	-1169.51
0.46625	-1204.16	-1228.85
0.4665	-1259.71	-1281.86
0.46675	-1309.56	-1328.89
0.467	-1355.41	-1370.16
0.46725	-1390.86	-1403.69
0.4675	-1419	-1428.02
0.46775	-1439.98	-1445.14
0.468	-1452.93	-1455.01
0.46825	-1457.58	-1455.72
0.4685	-1453.2	-1447.71
0.46875	-1440.3	-1430.72
0.469	-1418.31	-1404.16
0.46925	-1385.18	-1366.09
0.4695	-1341.2	-1317.93
0.46975	-1287.71	-1261.95
0.47	-1228.69	-1200.11
0.47025	-1164.77	-1131.46
0.4705	-1087.47	-1048.77
0.47075	-1000.61	-960.49
0.471	-909	-867.04
0.47125	-812.9	-768.74
0.4715	-713.08	-668
0.47175	-610.51	-564.34
0.472	-505.64	-458.83
0.47225	-398.84	-352.16
0.4725	-290.77	-241.16
0.47275	-179.14	-129.17
0.473	-65.61	-15.8
0.47325	46.76	95.52
0.4735	157.04	205.62
0.47375	267.09	316.21
0.474	379.75	428.15
0.47425	490.74	537.31
0.4745	597.1	642.48
0.47475	698.68	742.41
0.475	797.32	839.42
0.47525	892.41	931.68
0.4755	983.56	1021.17
0.47575	1066.67	1098.63
0.476	1138.57	1166.99
0.47625	1202.19	1226.82
0.4765	1258.57	1279.78
0.47675	1308.39	1327.18
0.477	1353.2	1369.05
0.47725	1389.87	1401.49
0.4775	1418.91	1427.5
0.47775	1440.18	1444.89
0.478	1452.86	1454.64
0.47825	1457.41	1455.61
0.4785	1453.78	1447.91
0.47875	1441.31	1430.92
0.479	1419.33	1404.77
0.47925	1386.5	1366.99
0.4795	1342.98	1318.49
0.47975	1289.65	1263.18
0.48	1230.32	1201.84
0.48025	1166.33	1133.92
0.4805	1089.54	1050.56
0.48075	1002.84	961.39
0.481	910.98	868.17
0.48125	814.59	769.6
0.4815	714.46	669.03
0.48175	612.18	566.25
0.482	507.9	460.06
0.48225	400.84	352.85
0.4825	292.04	243.97
0.48275	180.79	131.12
0.483	68.26	17.82
0.48325	-43.8	-93.24
0.4835	-154.95	-203.02
0.48375	-265.05	-313.58
0.484	-376.71	-427.11
0.48425	-488.39	-535.73
0.4845	-596.01	-641.43
0.48475	-698.6	-741.66
0.485	-796.88	-838.49
0.48525	-891.42	-932.03
0.4855	-983.1	-1022.39
0.48575	-1067.74	-1100.25
0.486	-1140.22	-1168.11
0.48625	-1203.89	-1228.31
0.4865	-1259.9	-1281.92
0.48675	-1310.15	-1329.79
0.487	-1355.16	-1370.49
0.48725	-1391.31	-1403.41
0.4875	-1419.74	-1429.72
0.48775	-1441.36	-1447.14
0.488	-1454.59	-1455.86
0.48825	-1459.23	-1457.32
0.4885	-1455.35	-1449.89
0.48875	-1442.98	-1433.43
0.489	-1421.24	-1406.5
0.48925	-1388.38	-1369.53
0.4895	-1344.87	-1321.62
0.48975	-1291.57	-1264.54
0.49	-1232.32	-1204.05
0.49025	-1168.46	-1136.31
0.4905	-1091.89	-1054.23
0.49075	-1005.49	-965
0.491	-914.29	-872.12
0.49125	-818.28	-774.35
0.4915	-718.14	-672.44
0.49175	-615.7	-570.46
0.492	-511.56	-464.32
0.49225	-405.01	-356.95
0.4925	-296.35	-247.04
0.49275	-184.22	-134.72
0.493	-70.8	-21.12
0.49325	41.34	90.15
0.4935	152.43	199.82
0.49375	263.24	311.26
0.494	375.31	424.1
0.49425	486.65	533.76
0.4945	593.77	639.94
0.49475	696.49	739.99
0.495	795.45	836.7
0.49525	889.88	929.59
0.4955	980.77	1019.01
0.49575	1065.39	1097.41
0.496	1138.31	1165.99
0.49625	1201.97	1226.16
0.4965	1257.8	1279.67
0.49675	1308.28	1327.53
0.497	1353.76	1369.29
0.49725	1390.53	1402.68
0.4975	1419.22	1428.79
0.49775	1440.97	1446.06
0.498	1454.64	1455.78
0.49825	1459.55	1457.32
0.4985	1455.66	1450.42
0.49875	1443.48	1433.32
0.499	1422.14	1407.51
0.49925	1389.61	1370.36
0.4995	1346.26	1323.14
[truncated: 118,001 more rows]
