# Supplementary material for: Anti-vibration method for sensing ring of fiber optical current transformer integrating structural design and adaptive signal processing
Source: PLoS One. 2026 Feb 27;21(2):e0341890. doi: 10.1371/journal.pone.0341890 (PMC12948120; doi:10.1371/journal.pone.0341890)
Supplement: S1 Data — (ZIP) [file pone.0341890.s001.zip › Sinusoidal vibration/2G-2000Hz/2024-11-15_12-57-59_CH2_Wav_2410010+2g2kHz-01.csv]

ʱ��/s ��׼����/A ��������/A
0.000000000	1478.010000000	1457.530000000
0.000250000	1438.200000000	1413.650000000
0.000500000	1387.570000000	1357.800000000
0.000750000	1327.430000000	1296.460000000
0.001000000	1263.890000000	1229.670000000
0.001250000	1190.840000000	1150.300000000
0.001500000	1102.210000000	1057.410000000
0.001750000	1007.350000000	960.800000000
0.002000000	908.100000000	859.500000000
0.002250000	803.920000000	755.250000000
0.002500000	696.910000000	646.390000000
0.002750000	587.250000000	535.670000000
0.003000000	474.160000000	422.920000000
0.003250000	359.560000000	307.370000000
0.003500000	242.200000000	188.690000000
0.003750000	122.820000000	70.220000000
0.004000000	3.920000000	-48.480000000
0.004250000	-113.890000000	-165.780000000
0.004500000	-230.770000000	-283.270000000
0.004750000	-349.490000000	-401.090000000
0.005000000	-466.970000000	-516.910000000
0.005250000	-580.190000000	-627.200000000
0.005500000	-688.550000000	-733.960000000
0.005750000	-792.400000000	-835.800000000
0.006000000	-892.480000000	-934.210000000
0.006250000	-989.410000000	-1029.320000000
0.006500000	-1080.610000000	-1114.700000000
0.006750000	-1160.240000000	-1191.290000000
0.007000000	-1232.510000000	-1258.700000000
0.007250000	-1295.600000000	-1318.370000000
0.007500000	-1352.260000000	-1372.070000000
0.007750000	-1403.360000000	-1420.610000000
0.008000000	-1445.990000000	-1458.540000000
0.008250000	-1479.830000000	-1489.140000000
0.008500000	-1506.470000000	-1511.650000000
0.008750000	-1524.480000000	-1525.820000000
0.009000000	-1533.290000000	-1530.450000000
0.009250000	-1533.410000000	-1527.290000000
0.009500000	-1524.610000000	-1513.640000000
0.009750000	-1506.130000000	-1491.020000000
0.010000000	-1476.770000000	-1456.740000000
0.010250000	-1436.130000000	-1410.820000000
0.010500000	-1384.590000000	-1356.340000000
0.010750000	-1325.450000000	-1295.390000000
0.011000000	-1261.450000000	-1227.810000000
0.011250000	-1188.060000000	-1147.800000000
0.011500000	-1099.630000000	-1056.110000000
0.011750000	-1005.590000000	-959.490000000
0.012000000	-905.890000000	-858.270000000
0.012250000	-801.910000000	-753.060000000
0.012500000	-694.600000000	-645.190000000
0.012750000	-584.970000000	-534.890000000
0.013000000	-471.820000000	-421.140000000
0.013250000	-357.050000000	-305.830000000
0.013500000	-240.120000000	-187.310000000
0.013750000	-121.030000000	-68.900000000
0.014000000	-2.300000000	48.780000000
0.014250000	115.060000000	166.890000000
0.014500000	231.770000000	283.710000000
0.014750000	351.160000000	402.360000000
0.015000000	468.020000000	516.670000000
0.015250000	580.850000000	627.060000000
0.015500000	689.190000000	733.700000000
0.015750000	792.510000000	835.050000000
0.016000000	892.380000000	932.820000000
0.016250000	988.980000000	1027.890000000
0.016500000	1079.640000000	1112.590000000
0.016750000	1158.710000000	1188.570000000
0.017000000	1230.120000000	1255.690000000
0.017250000	1293.450000000	1315.560000000
0.017500000	1350.090000000	1369.900000000
0.017750000	1401.130000000	1417.060000000
0.018000000	1444.780000000	1456.660000000
0.018250000	1478.120000000	1486.790000000
0.018500000	1504.670000000	1509.330000000
0.018750000	1522.440000000	1523.130000000
0.019000000	1531.260000000	1528.330000000
0.019250000	1531.060000000	1523.390000000
0.019500000	1522.030000000	1510.000000000
0.019750000	1504.290000000	1488.640000000
0.020000000	1474.750000000	1454.770000000
0.020250000	1434.500000000	1409.710000000
0.020500000	1383.460000000	1354.150000000
0.020750000	1324.000000000	1293.280000000
0.021000000	1260.340000000	1226.910000000
0.021250000	1186.910000000	1145.770000000
0.021500000	1098.110000000	1053.990000000
0.021750000	1003.570000000	956.490000000
0.022000000	903.740000000	856.140000000
0.022250000	799.760000000	750.790000000
0.022500000	692.640000000	642.970000000
0.022750000	583.040000000	531.500000000
0.023000000	469.790000000	417.590000000
0.023250000	355.420000000	304.170000000
0.023500000	238.570000000	184.740000000
0.023750000	119.640000000	66.740000000
0.024000000	0.990000000	-52.240000000
0.024250000	-116.320000000	-167.950000000
0.024500000	-233.040000000	-285.120000000
0.024750000	-351.920000000	-403.090000000
0.025000000	-467.800000000	-517.520000000
0.025250000	-580.570000000	-627.410000000
0.025500000	-688.770000000	-734.070000000
0.025750000	-792.540000000	-836.070000000
0.026000000	-892.460000000	-934.080000000
0.026250000	-989.250000000	-1028.170000000
0.026500000	-1080.310000000	-1114.710000000
0.026750000	-1159.670000000	-1190.030000000
0.027000000	-1231.300000000	-1257.300000000
0.027250000	-1294.960000000	-1317.900000000
0.027500000	-1351.420000000	-1371.240000000
0.027750000	-1402.220000000	-1418.680000000
0.028000000	-1445.250000000	-1457.400000000
0.028250000	-1478.750000000	-1488.140000000
0.028500000	-1505.170000000	-1510.730000000
0.028750000	-1523.130000000	-1523.760000000
0.029000000	-1531.730000000	-1529.640000000
0.029250000	-1531.750000000	-1525.020000000
0.029500000	-1522.670000000	-1512.260000000
0.029750000	-1503.900000000	-1489.060000000
0.030000000	-1474.210000000	-1454.140000000
0.030250000	-1433.630000000	-1409.160000000
0.030500000	-1382.260000000	-1354.440000000
0.030750000	-1322.890000000	-1292.380000000
0.031000000	-1258.840000000	-1225.450000000
0.031250000	-1184.960000000	-1143.370000000
0.031500000	-1095.780000000	-1052.600000000
0.031750000	-1001.390000000	-956.130000000
0.032000000	-901.520000000	-854.520000000
0.032250000	-797.550000000	-749.420000000
0.032500000	-690.460000000	-641.100000000
0.032750000	-580.640000000	-529.450000000
0.033000000	-467.570000000	-416.870000000
0.033250000	-352.880000000	-301.270000000
0.033500000	-235.720000000	-183.380000000
0.033750000	-116.280000000	-64.030000000
0.034000000	3.000000000	53.830000000
0.034250000	120.460000000	172.350000000
0.034500000	237.470000000	288.580000000
0.034750000	356.440000000	406.340000000
0.035000000	471.880000000	520.800000000
0.035250000	584.400000000	631.390000000
0.035500000	692.610000000	736.860000000
0.035750000	795.790000000	838.490000000
0.036000000	895.510000000	936.780000000
0.036250000	992.070000000	1030.440000000
0.036500000	1082.580000000	1115.850000000
0.036750000	1161.740000000	1191.450000000
0.037000000	1232.920000000	1258.940000000
0.037250000	1296.140000000	1318.360000000
0.037500000	1352.250000000	1372.000000000
0.037750000	1403.100000000	1418.820000000
0.038000000	1446.210000000	1457.540000000
0.038250000	1479.310000000	1487.450000000
0.038500000	1505.840000000	1510.860000000
0.038750000	1522.920000000	1522.560000000
0.039000000	1531.040000000	1527.440000000
0.039250000	1530.970000000	1523.470000000
0.039500000	1521.630000000	1510.200000000
0.039750000	1503.000000000	1487.040000000
0.040000000	1473.410000000	1451.910000000
0.040250000	1432.600000000	1406.840000000
0.040500000	1381.120000000	1352.030000000
0.040750000	1321.630000000	1289.950000000
0.041000000	1257.590000000	1223.310000000
0.041250000	1183.410000000	1141.740000000
0.041500000	1094.200000000	1050.670000000
0.041750000	999.680000000	953.260000000
0.042000000	899.980000000	851.780000000
0.042250000	795.360000000	746.410000000
0.042500000	688.420000000	637.860000000
0.042750000	578.700000000	527.630000000
0.043000000	465.030000000	414.030000000
0.043250000	350.130000000	297.550000000
0.043500000	233.430000000	179.990000000
0.043750000	114.520000000	62.540000000
0.044000000	-4.320000000	-56.280000000
0.044250000	-121.670000000	-173.300000000
0.044500000	-238.640000000	-291.310000000
0.044750000	-357.590000000	-408.690000000
0.045000000	-473.110000000	-523.520000000
0.045250000	-585.610000000	-633.150000000
0.045500000	-693.690000000	-739.080000000
0.045750000	-797.190000000	-840.850000000
0.046000000	-896.740000000	-938.750000000
0.046250000	-993.670000000	-1032.370000000
0.046500000	-1083.970000000	-1117.980000000
0.046750000	-1163.120000000	-1193.430000000
0.047000000	-1234.470000000	-1259.900000000
0.047250000	-1297.380000000	-1319.360000000
0.047500000	-1353.780000000	-1373.500000000
0.047750000	-1404.360000000	-1420.960000000
0.048000000	-1446.480000000	-1457.930000000
0.048250000	-1479.980000000	-1489.590000000
0.048500000	-1505.950000000	-1510.610000000
0.048750000	-1523.130000000	-1524.370000000
0.049000000	-1531.670000000	-1528.840000000
0.049250000	-1530.900000000	-1523.690000000
0.049500000	-1521.520000000	-1510.940000000
0.049750000	-1502.980000000	-1486.890000000
0.050000000	-1472.190000000	-1451.770000000
0.050250000	-1430.910000000	-1406.460000000
0.050500000	-1379.860000000	-1351.080000000
0.050750000	-1319.940000000	-1289.560000000
0.051000000	-1255.650000000	-1221.760000000
0.051250000	-1181.020000000	-1140.210000000
0.051500000	-1092.180000000	-1048.730000000
0.051750000	-997.220000000	-951.700000000
0.052000000	-897.370000000	-850.090000000
0.052250000	-792.860000000	-744.440000000
0.052500000	-685.580000000	-636.560000000
0.052750000	-575.360000000	-524.120000000
0.053000000	-462.060000000	-411.010000000
0.053250000	-347.760000000	-295.950000000
0.053500000	-230.290000000	-177.560000000
0.053750000	-111.410000000	-60.120000000
0.054000000	6.940000000	59.060000000
0.054250000	124.510000000	175.800000000
0.054500000	242.020000000	294.260000000
0.054750000	361.370000000	412.510000000
0.055000000	477.420000000	526.210000000
0.055250000	589.700000000	637.120000000
0.055500000	697.350000000	741.590000000
0.055750000	800.540000000	842.250000000
0.056000000	899.880000000	940.110000000
0.056250000	996.460000000	1034.770000000
0.056500000	1086.310000000	1119.140000000
0.056750000	1165.030000000	1194.490000000
0.057000000	1236.110000000	1261.180000000
0.057250000	1298.720000000	1320.810000000
0.057500000	1354.870000000	1373.820000000
0.057750000	1405.500000000	1421.810000000
0.058000000	1448.290000000	1459.230000000
0.058250000	1481.160000000	1489.300000000
0.058500000	1507.320000000	1511.800000000
0.058750000	1524.440000000	1524.500000000
0.059000000	1532.110000000	1528.790000000
0.059250000	1531.550000000	1524.180000000
0.059500000	1521.910000000	1511.040000000
0.059750000	1502.970000000	1486.900000000
0.060000000	1473.060000000	1452.800000000
0.060250000	1431.790000000	1405.250000000
0.060500000	1379.820000000	1350.070000000
0.060750000	1320.410000000	1289.660000000
0.061000000	1256.110000000	1222.180000000
0.061250000	1181.390000000	1139.570000000
0.061500000	1091.700000000	1048.150000000
0.061750000	997.160000000	950.830000000
0.062000000	897.170000000	849.290000000
0.062250000	793.020000000	743.870000000
0.062500000	686.070000000	636.160000000
0.062750000	576.240000000	524.490000000
0.063000000	462.930000000	411.550000000
0.063250000	348.110000000	296.830000000
0.063500000	231.260000000	177.130000000
0.063750000	111.710000000	58.650000000
0.064000000	-7.390000000	-59.930000000
0.064250000	-124.610000000	-175.680000000
0.064500000	-241.380000000	-293.560000000
0.064750000	-360.420000000	-412.040000000
0.065000000	-476.970000000	-527.120000000
0.065250000	-589.560000000	-636.200000000
0.065500000	-697.330000000	-741.570000000
0.065750000	-800.490000000	-843.640000000
0.066000000	-900.250000000	-941.210000000
0.066250000	-997.120000000	-1035.500000000
0.066500000	-1086.770000000	-1120.390000000
0.066750000	-1166.150000000	-1196.040000000
0.067000000	-1237.020000000	-1263.150000000
0.067250000	-1299.600000000	-1322.510000000
0.067500000	-1355.740000000	-1375.950000000
0.067750000	-1406.380000000	-1422.450000000
0.068000000	-1448.180000000	-1460.520000000
0.068250000	-1481.630000000	-1490.260000000
0.068500000	-1507.180000000	-1511.460000000
0.068750000	-1523.860000000	-1525.380000000
0.069000000	-1532.540000000	-1529.690000000
0.069250000	-1531.650000000	-1524.010000000
0.069500000	-1521.590000000	-1511.270000000
0.069750000	-1502.750000000	-1487.430000000
0.070000000	-1471.970000000	-1451.650000000
0.070250000	-1430.230000000	-1405.240000000
0.070500000	-1378.620000000	-1350.040000000
0.070750000	-1318.770000000	-1288.550000000
0.071000000	-1254.300000000	-1220.800000000
0.071250000	-1179.270000000	-1138.540000000
0.071500000	-1090.210000000	-1046.260000000
0.071750000	-995.140000000	-949.200000000
0.072000000	-895.080000000	-847.420000000
0.072250000	-790.700000000	-742.110000000
0.072500000	-684.010000000	-634.290000000
0.072750000	-573.480000000	-522.900000000
0.073000000	-459.920000000	-409.570000000
0.073250000	-345.780000000	-293.880000000
0.073500000	-228.050000000	-175.910000000
0.073750000	-108.420000000	-56.360000000
0.074000000	10.070000000	61.870000000
0.074250000	127.410000000	179.160000000
0.074500000	244.960000000	296.410000000
0.074750000	364.330000000	415.340000000
0.075000000	481.160000000	529.930000000
0.075250000	593.430000000	640.010000000
0.075500000	701.000000000	744.950000000
0.075750000	803.960000000	845.820000000
0.076000000	903.370000000	943.660000000
0.076250000	999.710000000	1038.010000000
0.076500000	1089.130000000	1121.700000000
0.076750000	1167.730000000	1196.870000000
0.077000000	1238.350000000	1263.250000000
0.077250000	1300.870000000	1322.520000000
0.077500000	1356.410000000	1375.590000000
0.077750000	1406.850000000	1422.630000000
0.078000000	1449.060000000	1460.400000000
0.078250000	1481.790000000	1489.730000000
0.078500000	1507.370000000	1511.680000000
0.078750000	1524.330000000	1524.230000000
0.079000000	1531.600000000	1528.530000000
0.079250000	1530.940000000	1523.680000000
0.079500000	1521.420000000	1509.210000000
0.079750000	1501.430000000	1485.550000000
0.080000000	1471.360000000	1450.980000000
0.080250000	1430.030000000	1404.210000000
0.080500000	1377.470000000	1347.430000000
0.080750000	1317.690000000	1286.940000000
0.081000000	1253.250000000	1219.170000000
0.081250000	1178.200000000	1136.270000000
0.081500000	1088.260000000	1044.230000000
0.081750000	993.380000000	946.900000000
0.082000000	892.770000000	844.690000000
0.082250000	788.320000000	739.020000000
0.082500000	680.670000000	630.680000000
0.082750000	570.800000000	519.420000000
0.083000000	457.520000000	405.650000000
0.083250000	342.480000000	290.760000000
0.083500000	225.470000000	172.570000000
0.083750000	106.780000000	54.670000000
0.084000000	-11.980000000	-64.860000000
0.084250000	-129.320000000	-181.240000000
0.084500000	-245.980000000	-296.880000000
0.084750000	-364.790000000	-416.020000000
0.085000000	-481.520000000	-530.970000000
0.085250000	-594.140000000	-640.910000000
0.085500000	-701.610000000	-746.050000000
0.085750000	-804.650000000	-847.610000000
0.086000000	-904.440000000	-946.000000000
0.086250000	-1000.870000000	-1039.640000000
0.086500000	-1090.270000000	-1123.940000000
0.086750000	-1168.960000000	-1198.490000000
0.087000000	-1239.710000000	-1265.130000000
0.087250000	-1301.780000000	-1324.260000000
0.087500000	-1357.900000000	-1378.410000000
0.087750000	-1407.960000000	-1423.260000000
0.088000000	-1449.400000000	-1460.870000000
0.088250000	-1482.370000000	-1490.680000000
0.088500000	-1507.770000000	-1513.060000000
0.088750000	-1524.480000000	-1525.390000000
0.089000000	-1532.190000000	-1528.570000000
0.089250000	-1531.250000000	-1524.190000000
0.089500000	-1521.080000000	-1510.400000000
0.089750000	-1501.530000000	-1485.500000000
0.090000000	-1470.630000000	-1449.060000000
0.090250000	-1428.540000000	-1403.720000000
0.090500000	-1376.770000000	-1347.590000000
0.090750000	-1316.810000000	-1286.210000000
0.091000000	-1251.460000000	-1217.990000000
0.091250000	-1175.740000000	-1134.180000000
0.091500000	-1086.150000000	-1041.850000000
0.091750000	-991.140000000	-945.710000000
0.092000000	-890.550000000	-843.020000000
0.092250000	-786.060000000	-737.390000000
0.092500000	-678.950000000	-629.660000000
0.092750000	-568.370000000	-518.110000000
0.093000000	-454.940000000	-404.520000000
0.093250000	-340.480000000	-288.900000000
0.093500000	-222.830000000	-169.850000000
0.093750000	-102.970000000	-50.460000000
0.094000000	15.670000000	66.690000000
0.094250000	132.940000000	183.650000000
0.094500000	250.460000000	301.710000000
0.094750000	369.800000000	421.330000000
0.095000000	486.110000000	535.210000000
0.095250000	598.300000000	644.440000000
0.095500000	705.740000000	749.660000000
0.095750000	808.300000000	850.920000000
0.096000000	907.630000000	947.970000000
0.096250000	1003.790000000	1042.050000000
0.096500000	1092.770000000	1125.920000000
0.096750000	1170.980000000	1200.040000000
0.097000000	1241.220000000	1266.380000000
0.097250000	1303.750000000	1325.270000000
0.097500000	1359.110000000	1378.670000000
0.097750000	1409.400000000	1425.210000000
0.098000000	1451.170000000	1462.550000000
0.098250000	1483.500000000	1491.700000000
0.098500000	1509.030000000	1513.210000000
0.098750000	1525.410000000	1525.780000000
0.099000000	1532.530000000	1528.200000000
0.099250000	1531.190000000	1522.980000000
0.099500000	1521.220000000	1509.820000000
0.099750000	1501.690000000	1484.750000000
0.100000000	1470.500000000	1449.960000000
0.100250000	1428.800000000	1402.320000000
0.100500000	1376.090000000	1345.640000000
0.100750000	1316.040000000	1284.980000000
0.101000000	1251.450000000	1217.000000000
0.101250000	1174.990000000	1133.560000000
0.101500000	1085.020000000	1040.740000000
0.101750000	989.750000000	943.460000000
0.102000000	889.660000000	841.400000000
0.102250000	785.030000000	735.740000000
0.102500000	677.510000000	626.980000000
0.102750000	567.550000000	515.890000000
0.103000000	453.980000000	402.920000000
0.103250000	338.930000000	286.280000000
0.103500000	221.320000000	167.920000000
0.103750000	102.120000000	49.800000000
0.104000000	-16.520000000	-69.840000000
0.104250000	-133.910000000	-185.280000000
0.104500000	-251.240000000	-303.320000000
0.104750000	-370.160000000	-421.160000000
0.105000000	-486.160000000	-535.970000000
0.105250000	-598.540000000	-645.220000000
0.105500000	-705.730000000	-751.420000000
0.105750000	-808.700000000	-852.060000000
0.106000000	-908.280000000	-949.260000000
0.106250000	-1004.680000000	-1043.260000000
0.106500000	-1093.810000000	-1127.040000000
0.106750000	-1172.320000000	-1201.560000000
0.107000000	-1242.730000000	-1267.450000000
0.107250000	-1304.620000000	-1326.940000000
0.107500000	-1360.260000000	-1379.950000000
0.107750000	-1410.430000000	-1426.830000000
0.108000000	-1451.140000000	-1462.940000000
0.108250000	-1483.890000000	-1492.470000000
0.108500000	-1508.920000000	-1513.630000000
0.108750000	-1524.980000000	-1525.450000000
0.109000000	-1532.630000000	-1529.440000000
0.109250000	-1531.350000000	-1524.300000000
0.109500000	-1520.510000000	-1509.180000000
0.109750000	-1500.610000000	-1484.180000000
0.110000000	-1469.280000000	-1448.290000000
0.110250000	-1426.510000000	-1400.010000000
0.110500000	-1373.610000000	-1344.230000000
0.110750000	-1313.530000000	-1282.920000000
0.111000000	-1248.570000000	-1214.820000000
0.111250000	-1171.750000000	-1131.070000000
0.111500000	-1082.010000000	-1038.550000000
0.111750000	-986.450000000	-940.650000000
0.112000000	-885.870000000	-837.350000000
0.112250000	-781.070000000	-732.480000000
0.112500000	-673.450000000	-623.110000000
0.112750000	-562.860000000	-512.090000000
0.113000000	-449.240000000	-398.290000000
0.113250000	-334.560000000	-282.780000000
0.113500000	-217.050000000	-164.820000000
0.113750000	-97.940000000	-45.780000000
0.114000000	20.360000000	72.800000000
0.114250000	137.720000000	188.460000000
0.114500000	255.320000000	306.030000000
0.114750000	374.460000000	425.550000000
0.115000000	490.620000000	539.390000000
0.115250000	602.770000000	648.880000000
0.115500000	709.840000000	754.060000000
0.115750000	812.370000000	854.330000000
0.116000000	911.740000000	952.190000000
0.116250000	1007.530000000	1044.990000000
0.116500000	1096.130000000	1129.240000000
0.116750000	1174.140000000	1203.110000000
0.117000000	1244.180000000	1268.690000000
0.117250000	1305.930000000	1328.150000000
0.117500000	1361.380000000	1379.990000000
0.117750000	1411.480000000	1426.930000000
0.118000000	1452.440000000	1463.560000000
0.118250000	1484.910000000	1492.660000000
0.118500000	1509.770000000	1513.850000000
0.118750000	1525.820000000	1525.380000000
0.119000000	1532.610000000	1528.700000000
0.119250000	1531.190000000	1522.840000000
0.119500000	1520.590000000	1508.890000000
0.119750000	1500.270000000	1483.110000000
0.120000000	1469.270000000	1447.810000000
0.120250000	1426.670000000	1400.490000000
0.120500000	1373.360000000	1343.760000000
0.120750000	1313.570000000	1281.860000000
0.121000000	1248.130000000	1214.060000000
0.121250000	1171.650000000	1129.590000000
0.121500000	1081.110000000	1036.840000000
0.121750000	985.770000000	937.980000000
0.122000000	884.880000000	836.240000000
0.122250000	780.280000000	730.630000000
0.122500000	673.060000000	622.140000000
0.122750000	562.500000000	510.660000000
0.123000000	448.670000000	398.290000000
0.123250000	334.170000000	282.170000000
0.123500000	216.810000000	162.740000000
0.123750000	97.460000000	44.770000000
0.124000000	-20.990000000	-72.960000000
0.124250000	-138.140000000	-189.040000000
0.124500000	-255.470000000	-306.900000000
0.124750000	-374.230000000	-425.420000000
0.125000000	-490.680000000	-539.640000000
0.125250000	-602.980000000	-649.520000000
0.125500000	-709.970000000	-754.180000000
0.125750000	-812.690000000	-855.210000000
0.126000000	-912.500000000	-953.900000000
0.126250000	-1008.470000000	-1047.310000000
0.126500000	-1096.800000000	-1130.230000000
0.126750000	-1175.210000000	-1204.520000000
0.127000000	-1245.150000000	-1271.540000000
0.127250000	-1306.950000000	-1329.310000000
0.127500000	-1362.220000000	-1381.810000000
0.127750000	-1412.000000000	-1427.880000000
0.128000000	-1452.770000000	-1463.650000000
0.128250000	-1485.000000000	-1493.820000000
0.128500000	-1510.010000000	-1514.170000000
0.128750000	-1525.780000000	-1526.200000000
0.129000000	-1532.820000000	-1529.470000000
0.129250000	-1531.100000000	-1524.020000000
0.129500000	-1520.360000000	-1508.850000000
0.129750000	-1499.820000000	-1483.180000000
0.130000000	-1467.730000000	-1447.290000000
0.130250000	-1425.450000000	-1399.790000000
0.130500000	-1372.290000000	-1343.230000000
0.130750000	-1311.740000000	-1280.670000000
0.131000000	-1246.760000000	-1212.870000000
0.131250000	-1169.590000000	-1128.240000000
0.131500000	-1079.430000000	-1035.550000000
0.131750000	-983.990000000	-938.100000000
0.132000000	-883.700000000	-835.470000000
0.132250000	-779.010000000	-729.910000000
0.132500000	-671.570000000	-621.330000000
0.132750000	-561.080000000	-510.460000000
0.133000000	-447.750000000	-396.770000000
0.133250000	-332.550000000	-280.880000000
0.133500000	-214.670000000	-161.510000000
0.133750000	-95.370000000	-43.270000000
0.134000000	23.430000000	75.570000000
0.134250000	140.940000000	191.730000000
0.134500000	258.410000000	310.320000000
0.134750000	377.370000000	428.400000000
0.135000000	494.040000000	542.350000000
0.135250000	606.060000000	652.410000000
0.135500000	713.090000000	757.200000000
0.135750000	815.520000000	856.900000000
0.136000000	914.650000000	954.730000000
0.136250000	1010.550000000	1048.520000000
0.136500000	1098.620000000	1131.060000000
0.136750000	1176.520000000	1205.460000000
0.137000000	1246.230000000	1270.660000000
0.137250000	1307.700000000	1329.540000000
0.137500000	1363.180000000	1381.770000000
0.137750000	1413.010000000	1428.710000000
0.138000000	1453.550000000	1464.320000000
0.138250000	1485.810000000	1494.380000000
0.138500000	1510.520000000	1513.960000000
0.138750000	1526.230000000	1525.800000000
0.139000000	1532.760000000	1529.140000000
0.139250000	1531.060000000	1522.560000000
0.139500000	1520.030000000	1508.240000000
0.139750000	1499.770000000	1483.300000000
0.140000000	1468.390000000	1446.660000000
0.140250000	1425.150000000	1398.730000000
0.140500000	1372.190000000	1342.350000000
0.140750000	1312.370000000	1280.780000000
0.141000000	1246.510000000	1211.620000000
0.141250000	1169.380000000	1126.420000000
0.141500000	1078.930000000	1034.580000000
0.141750000	983.560000000	937.420000000
0.142000000	882.540000000	834.190000000
0.142250000	777.620000000	728.330000000
0.142500000	670.220000000	620.200000000
0.142750000	559.470000000	507.610000000
0.143000000	445.430000000	394.340000000
0.143250000	330.780000000	277.570000000
0.143500000	213.130000000	159.740000000
0.143750000	93.790000000	41.430000000
0.144000000	-24.270000000	-76.580000000
0.144250000	-141.320000000	-193.080000000
0.144500000	-258.860000000	-310.110000000
0.144750000	-377.960000000	-429.190000000
0.145000000	-494.420000000	-544.490000000
0.145250000	-606.710000000	-653.480000000
0.145500000	-713.450000000	-758.180000000
0.145750000	-816.060000000	-858.380000000
0.146000000	-915.700000000	-956.560000000
0.146250000	-1011.540000000	-1050.310000000
0.146500000	-1099.930000000	-1133.790000000
0.146750000	-1177.800000000	-1206.960000000
0.147000000	-1247.430000000	-1272.350000000
0.147250000	-1308.880000000	-1331.230000000
0.147500000	-1364.130000000	-1383.640000000
0.147750000	-1413.490000000	-1429.340000000
0.148000000	-1454.120000000	-1465.670000000
0.148250000	-1485.850000000	-1494.320000000
0.148500000	-1510.500000000	-1514.900000000
0.148750000	-1526.280000000	-1526.960000000
0.149000000	-1533.030000000	-1529.280000000
0.149250000	-1530.820000000	-1522.910000000
0.149500000	-1519.770000000	-1508.740000000
0.149750000	-1499.030000000	-1482.640000000
0.150000000	-1466.490000000	-1445.770000000
0.150250000	-1423.740000000	-1398.190000000
0.150500000	-1370.370000000	-1340.470000000
0.150750000	-1309.720000000	-1278.450000000
0.151000000	-1244.520000000	-1209.840000000
0.151250000	-1166.810000000	-1125.060000000
0.151500000	-1076.110000000	-1032.530000000
0.151750000	-980.270000000	-933.640000000
0.152000000	-879.620000000	-832.170000000
0.152250000	-774.720000000	-726.180000000
0.152500000	-666.910000000	-616.910000000
0.152750000	-556.070000000	-505.980000000
0.153000000	-442.890000000	-392.350000000
0.153250000	-327.690000000	-275.550000000
0.153500000	-209.570000000	-156.410000000
0.153750000	-90.610000000	-38.610000000
0.154000000	27.620000000	79.070000000
0.154250000	145.090000000	195.550000000
0.154500000	262.800000000	314.070000000
0.154750000	381.870000000	433.250000000
0.155000000	498.330000000	546.890000000
0.155250000	610.230000000	655.660000000
0.155500000	716.680000000	760.410000000
0.155750000	819.290000000	861.390000000
0.156000000	918.260000000	958.160000000
0.156250000	1013.980000000	1051.520000000
0.156500000	1101.600000000	1133.730000000
0.156750000	1179.160000000	1207.660000000
0.157000000	1248.600000000	1272.740000000
0.157250000	1309.720000000	1330.940000000
0.157500000	1364.800000000	1383.940000000
0.157750000	1414.700000000	1429.590000000
0.158000000	1454.650000000	1465.540000000
0.158250000	1486.740000000	1494.960000000
0.158500000	1511.020000000	1513.770000000
0.158750000	1526.160000000	1525.590000000
0.159000000	1532.530000000	1528.250000000
0.159250000	1530.620000000	1522.020000000
0.159500000	1519.050000000	1506.460000000
0.159750000	1498.170000000	1481.390000000
0.160000000	1466.780000000	1445.140000000
0.160250000	1422.890000000	1395.800000000
0.160500000	1368.830000000	1339.220000000
0.160750000	1309.200000000	1277.310000000
0.161000000	1243.130000000	1207.770000000
0.161250000	1165.300000000	1122.340000000
0.161500000	1074.610000000	1030.810000000
0.161750000	979.170000000	932.310000000
0.162000000	877.770000000	829.110000000
0.162250000	772.990000000	723.800000000
0.162500000	665.570000000	615.340000000
0.162750000	554.960000000	502.900000000
0.163000000	440.800000000	389.280000000
0.163250000	326.220000000	273.020000000
0.163500000	208.490000000	154.680000000
0.163750000	88.330000000	35.300000000
0.164000000	-30.350000000	-83.110000000
0.164250000	-147.090000000	-199.120000000
0.164500000	-264.160000000	-315.760000000
0.164750000	-383.020000000	-435.100000000
0.165000000	-499.400000000	-548.740000000
0.165250000	-611.360000000	-657.740000000
0.165500000	-718.050000000	-762.830000000
0.165750000	-820.450000000	-864.390000000
0.166000000	-919.840000000	-960.260000000
0.166250000	-1015.670000000	-1053.560000000
0.166500000	-1103.410000000	-1136.490000000
0.166750000	-1181.260000000	-1210.770000000
0.167000000	-1250.220000000	-1274.960000000
0.167250000	-1311.680000000	-1333.890000000
0.167500000	-1366.660000000	-1386.530000000
0.167750000	-1415.960000000	-1431.410000000
0.168000000	-1456.180000000	-1467.460000000
0.168250000	-1487.600000000	-1496.200000000
0.168500000	-1511.700000000	-1515.400000000
0.168750000	-1526.900000000	-1526.950000000
0.169000000	-1533.240000000	-1529.410000000
0.169250000	-1530.680000000	-1522.950000000
0.169500000	-1519.110000000	-1508.100000000
0.169750000	-1497.800000000	-1480.570000000
0.170000000	-1464.660000000	-1443.250000000
0.170250000	-1421.460000000	-1395.320000000
0.170500000	-1367.610000000	-1338.340000000
0.170750000	-1306.460000000	-1276.480000000
0.171000000	-1240.820000000	-1206.610000000
0.171250000	-1162.480000000	-1121.120000000
0.171500000	-1071.810000000	-1028.060000000
0.171750000	-975.570000000	-929.690000000
0.172000000	-874.770000000	-827.100000000
0.172250000	-769.650000000	-721.350000000
0.172500000	-661.790000000	-611.730000000
0.172750000	-550.710000000	-499.470000000
0.173000000	-437.250000000	-385.740000000
0.173250000	-321.940000000	-269.950000000
0.173500000	-203.690000000	-151.020000000
0.173750000	-84.840000000	-33.520000000
0.174000000	33.470000000	85.540000000
0.174250000	150.830000000	201.370000000
0.174500000	268.660000000	319.860000000
0.174750000	387.890000000	438.340000000
0.175000000	503.570000000	552.080000000
0.175250000	615.160000000	660.830000000
0.175500000	721.310000000	765.760000000
0.175750000	823.700000000	865.640000000
0.176000000	922.630000000	962.730000000
0.176250000	1018.150000000	1055.800000000
0.176500000	1105.460000000	1137.160000000
0.176750000	1182.420000000	1211.600000000
0.177000000	1251.710000000	1275.760000000
0.177250000	1312.620000000	1334.420000000
0.177500000	1367.630000000	1386.010000000
0.177750000	1417.000000000	1431.990000000
0.178000000	1456.410000000	1467.520000000
0.178250000	1488.370000000	1495.890000000
0.178500000	1512.450000000	1515.820000000
0.178750000	1527.370000000	1526.240000000
0.179000000	1533.120000000	1528.510000000
0.179250000	1530.740000000	1522.300000000
0.179500000	1519.060000000	1506.490000000
0.179750000	1497.620000000	1480.030000000
0.180000000	1465.460000000	1442.730000000
0.180250000	1421.450000000	1393.890000000
0.180500000	1367.380000000	1337.810000000
0.180750000	1307.150000000	1275.530000000
0.181000000	1240.900000000	1205.130000000
0.181250000	1161.910000000	1119.060000000
0.181500000	1071.100000000	1026.750000000
0.181750000	975.010000000	927.560000000
0.182000000	873.710000000	824.240000000
0.182250000	768.160000000	718.660000000
0.182500000	660.500000000	610.050000000
0.182750000	549.740000000	498.220000000
0.183000000	435.430000000	384.540000000
0.183250000	320.420000000	268.830000000
0.183500000	202.900000000	149.860000000
0.183750000	83.680000000	30.960000000
0.184000000	-34.760000000	-86.370000000
0.184250000	-151.830000000	-204.050000000
0.184500000	-269.450000000	-321.370000000
0.184750000	-388.400000000	-439.630000000
0.185000000	-503.960000000	-552.830000000
0.185250000	-615.640000000	-661.570000000
0.185500000	-721.970000000	-766.700000000
0.185750000	-824.380000000	-867.290000000
0.186000000	-923.460000000	-964.240000000
0.186250000	-1019.040000000	-1057.480000000
0.186500000	-1106.770000000	-1139.630000000
0.186750000	-1184.120000000	-1212.930000000
0.187000000	-1252.890000000	-1277.720000000
0.187250000	-1314.280000000	-1336.430000000
0.187500000	-1369.130000000	-1388.280000000
0.187750000	-1418.200000000	-1433.520000000
0.188000000	-1457.620000000	-1469.020000000
0.188250000	-1488.930000000	-1497.230000000
0.188500000	-1512.850000000	-1517.010000000
0.188750000	-1527.940000000	-1528.340000000
0.189000000	-1533.910000000	-1529.680000000
0.189250000	-1531.170000000	-1523.330000000
0.189500000	-1519.260000000	-1507.380000000
0.189750000	-1497.740000000	-1481.180000000
0.190000000	-1464.450000000	-1443.090000000
0.190250000	-1420.250000000	-1394.340000000
0.190500000	-1366.360000000	-1336.530000000
0.190750000	-1305.310000000	-1274.130000000
0.191000000	-1239.160000000	-1204.370000000
0.191250000	-1159.940000000	-1118.390000000
0.191500000	-1069.010000000	-1025.320000000
0.191750000	-972.740000000	-926.550000000
0.192000000	-871.750000000	-824.050000000
0.192250000	-766.660000000	-718.030000000
0.192500000	-659.110000000	-609.520000000
0.192750000	-547.960000000	-497.400000000
0.193000000	-434.500000000	-383.840000000
0.193250000	-319.280000000	-266.540000000
0.193500000	-200.790000000	-147.840000000
0.193750000	-80.990000000	-29.420000000
0.194000000	37.430000000	88.820000000
0.194250000	154.540000000	205.500000000
0.194500000	272.340000000	324.050000000
0.194750000	391.350000000	441.860000000
0.195000000	507.000000000	554.860000000
0.195250000	618.400000000	664.470000000
0.195500000	724.610000000	767.450000000
0.195750000	826.770000000	868.860000000
0.196000000	925.500000000	965.210000000
0.196250000	1021.050000000	1058.040000000
0.196500000	1107.580000000	1139.990000000
0.196750000	1184.460000000	1213.010000000
0.197000000	1253.190000000	1277.200000000
0.197250000	1313.910000000	1335.120000000
0.197500000	1368.410000000	1387.680000000
0.197750000	1417.840000000	1431.930000000
0.198000000	1457.230000000	1467.790000000
0.198250000	1488.940000000	1495.380000000
0.198500000	1512.470000000	1515.500000000
0.198750000	1527.210000000	1526.440000000
0.199000000	1533.010000000	1528.500000000
0.199250000	1529.980000000	1521.030000000
0.199500000	1518.100000000	1505.330000000
0.199750000	1496.420000000	1479.500000000
0.200000000	1463.660000000	1441.340000000
0.200250000	1419.610000000	1392.120000000
0.200500000	1364.820000000	1334.400000000
0.200750000	1304.650000000	1273.100000000
0.201000000	1238.130000000	1202.120000000
0.201250000	1159.020000000	1116.230000000
0.201500000	1067.660000000	1023.090000000
0.201750000	971.810000000	924.720000000
0.202000000	870.340000000	822.480000000
0.202250000	765.500000000	716.210000000
0.202500000	657.820000000	607.210000000
0.202750000	546.750000000	495.230000000
0.203000000	432.870000000	380.250000000
0.203250000	317.740000000	264.180000000
0.203500000	199.560000000	147.000000000
0.203750000	80.140000000	27.800000000
0.204000000	-38.160000000	-91.110000000
0.204250000	-154.960000000	-205.850000000
0.204500000	-272.220000000	-324.640000000
0.204750000	-390.890000000	-442.430000000
0.205000000	-507.040000000	-555.990000000
0.205250000	-618.740000000	-665.450000000
0.205500000	-724.940000000	-770.310000000
0.205750000	-827.070000000	-869.990000000
0.206000000	-926.580000000	-967.160000000
0.206250000	-1021.720000000	-1059.960000000
0.206500000	-1108.540000000	-1141.240000000
0.206750000	-1185.690000000	-1214.170000000
0.207000000	-1254.340000000	-1278.520000000
0.207250000	-1315.480000000	-1337.660000000
0.207500000	-1369.870000000	-1388.550000000
0.207750000	-1418.650000000	-1433.980000000
0.208000000	-1458.150000000	-1469.190000000
0.208250000	-1489.150000000	-1496.780000000
0.208500000	-1512.850000000	-1517.040000000
0.208750000	-1527.310000000	-1527.250000000
0.209000000	-1533.010000000	-1528.620000000
0.209250000	-1530.360000000	-1521.850000000
0.209500000	-1517.750000000	-1505.440000000
0.209750000	-1495.310000000	-1478.750000000
0.210000000	-1462.290000000	-1440.750000000
0.210250000	-1417.930000000	-1391.100000000
0.210500000	-1363.040000000	-1333.690000000
0.210750000	-1302.490000000	-1270.970000000
0.211000000	-1235.740000000	-1199.590000000
0.211250000	-1156.180000000	-1113.870000000
0.211500000	-1065.060000000	-1020.830000000
0.211750000	-968.890000000	-922.680000000
0.212000000	-867.310000000	-819.330000000
0.212250000	-761.910000000	-713.390000000
0.212500000	-654.090000000	-604.390000000
0.212750000	-542.990000000	-492.210000000
0.213000000	-429.080000000	-377.750000000
0.213250000	-313.930000000	-261.450000000
0.213500000	-196.300000000	-144.460000000
0.213750000	-77.030000000	-24.820000000
0.214000000	41.490000000	92.730000000
0.214250000	158.560000000	208.410000000
0.214500000	276.110000000	327.580000000
0.214750000	394.870000000	445.190000000
0.215000000	510.830000000	558.960000000
0.215250000	622.420000000	667.760000000
0.215500000	728.210000000	771.380000000
0.215750000	830.230000000	872.060000000
0.216000000	929.250000000	969.210000000
0.216250000	1024.260000000	1061.410000000
0.216500000	1110.340000000	1142.740000000
0.216750000	1187.000000000	1215.180000000
0.217000000	1255.210000000	1279.380000000
0.217250000	1316.000000000	1336.950000000
0.217500000	1370.470000000	1389.460000000
0.217750000	1419.180000000	1433.010000000
0.218000000	1457.930000000	1468.020000000
0.218250000	1489.520000000	1496.960000000
0.218500000	1512.780000000	1515.520000000
0.218750000	1526.780000000	1525.570000000
0.219000000	1532.240000000	1527.180000000
0.219250000	1528.660000000	1519.920000000
0.219500000	1516.700000000	1504.130000000
0.219750000	1494.760000000	1477.030000000
0.220000000	1460.850000000	1437.960000000
0.220250000	1416.820000000	1389.870000000
0.220500000	1362.110000000	1332.060000000
0.220750000	1301.180000000	1268.190000000
0.221000000	1234.460000000	1197.790000000
0.221250000	1154.410000000	1111.470000000
0.221500000	1063.250000000	1018.710000000
0.221750000	966.920000000	920.480000000
0.222000000	865.320000000	817.420000000
0.222250000	760.440000000	711.450000000
0.222500000	652.580000000	602.070000000
0.222750000	541.430000000	490.040000000
0.223000000	427.730000000	376.200000000
0.223250000	312.420000000	259.310000000
0.223500000	193.780000000	140.280000000
0.223750000	74.430000000	22.630000000
0.224000000	-43.730000000	-95.490000000
0.224250000	-160.720000000	-212.060000000
0.224500000	-278.670000000	-330.170000000
0.224750000	-397.150000000	-448.340000000
0.225000000	-513.070000000	-561.670000000
0.225250000	-624.550000000	-670.960000000
0.225500000	-730.320000000	-774.810000000
0.225750000	-832.290000000	-875.490000000
0.226000000	-931.550000000	-971.700000000
0.226250000	-1026.530000000	-1064.390000000
0.226500000	-1113.210000000	-1145.350000000
0.226750000	-1189.760000000	-1218.380000000
0.227000000	-1257.820000000	-1282.290000000
0.227250000	-1318.150000000	-1339.420000000
0.227500000	-1372.680000000	-1391.690000000
0.227750000	-1421.000000000	-1436.040000000
0.228000000	-1459.770000000	-1470.020000000
0.228250000	-1490.080000000	-1498.580000000
0.228500000	-1513.780000000	-1517.650000000
0.228750000	-1528.150000000	-1527.750000000
0.229000000	-1533.150000000	-1528.960000000
0.229250000	-1529.950000000	-1521.530000000
0.229500000	-1517.140000000	-1504.200000000
0.229750000	-1494.220000000	-1477.780000000
0.230000000	-1460.510000000	-1438.870000000
0.230250000	-1415.160000000	-1388.270000000
0.230500000	-1359.540000000	-1329.580000000
0.230750000	-1298.790000000	-1266.980000000
0.231000000	-1231.430000000	-1196.510000000
0.231250000	-1150.970000000	-1109.030000000
0.231500000	-1059.260000000	-1014.860000000
0.231750000	-963.190000000	-917.260000000
0.232000000	-861.620000000	-813.730000000
0.232250000	-756.320000000	-707.470000000
0.232500000	-648.270000000	-597.710000000
0.232750000	-537.080000000	-486.480000000
0.233000000	-423.340000000	-372.360000000
0.233250000	-307.590000000	-255.280000000
0.233500000	-189.310000000	-137.240000000
0.233750000	-69.990000000	-17.910000000
0.234000000	48.400000000	99.690000000
0.234250000	165.430000000	216.250000000
0.234500000	283.300000000	334.900000000
0.234750000	402.280000000	452.930000000
0.235000000	518.110000000	566.370000000
0.235250000	629.060000000	674.380000000
0.235500000	734.520000000	778.670000000
0.235750000	836.460000000	878.420000000
0.236000000	934.980000000	974.690000000
0.236250000	1029.820000000	1065.730000000
0.236500000	1115.220000000	1147.420000000
0.236750000	1191.680000000	1218.920000000
0.237000000	1259.100000000	1283.080000000
0.237250000	1319.230000000	1340.040000000
0.237500000	1373.550000000	1391.880000000
0.237750000	1422.140000000	1435.070000000
0.238000000	1460.220000000	1470.480000000
0.238250000	1491.330000000	1497.710000000
0.238500000	1513.800000000	1517.050000000
0.238750000	1527.700000000	1526.590000000
0.239000000	1533.060000000	1528.210000000
0.239250000	1528.820000000	1519.560000000
0.239500000	1516.160000000	1503.600000000
0.239750000	1493.920000000	1475.860000000
0.240000000	1459.740000000	1436.740000000
0.240250000	1414.080000000	1386.150000000
0.240500000	1358.850000000	1329.130000000
0.240750000	1298.050000000	1265.110000000
0.241000000	1230.560000000	1194.400000000
0.241250000	1150.060000000	1107.130000000
0.241500000	1058.390000000	1013.660000000
0.241750000	961.510000000	914.250000000
0.242000000	859.270000000	810.490000000
0.242250000	754.180000000	704.410000000
0.242500000	646.070000000	594.630000000
0.242750000	533.960000000	482.620000000
0.243000000	420.220000000	369.370000000
0.243250000	305.550000000	251.290000000
0.243500000	186.950000000	133.510000000
0.243750000	67.870000000	15.260000000
0.244000000	-49.640000000	-101.990000000
0.244250000	-166.540000000	-218.570000000
0.244500000	-284.690000000	-337.070000000
0.244750000	-403.410000000	-454.750000000
0.245000000	-518.910000000	-568.750000000
0.245250000	-629.990000000	-676.130000000
0.245500000	-735.780000000	-779.940000000
0.245750000	-837.470000000	-880.560000000
0.246000000	-936.330000000	-976.820000000
0.246250000	-1031.260000000	-1068.160000000
0.246500000	-1117.000000000	-1149.780000000
0.246750000	-1193.230000000	-1221.120000000
0.247000000	-1260.700000000	-1285.930000000
0.247250000	-1320.950000000	-1342.540000000
0.247500000	-1374.950000000	-1393.050000000
0.247750000	-1422.800000000	-1437.170000000
0.248000000	-1461.320000000	-1471.620000000
0.248250000	-1491.330000000	-1498.520000000
0.248500000	-1514.230000000	-1517.720000000
0.248750000	-1527.990000000	-1527.680000000
0.249000000	-1532.660000000	-1528.360000000
0.249250000	-1529.340000000	-1520.270000000
0.249500000	-1515.900000000	-1503.580000000
0.249750000	-1492.360000000	-1474.770000000
0.250000000	-1458.320000000	-1435.690000000
0.250250000	-1412.620000000	-1385.820000000
0.250500000	-1356.240000000	-1326.840000000
0.250750000	-1295.120000000	-1263.560000000
0.251000000	-1228.020000000	-1191.220000000
0.251250000	-1146.690000000	-1104.490000000
0.251500000	-1054.810000000	-1010.460000000
0.251750000	-958.230000000	-911.060000000
0.252000000	-856.410000000	-808.040000000
0.252250000	-750.690000000	-701.420000000
0.252500000	-642.780000000	-592.880000000
0.252750000	-531.470000000	-480.800000000
0.253000000	-417.600000000	-366.670000000
0.253250000	-301.870000000	-250.100000000
0.253500000	-183.920000000	-130.650000000
0.253750000	-64.600000000	-12.280000000
0.254000000	54.210000000	105.360000000
0.254250000	170.930000000	221.390000000
0.254500000	288.480000000	339.390000000
0.254750000	407.090000000	457.650000000
0.255000000	522.630000000	570.680000000
0.255250000	633.560000000	679.420000000
0.255500000	739.010000000	782.440000000
0.255750000	840.710000000	882.940000000
0.256000000	939.130000000	979.270000000
0.256250000	1033.900000000	1069.940000000
0.256500000	1118.640000000	1150.260000000
0.256750000	1194.580000000	1222.500000000
0.257000000	1261.700000000	1284.890000000
0.257250000	1321.620000000	1342.320000000
0.257500000	1375.680000000	1394.130000000
0.257750000	1423.700000000	1436.530000000
0.258000000	1461.310000000	1472.340000000
0.258250000	1492.480000000	1499.000000000
0.258500000	1514.620000000	1516.930000000
0.258750000	1527.750000000	1526.600000000
0.259000000	1532.730000000	1527.600000000
0.259250000	1528.380000000	1519.060000000
0.259500000	1515.340000000	1502.450000000
0.259750000	1492.430000000	1473.910000000
0.260000000	1457.870000000	1435.560000000
0.260250000	1412.290000000	1385.600000000
0.260500000	1356.930000000	1326.770000000
0.260750000	1295.910000000	1263.380000000
0.261000000	1228.090000000	1191.800000000
0.261250000	1147.100000000	1104.490000000
0.261500000	1055.410000000	1010.380000000
0.261750000	958.780000000	911.760000000
0.262000000	856.600000000	808.290000000
0.262250000	751.570000000	701.970000000
0.262500000	643.830000000	593.390000000
0.262750000	532.140000000	480.820000000
0.263000000	418.150000000	366.710000000
0.263250000	303.100000000	249.700000000
0.263500000	184.330000000	130.790000000
0.263750000	64.720000000	12.760000000
0.264000000	-53.290000000	-105.580000000
0.264250000	-169.950000000	-222.080000000
0.264500000	-287.980000000	-339.400000000
0.264750000	-406.410000000	-457.260000000
0.265000000	-521.310000000	-570.180000000
0.265250000	-632.380000000	-678.110000000
0.265500000	-737.940000000	-781.600000000
0.265750000	-839.620000000	-882.640000000
0.266000000	-938.410000000	-979.040000000
0.266250000	-1033.440000000	-1071.250000000
0.266500000	-1118.750000000	-1151.700000000
0.266750000	-1194.680000000	-1223.090000000
0.267000000	-1261.950000000	-1285.850000000
0.267250000	-1322.110000000	-1343.430000000
0.267500000	-1375.900000000	-1394.580000000
0.267750000	-1424.060000000	-1438.510000000
0.268000000	-1461.780000000	-1473.050000000
0.268250000	-1491.620000000	-1499.840000000
0.268500000	-1514.360000000	-1518.310000000
0.268750000	-1528.150000000	-1526.840000000
0.269000000	-1532.450000000	-1528.340000000
0.269250000	-1528.680000000	-1520.480000000
0.269500000	-1515.380000000	-1502.120000000
0.269750000	-1491.490000000	-1473.890000000
0.270000000	-1456.820000000	-1434.170000000
0.270250000	-1411.190000000	-1384.400000000
0.270500000	-1355.340000000	-1325.660000000
0.270750000	-1293.750000000	-1261.140000000
0.271000000	-1226.370000000	-1190.000000000
0.271250000	-1144.540000000	-1102.320000000
0.271500000	-1052.570000000	-1007.320000000
0.271750000	-955.700000000	-909.630000000
0.272000000	-853.930000000	-805.930000000
0.272250000	-748.010000000	-699.110000000
0.272500000	-639.670000000	-589.740000000
0.272750000	-528.170000000	-477.070000000
0.273000000	-414.300000000	-363.090000000
0.273250000	-298.330000000	-245.690000000
0.273500000	-180.230000000	-127.470000000
0.273750000	-61.520000000	-9.080000000
0.274000000	56.490000000	107.630000000
0.274250000	173.570000000	224.300000000
0.274500000	291.820000000	342.760000000
0.274750000	410.560000000	460.360000000
0.275000000	525.110000000	573.250000000
0.275250000	635.710000000	680.760000000
0.275500000	740.950000000	784.620000000
0.275750000	842.670000000	884.510000000
0.276000000	941.000000000	980.560000000
0.276250000	1035.390000000	1071.230000000
0.276500000	1120.340000000	1151.780000000
0.276750000	1195.530000000	1222.780000000
0.277000000	1262.860000000	1285.930000000
0.277250000	1322.170000000	1343.510000000
0.277500000	1376.140000000	1393.880000000
0.277750000	1424.100000000	1437.290000000
0.278000000	1461.830000000	1471.560000000
0.278250000	1492.260000000	1498.480000000
0.278500000	1514.310000000	1516.930000000
0.278750000	1527.830000000	1526.470000000
0.279000000	1532.220000000	1527.100000000
0.279250000	1527.690000000	1517.880000000
0.279500000	1514.380000000	1501.920000000
0.279750000	1491.230000000	1473.100000000
0.280000000	1456.670000000	1433.940000000
0.280250000	1410.630000000	1383.500000000
0.280500000	1354.920000000	1324.470000000
0.280750000	1293.850000000	1261.700000000
0.281000000	1225.980000000	1188.540000000
0.281250000	1144.060000000	1101.110000000
0.281500000	1052.190000000	1006.900000000
0.281750000	955.000000000	908.160000000
0.282000000	852.960000000	803.770000000
0.282250000	747.350000000	698.010000000
0.282500000	639.330000000	588.710000000
0.282750000	527.600000000	475.260000000
0.283000000	413.510000000	362.130000000
0.283250000	298.280000000	245.010000000
0.283500000	179.900000000	125.810000000
0.283750000	60.570000000	7.780000000
0.284000000	-57.240000000	-109.940000000
0.284250000	-173.870000000	-225.610000000
0.284500000	-291.950000000	-344.020000000
0.284750000	-410.740000000	-461.660000000
0.285000000	-525.900000000	-574.510000000
0.285250000	-636.600000000	-682.920000000
0.285500000	-742.150000000	-786.230000000
0.285750000	-843.750000000	-886.960000000
0.286000000	-942.330000000	-982.110000000
0.286250000	-1036.930000000	-1073.770000000
0.286500000	-1121.760000000	-1154.110000000
0.286750000	-1197.540000000	-1225.210000000
0.287000000	-1264.770000000	-1289.210000000
0.287250000	-1324.430000000	-1345.840000000
0.287500000	-1377.700000000	-1396.880000000
0.287750000	-1425.560000000	-1439.880000000
0.288000000	-1463.070000000	-1474.130000000
0.288250000	-1493.120000000	-1500.590000000
0.288500000	-1515.270000000	-1518.370000000
0.288750000	-1528.360000000	-1528.600000000
0.289000000	-1532.970000000	-1528.300000000
0.289250000	-1528.650000000	-1520.100000000
0.289500000	-1514.560000000	-1502.000000000
0.289750000	-1490.790000000	-1473.290000000
0.290000000	-1455.930000000	-1433.470000000
0.290250000	-1409.460000000	-1382.650000000
0.290500000	-1353.260000000	-1323.160000000
0.290750000	-1291.620000000	-1259.260000000
0.291000000	-1223.910000000	-1187.000000000
0.291250000	-1141.640000000	-1099.160000000
0.291500000	-1049.700000000	-1004.910000000
0.291750000	-952.560000000	-905.480000000
0.292000000	-850.610000000	-803.490000000
0.292250000	-745.050000000	-695.860000000
0.292500000	-637.020000000	-587.250000000
0.292750000	-525.430000000	-475.050000000
0.293000000	-411.560000000	-360.660000000
0.293250000	-295.900000000	-243.190000000
0.293500000	-177.130000000	-124.480000000
0.293750000	-57.530000000	-5.980000000
0.294000000	60.700000000	111.790000000
0.294250000	177.260000000	228.200000000
0.294500000	295.350000000	347.160000000
0.294750000	414.190000000	464.460000000
0.295000000	529.330000000	576.950000000
0.295250000	639.940000000	684.930000000
0.295500000	744.990000000	789.290000000
0.295750000	846.720000000	888.400000000
0.296000000	944.940000000	983.510000000
0.296250000	1039.050000000	1075.540000000
0.296500000	1123.430000000	1154.960000000
0.296750000	1198.620000000	1225.530000000
0.297000000	1265.550000000	1288.940000000
0.297250000	1324.980000000	1346.420000000
0.297500000	1378.670000000	1396.230000000
0.297750000	1425.980000000	1439.260000000
0.298000000	1463.800000000	1473.420000000
0.298250000	1494.090000000	1500.760000000
0.298500000	1515.730000000	1517.950000000
0.298750000	1528.640000000	1526.950000000
0.299000000	1532.380000000	1526.910000000
0.299250000	1528.000000000	1519.090000000
0.299500000	1514.550000000	1501.420000000
0.299750000	1490.200000000	1472.710000000
0.300000000	1455.130000000	1432.060000000
0.300250000	1409.140000000	1381.560000000
0.300500000	1352.460000000	1322.120000000
0.300750000	1291.070000000	1258.930000000
0.301000000	1223.010000000	1185.870000000
0.301250000	1140.590000000	1097.540000000
0.301500000	1048.210000000	1003.620000000
0.301750000	951.270000000	903.990000000
0.302000000	848.890000000	800.250000000
0.302250000	743.040000000	693.300000000
0.302500000	634.800000000	584.080000000
0.302750000	523.140000000	471.500000000
0.303000000	408.880000000	356.910000000
0.303250000	292.990000000	240.390000000
0.303500000	174.880000000	121.650000000
0.303750000	56.190000000	3.270000000
0.304000000	-61.870000000	-114.130000000
0.304250000	-178.760000000	-231.220000000
0.304500000	-296.990000000	-349.500000000
0.304750000	-415.550000000	-466.460000000
0.305000000	-530.480000000	-579.090000000
0.305250000	-641.150000000	-687.010000000
0.305500000	-746.480000000	-790.730000000
0.305750000	-847.930000000	-889.720000000
0.306000000	-946.330000000	-986.000000000
0.306250000	-1040.780000000	-1077.950000000
0.306500000	-1125.270000000	-1157.050000000
0.306750000	-1200.730000000	-1228.740000000
0.307000000	-1267.760000000	-1291.410000000
0.307250000	-1326.970000000	-1348.190000000
0.307500000	-1380.440000000	-1399.040000000
0.307750000	-1427.950000000	-1441.140000000
0.308000000	-1464.450000000	-1475.000000000
0.308250000	-1494.560000000	-1501.870000000
0.308500000	-1516.500000000	-1519.190000000
0.308750000	-1529.050000000	-1528.590000000
0.309000000	-1533.180000000	-1528.730000000
0.309250000	-1528.290000000	-1519.620000000
0.309500000	-1514.040000000	-1500.760000000
0.309750000	-1490.100000000	-1471.660000000
0.310000000	-1454.100000000	-1431.330000000
0.310250000	-1407.370000000	-1380.250000000
0.310500000	-1351.300000000	-1321.120000000
0.310750000	-1289.200000000	-1256.710000000
0.311000000	-1220.700000000	-1183.290000000
0.311250000	-1137.290000000	-1094.130000000
0.311500000	-1044.930000000	-1000.550000000
0.311750000	-947.290000000	-900.130000000
0.312000000	-844.850000000	-796.160000000
0.312250000	-738.580000000	-689.010000000
0.312500000	-630.170000000	-579.700000000
0.312750000	-518.080000000	-467.150000000
0.313000000	-403.600000000	-352.340000000
0.313250000	-287.960000000	-235.490000000
0.313500000	-169.210000000	-116.770000000
0.313750000	-49.910000000	2.050000000
0.314000000	68.050000000	119.540000000
0.314250000	184.770000000	235.790000000
0.314500000	303.540000000	355.220000000
0.314750000	422.310000000	471.580000000
0.315000000	536.580000000	584.080000000
0.315250000	646.760000000	691.490000000
0.315500000	751.450000000	794.540000000
0.315750000	852.780000000	894.330000000
0.316000000	950.900000000	989.950000000
0.316250000	1044.890000000	1081.330000000
0.316500000	1129.140000000	1160.500000000
0.316750000	1204.140000000	1231.540000000
0.317000000	1270.690000000	1293.780000000
0.317250000	1329.660000000	1349.930000000
0.317500000	1382.960000000	1399.930000000
0.317750000	1429.920000000	1443.220000000
0.318000000	1467.270000000	1476.750000000
0.318250000	1496.790000000	1503.330000000
0.318500000	1518.140000000	1520.150000000
0.318750000	1530.820000000	1528.870000000
0.319000000	1533.880000000	1527.290000000
0.319250000	1528.520000000	1518.850000000
0.319500000	1514.670000000	1501.210000000
0.319750000	1490.020000000	1471.440000000
0.320000000	1454.100000000	1430.720000000
0.320250000	1407.090000000	1378.890000000
0.320500000	1350.220000000	1320.160000000
0.320750000	1288.180000000	1254.880000000
0.321000000	1219.720000000	1181.910000000
0.321250000	1136.120000000	1092.240000000
0.321500000	1043.300000000	997.390000000
0.321750000	945.580000000	898.350000000
0.322000000	843.110000000	795.350000000
0.322250000	737.540000000	687.760000000
0.322500000	628.910000000	578.360000000
0.322750000	516.760000000	465.320000000
0.323000000	403.040000000	351.470000000
0.323250000	286.990000000	232.610000000
0.323500000	167.700000000	114.510000000
0.323750000	48.510000000	-3.990000000
0.324000000	-69.430000000	-122.370000000
0.324250000	-186.280000000	-238.360000000
0.324500000	-304.500000000	-356.410000000
0.324750000	-422.820000000	-473.660000000
0.325000000	-537.620000000	-586.240000000
0.325250000	-647.930000000	-693.480000000
0.325500000	-752.930000000	-796.930000000
0.325750000	-854.530000000	-896.680000000
0.326000000	-952.660000000	-993.250000000
0.326250000	-1046.830000000	-1083.470000000
0.326500000	-1131.070000000	-1163.110000000
0.326750000	-1206.270000000	-1233.960000000
0.327000000	-1272.680000000	-1295.980000000
0.327250000	-1331.450000000	-1353.500000000
0.327500000	-1384.500000000	-1403.230000000
0.327750000	-1431.760000000	-1444.900000000
0.328000000	-1467.870000000	-1478.100000000
0.328250000	-1497.280000000	-1504.220000000
0.328500000	-1518.690000000	-1521.110000000
0.328750000	-1530.630000000	-1530.040000000
0.329000000	-1534.460000000	-1530.280000000
0.329250000	-1529.320000000	-1519.820000000
0.329500000	-1513.980000000	-1500.790000000
0.329750000	-1489.340000000	-1471.050000000
0.330000000	-1453.320000000	-1429.800000000
0.330250000	-1405.240000000	-1378.040000000
0.330500000	-1348.300000000	-1318.300000000
0.330750000	-1286.370000000	-1253.840000000
0.331000000	-1217.560000000	-1179.780000000
0.331250000	-1133.430000000	-1089.900000000
0.331500000	-1041.230000000	-997.030000000
0.331750000	-943.580000000	-896.320000000
0.332000000	-840.920000000	-792.700000000
0.332250000	-734.630000000	-686.190000000
0.332500000	-626.550000000	-576.070000000
0.332750000	-514.310000000	-463.090000000
0.333000000	-399.480000000	-348.440000000
0.333250000	-283.650000000	-231.490000000
0.333500000	-165.090000000	-112.520000000
0.333750000	-45.540000000	6.250000000
0.334000000	72.550000000	124.430000000
0.334250000	188.980000000	239.530000000
0.334500000	307.330000000	358.710000000
0.334750000	426.160000000	476.860000000
0.335000000	541.180000000	588.730000000
0.335250000	651.410000000	695.930000000
0.335500000	755.810000000	800.020000000
0.335750000	857.320000000	898.260000000
0.336000000	955.340000000	994.270000000
0.336250000	1049.100000000	1083.980000000
0.336500000	1132.340000000	1163.160000000
0.336750000	1206.880000000	1233.340000000
0.337000000	1272.920000000	1295.830000000
0.337250000	1331.730000000	1352.320000000
0.337500000	1384.790000000	1402.390000000
0.337750000	1431.550000000	1444.970000000
0.338000000	1468.120000000	1478.280000000
0.338250000	1497.990000000	1503.810000000
0.338500000	1518.620000000	1520.840000000
0.338750000	1530.940000000	1529.170000000
0.339000000	1534.050000000	1528.510000000
0.339250000	1528.200000000	1519.160000000
0.339500000	1514.060000000	1500.430000000
0.339750000	1488.770000000	1469.550000000
0.340000000	1452.530000000	1428.990000000
0.340250000	1405.510000000	1377.080000000
0.340500000	1348.320000000	1317.800000000
0.340750000	1285.820000000	1252.490000000
0.341000000	1217.150000000	1179.240000000
0.341250000	1133.170000000	1089.210000000
0.341500000	1040.310000000	994.920000000
0.341750000	942.220000000	894.100000000
0.342000000	839.400000000	790.450000000
0.342250000	733.400000000	683.280000000
0.342500000	624.460000000	573.050000000
0.342750000	511.950000000	460.790000000
0.343000000	398.240000000	346.560000000
0.343250000	282.420000000	228.420000000
0.343500000	163.680000000	109.990000000
0.343750000	45.020000000	-7.310000000
0.344000000	-72.920000000	-125.330000000
0.344250000	-189.950000000	-241.360000000
0.344500000	-308.190000000	-360.240000000
0.344750000	-426.310000000	-476.740000000
0.345000000	-541.060000000	-589.910000000
0.345250000	-651.390000000	-697.240000000
0.345500000	-756.270000000	-800.240000000
0.345750000	-857.580000000	-900.270000000
0.346000000	-955.760000000	-995.820000000
0.346250000	-1049.640000000	-1085.970000000
0.346500000	-1133.130000000	-1165.180000000
0.346750000	-1207.950000000	-1236.040000000
0.347000000	-1273.960000000	-1298.080000000
0.347250000	-1332.720000000	-1354.320000000
0.347500000	-1385.670000000	-1403.980000000
0.347750000	-1432.420000000	-1446.090000000
0.348000000	-1468.220000000	-1478.240000000
0.348250000	-1497.410000000	-1504.050000000
0.348500000	-1518.790000000	-1521.220000000
0.348750000	-1530.500000000	-1529.140000000
0.349000000	-1533.620000000	-1528.870000000
0.349250000	-1528.660000000	-1519.650000000
0.349500000	-1513.180000000	-1499.390000000
0.349750000	-1487.710000000	-1469.940000000
0.350000000	-1451.490000000	-1428.100000000
0.350250000	-1403.460000000	-1375.480000000
0.350500000	-1346.270000000	-1316.380000000
0.350750000	-1284.090000000	-1251.950000000
0.351000000	-1215.020000000	-1176.800000000
0.351250000	-1130.680000000	-1087.930000000
0.351500000	-1038.200000000	-992.940000000
0.351750000	-940.280000000	-893.920000000
0.352000000	-837.590000000	-788.770000000
0.352250000	-731.090000000	-682.430000000
0.352500000	-622.750000000	-573.140000000
0.352750000	-510.790000000	-460.020000000
0.353000000	-396.210000000	-344.090000000
0.353250000	-280.120000000	-228.100000000
0.353500000	-161.280000000	-108.480000000
0.353750000	-41.700000000	10.140000000
0.354000000	76.550000000	127.850000000
0.354250000	193.380000000	244.500000000
0.354500000	311.940000000	363.540000000
0.354750000	430.480000000	480.880000000
0.355000000	545.000000000	591.910000000
0.355250000	654.870000000	700.130000000
0.355500000	759.360000000	802.810000000
0.355750000	860.400000000	901.850000000
0.356000000	958.340000000	997.960000000
0.356250000	1052.020000000	1087.220000000
0.356500000	1134.890000000	1165.730000000
0.356750000	1209.220000000	1235.470000000
0.357000000	1274.890000000	1297.980000000
0.357250000	1333.450000000	1353.780000000
0.357500000	1386.580000000	1403.820000000
0.357750000	1432.630000000	1444.710000000
0.358000000	1468.540000000	1477.970000000
0.358250000	1497.760000000	1503.640000000
0.358500000	1518.360000000	1519.990000000
0.358750000	1530.200000000	1528.900000000
0.359000000	1532.990000000	1527.260000000
0.359250000	1526.550000000	1516.520000000
0.359500000	1512.170000000	1498.180000000
0.359750000	1486.790000000	1466.550000000
0.360000000	1449.490000000	1425.170000000
0.360250000	1401.850000000	1373.890000000
0.360500000	1344.180000000	1313.590000000
0.360750000	1281.780000000	1248.340000000
0.361000000	1212.220000000	1174.020000000
0.361250000	1127.730000000	1083.660000000
0.361500000	1034.760000000	989.480000000
0.361750000	936.620000000	889.390000000
0.362000000	833.810000000	785.050000000
0.362250000	727.830000000	677.120000000
0.362500000	619.100000000	568.000000000
0.362750000	506.380000000	454.730000000
0.363000000	392.340000000	340.290000000
0.363250000	276.250000000	222.540000000
0.363500000	156.800000000	103.640000000
0.363750000	37.890000000	-14.120000000
0.364000000	-79.660000000	-131.440000000
0.364250000	-196.610000000	-248.770000000
0.364500000	-315.010000000	-366.990000000
0.364750000	-433.120000000	-483.830000000
0.365000000	-547.550000000	-595.780000000
0.365250000	-657.400000000	-702.970000000
0.365500000	-762.020000000	-805.090000000
0.365750000	-863.000000000	-904.850000000
0.366000000	-961.230000000	-1000.770000000
0.366250000	-1054.500000000	-1090.840000000
0.366500000	-1137.770000000	-1169.700000000
0.366750000	-1212.090000000	-1240.130000000
0.367000000	-1277.690000000	-1301.160000000
0.367250000	-1336.120000000	-1357.190000000
0.367500000	-1388.590000000	-1405.970000000
0.367750000	-1434.770000000	-1447.540000000
0.368000000	-1470.620000000	-1480.120000000
0.368250000	-1499.150000000	-1505.870000000
0.368500000	-1519.790000000	-1522.500000000
0.368750000	-1531.380000000	-1530.340000000
0.369000000	-1534.020000000	-1528.530000000
0.369250000	-1528.110000000	-1518.030000000
0.369500000	-1512.330000000	-1498.210000000
0.369750000	-1486.450000000	-1468.170000000
0.370000000	-1449.570000000	-1426.130000000
0.370250000	-1400.650000000	-1372.370000000
0.370500000	-1342.640000000	-1312.550000000
0.370750000	-1280.120000000	-1247.690000000
0.371000000	-1210.250000000	-1171.510000000
0.371250000	-1125.050000000	-1081.530000000
0.371500000	-1031.860000000	-986.680000000
0.371750000	-933.510000000	-886.550000000
0.372000000	-830.280000000	-781.120000000
0.372250000	-723.450000000	-674.030000000
0.372500000	-614.430000000	-564.010000000
0.372750000	-501.840000000	-450.950000000
0.373000000	-387.470000000	-335.950000000
0.373250000	-271.310000000	-219.030000000
0.373500000	-152.750000000	-100.220000000
0.373750000	-33.930000000	18.140000000
0.374000000	83.880000000	134.860000000
0.374250000	200.730000000	252.030000000
0.374500000	319.350000000	371.050000000
0.374750000	437.800000000	487.570000000
0.375000000	552.170000000	599.640000000
0.375250000	661.660000000	706.490000000
0.375500000	766.070000000	808.770000000
0.375750000	866.800000000	907.720000000
0.376000000	964.390000000	1002.860000000
0.376250000	1057.500000000	1092.650000000
0.376500000	1139.850000000	1170.550000000
0.376750000	1213.850000000	1239.680000000
0.377000000	1278.910000000	1301.950000000
0.377250000	1337.080000000	1357.550000000
0.377500000	1389.510000000	1406.550000000
0.377750000	1435.470000000	1447.890000000
0.378000000	1471.140000000	1480.980000000
0.378250000	1500.060000000	1504.880000000
0.378500000	1520.040000000	1521.820000000
0.378750000	1531.110000000	1529.000000000
0.379000000	1533.530000000	1528.020000000
0.379250000	1527.280000000	1517.620000000
0.379500000	1511.980000000	1497.760000000
0.379750000	1485.910000000	1467.270000000
0.380000000	1448.840000000	1424.210000000
0.380250000	1400.260000000	1371.000000000
0.380500000	1341.800000000	1311.680000000
0.380750000	1279.610000000	1246.400000000
0.381000000	1209.800000000	1170.390000000
0.381250000	1124.580000000	1080.630000000
0.381500000	1031.030000000	985.030000000
0.381750000	932.810000000	885.250000000
0.382000000	829.480000000	780.330000000
0.382250000	723.080000000	673.460000000
0.382500000	614.460000000	563.160000000
0.382750000	501.930000000	450.180000000
0.383000000	387.540000000	335.600000000
0.383250000	271.530000000	218.560000000
0.383500000	152.730000000	98.900000000
0.383750000	33.460000000	-18.920000000
0.384000000	-84.400000000	-136.420000000
0.384250000	-201.000000000	-252.500000000
0.384500000	-319.420000000	-371.100000000
0.384750000	-437.460000000	-488.210000000
0.385000000	-552.040000000	-599.800000000
0.385250000	-661.840000000	-707.250000000
0.385500000	-766.260000000	-810.000000000
0.385750000	-867.210000000	-910.000000000
0.386000000	-965.320000000	-1005.100000000
0.386250000	-1058.290000000	-1094.270000000
0.386500000	-1141.070000000	-1172.520000000
0.386750000	-1214.960000000	-1241.720000000
0.387000000	-1280.260000000	-1304.220000000
0.387250000	-1338.340000000	-1359.180000000
0.387500000	-1390.810000000	-1408.460000000
0.387750000	-1436.200000000	-1448.910000000
0.388000000	-1471.680000000	-1481.910000000
0.388250000	-1500.300000000	-1506.630000000
0.388500000	-1520.280000000	-1522.400000000
0.388750000	-1531.480000000	-1530.030000000
0.389000000	-1533.810000000	-1528.410000000
0.389250000	-1527.520000000	-1518.290000000
0.389500000	-1511.810000000	-1498.190000000
0.389750000	-1485.390000000	-1466.180000000
0.390000000	-1447.670000000	-1424.430000000
0.390250000	-1399.120000000	-1371.040000000
0.390500000	-1340.740000000	-1310.600000000
0.390750000	-1277.810000000	-1245.640000000
0.391000000	-1207.710000000	-1169.020000000
0.391250000	-1122.530000000	-1079.350000000
0.391500000	-1029.240000000	-983.710000000
0.391750000	-931.040000000	-883.870000000
0.392000000	-827.760000000	-779.510000000
0.392250000	-721.450000000	-672.630000000
0.392500000	-612.550000000	-562.390000000
0.392750000	-499.680000000	-448.840000000
0.393000000	-385.500000000	-333.580000000
0.393250000	-268.980000000	-216.020000000
0.393500000	-149.600000000	-96.570000000
0.393750000	-30.450000000	22.050000000
0.394000000	87.470000000	138.450000000
0.394250000	204.150000000	255.520000000
0.394500000	322.700000000	374.210000000
0.394750000	440.840000000	489.860000000
0.395000000	554.950000000	602.290000000
0.395250000	664.790000000	709.650000000
0.395500000	768.970000000	811.710000000
0.395750000	869.520000000	911.000000000
0.396000000	967.260000000	1005.980000000
0.396250000	1060.210000000	1094.900000000
0.396500000	1141.860000000	1172.670000000
0.396750000	1215.530000000	1241.020000000
0.397000000	1280.490000000	1303.400000000
0.397250000	1338.630000000	1358.910000000
0.397500000	1390.710000000	1408.110000000
0.397750000	1436.870000000	1449.450000000
0.398000000	1472.330000000	1480.830000000
0.398250000	1500.710000000	1506.640000000
0.398500000	1520.990000000	1522.870000000
0.398750000	1531.740000000	1529.530000000
0.399000000	1533.720000000	1527.530000000
0.399250000	1527.280000000	1517.270000000
0.399500000	1511.760000000	1497.560000000
0.399750000	1485.440000000	1465.960000000
0.400000000	1448.070000000	1424.190000000
0.400250000	1399.910000000	1370.680000000
0.400500000	1341.540000000	1310.890000000
0.400750000	1279.040000000	1245.150000000
0.401000000	1209.180000000	1169.200000000
0.401250000	1123.090000000	1080.040000000
0.401500000	1029.780000000	983.940000000
0.401750000	931.260000000	883.970000000
0.402000000	827.850000000	779.170000000
0.402250000	721.350000000	670.800000000
0.402500000	611.900000000	560.940000000
0.402750000	499.550000000	447.870000000
0.403000000	385.220000000	332.500000000
0.403250000	268.980000000	216.140000000
0.403500000	150.740000000	98.100000000
0.403750000	31.740000000	-20.610000000
0.404000000	-86.200000000	-137.730000000
0.404250000	-202.730000000	-254.680000000
0.404500000	-321.210000000	-372.690000000
0.404750000	-439.440000000	-490.040000000
0.405000000	-553.770000000	-602.110000000
0.405250000	-663.690000000	-709.260000000
0.405500000	-768.300000000	-812.730000000
0.405750000	-868.790000000	-911.390000000
0.406000000	-967.060000000	-1006.510000000
0.406250000	-1059.900000000	-1095.500000000
0.406500000	-1142.650000000	-1174.120000000
0.406750000	-1215.890000000	-1242.920000000
0.407000000	-1281.210000000	-1304.290000000
0.407250000	-1339.440000000	-1360.830000000
0.407500000	-1392.000000000	-1410.380000000
0.407750000	-1437.140000000	-1450.570000000
0.408000000	-1472.550000000	-1483.400000000
0.408250000	-1500.950000000	-1507.690000000
0.408500000	-1520.740000000	-1523.330000000
0.408750000	-1531.850000000	-1530.800000000
0.409000000	-1534.240000000	-1529.180000000
0.409250000	-1527.320000000	-1517.730000000
0.409500000	-1511.230000000	-1497.640000000
0.409750000	-1485.020000000	-1466.850000000
0.410000000	-1446.820000000	-1422.800000000
0.410250000	-1398.020000000	-1370.890000000
0.410500000	-1340.430000000	-1309.740000000
0.410750000	-1277.650000000	-1245.590000000
0.411000000	-1207.150000000	-1168.150000000
0.411250000	-1121.350000000	-1078.340000000
0.411500000	-1027.870000000	-982.650000000
0.411750000	-929.250000000	-881.020000000
0.412000000	-825.520000000	-777.090000000
0.412250000	-719.010000000	-669.550000000
0.412500000	-610.290000000	-559.210000000
0.412750000	-497.020000000	-445.590000000
0.413000000	-382.730000000	-331.240000000
0.413250000	-266.680000000	-213.330000000
0.413500000	-147.360000000	-94.580000000
0.413750000	-28.100000000	22.860000000
0.414000000	89.620000000	140.350000000
0.414250000	206.360000000	257.560000000
0.414500000	325.580000000	376.920000000
0.414750000	444.170000000	493.120000000
0.415000000	558.020000000	606.260000000
0.415250000	667.340000000	712.620000000
0.415500000	771.700000000	814.670000000
0.415750000	872.060000000	913.060000000
0.416000000	969.560000000	1008.230000000
0.416250000	1062.660000000	1096.950000000
0.416500000	1144.120000000	1174.770000000
0.416750000	1217.770000000	1243.810000000
0.417000000	1282.440000000	1305.580000000
0.417250000	1340.580000000	1360.230000000
0.417500000	1392.340000000	1410.060000000
0.417750000	1438.300000000	1450.840000000
0.418000000	1473.790000000	1482.560000000
0.418250000	1501.940000000	1507.570000000
0.418500000	1521.610000000	1523.220000000
0.418750000	1532.170000000	1529.100000000
0.419000000	1533.680000000	1527.470000000
0.419250000	1526.930000000	1516.810000000
0.419500000	1511.050000000	1495.890000000
0.419750000	1483.780000000	1464.500000000
0.420000000	1446.490000000	1422.010000000
0.420250000	1397.770000000	1369.350000000
0.420500000	1338.870000000	1308.340000000
0.420750000	1276.570000000	1243.310000000
0.421000000	1206.580000000	1166.310000000
0.421250000	1120.470000000	1076.300000000
0.421500000	1026.640000000	981.240000000
0.421750000	928.580000000	881.150000000
0.422000000	825.390000000	777.090000000
0.422250000	719.050000000	668.860000000
0.422500000	609.970000000	558.960000000
0.422750000	497.770000000	446.740000000
0.423000000	383.540000000	330.630000000
0.423250000	267.240000000	213.510000000
0.423500000	148.770000000	95.400000000
0.423750000	29.450000000	-23.090000000
0.424000000	-88.660000000	-140.540000000
0.424250000	-205.010000000	-256.780000000
0.424500000	-323.310000000	-374.760000000
0.424750000	-441.510000000	-492.080000000
0.425000000	-555.430000000	-603.190000000
0.425250000	-665.050000000	-710.570000000
0.425500000	-769.770000000	-812.990000000
0.425750000	-870.210000000	-911.800000000
0.426000000	-967.820000000	-1008.050000000
0.426250000	-1060.910000000	-1095.700000000
0.426500000	-1142.570000000	-1174.430000000
0.426750000	-1216.200000000	-1243.730000000
0.427000000	-1281.100000000	-1305.360000000
0.427250000	-1339.180000000	-1359.970000000
0.427500000	-1391.310000000	-1408.290000000
0.427750000	-1436.490000000	-1449.450000000
0.428000000	-1471.560000000	-1482.010000000
0.428250000	-1499.880000000	-1505.920000000
0.428500000	-1519.620000000	-1521.730000000
0.428750000	-1530.300000000	-1528.490000000
0.429000000	-1532.610000000	-1526.980000000
0.429250000	-1525.670000000	-1516.260000000
0.429500000	-1509.090000000	-1495.140000000
0.429750000	-1482.620000000	-1463.050000000
0.430000000	-1444.380000000	-1420.380000000
0.430250000	-1395.350000000	-1367.740000000
0.430500000	-1337.830000000	-1307.470000000
0.430750000	-1274.660000000	-1242.410000000
0.431000000	-1204.040000000	-1164.700000000
0.431250000	-1117.950000000	-1074.520000000
0.431500000	-1024.870000000	-979.040000000
0.431750000	-926.020000000	-878.930000000
0.432000000	-822.580000000	-774.330000000
0.432250000	-715.760000000	-666.890000000
0.432500000	-606.770000000	-556.090000000
0.432750000	-493.730000000	-442.210000000
0.433000000	-379.190000000	-328.420000000
0.433250000	-263.110000000	-211.100000000
0.433500000	-144.240000000	-91.530000000
0.433750000	-25.310000000	25.300000000
0.434000000	92.380000000	143.900000000
0.434250000	208.850000000	260.800000000
0.434500000	328.150000000	379.540000000
0.434750000	445.650000000	495.470000000
0.435000000	558.800000000	606.050000000
0.435250000	668.040000000	712.320000000
0.435500000	772.240000000	815.290000000
0.435750000	872.590000000	913.780000000
0.436000000	969.990000000	1008.600000000
0.436250000	1062.520000000	1096.440000000
0.436500000	1143.830000000	1173.230000000
0.436750000	1216.420000000	1242.830000000
0.437000000	1281.620000000	1303.740000000
0.437250000	1339.260000000	1360.110000000
0.437500000	1391.130000000	1407.830000000
0.437750000	1436.250000000	1448.970000000
0.438000000	1471.550000000	1480.830000000
0.438250000	1499.470000000	1505.200000000
0.438500000	1519.090000000	1520.800000000
0.438750000	1529.750000000	1526.980000000
0.439000000	1530.660000000	1524.190000000
0.439250000	1523.990000000	1513.870000000
0.439500000	1508.070000000	1493.710000000
0.439750000	1480.480000000	1461.090000000
0.440000000	1442.560000000	1418.620000000
0.440250000	1393.710000000	1365.420000000
0.440500000	1335.240000000	1304.500000000
0.440750000	1272.310000000	1238.880000000
0.441000000	1202.200000000	1162.350000000
0.441250000	1115.220000000	1071.610000000
0.441500000	1021.650000000	975.700000000
0.441750000	922.900000000	874.740000000
0.442000000	819.870000000	771.440000000
0.442250000	713.100000000	663.250000000
0.442500000	603.770000000	552.190000000
0.442750000	491.600000000	440.130000000
0.443000000	377.310000000	324.820000000
0.443250000	260.510000000	207.960000000
0.443500000	142.290000000	89.350000000
0.443750000	23.690000000	-29.340000000
0.444000000	-94.280000000	-146.520000000
0.444250000	-210.540000000	-261.850000000
0.444500000	-329.020000000	-380.980000000
0.444750000	-447.150000000	-497.650000000
0.445000000	-560.770000000	-608.640000000
0.445250000	-669.920000000	-715.520000000
0.445500000	-774.300000000	-817.410000000
0.445750000	-874.800000000	-916.530000000
0.446000000	-972.170000000	-1011.770000000
0.446250000	-1064.970000000	-1100.210000000
0.446500000	-1146.130000000	-1177.390000000
0.446750000	-1219.010000000	-1245.610000000
0.447000000	-1284.240000000	-1306.700000000
0.447250000	-1341.880000000	-1362.810000000
0.447500000	-1393.660000000	-1411.390000000
0.447750000	-1438.520000000	-1450.930000000
0.448000000	-1473.130000000	-1482.530000000
0.448250000	-1501.090000000	-1507.350000000
0.448500000	-1520.730000000	-1522.620000000
0.448750000	-1531.110000000	-1529.620000000
0.449000000	-1532.980000000	-1527.130000000
0.449250000	-1525.570000000	-1515.060000000
0.449500000	-1508.650000000	-1495.190000000
0.449750000	-1481.790000000	-1462.420000000
0.450000000	-1442.830000000	-1418.950000000
0.450250000	-1393.240000000	-1364.890000000
0.450500000	-1335.140000000	-1304.870000000
0.450750000	-1272.090000000	-1238.800000000
0.451000000	-1200.850000000	-1160.970000000
0.451250000	-1114.040000000	-1070.640000000
0.451500000	-1020.560000000	-975.590000000
0.451750000	-921.930000000	-874.890000000
0.452000000	-818.410000000	-770.060000000
0.452250000	-712.020000000	-662.570000000
0.452500000	-603.230000000	-552.820000000
0.452750000	-490.490000000	-439.300000000
0.453000000	-376.120000000	-324.760000000
0.453250000	-259.860000000	-206.600000000
0.453500000	-140.580000000	-87.760000000
0.453750000	-20.960000000	30.260000000
0.454000000	96.750000000	146.640000000
0.454250000	212.810000000	264.480000000
0.454500000	331.640000000	382.650000000
0.454750000	450.020000000	499.230000000
0.455000000	563.400000000	609.990000000
0.455250000	672.510000000	717.310000000
0.455500000	776.690000000	819.770000000
0.455750000	876.810000000	918.900000000
0.456000000	974.030000000	1013.390000000
0.456250000	1066.310000000	1100.300000000
0.456500000	1147.150000000	1176.830000000
0.456750000	1219.490000000	1245.340000000
0.457000000	1284.250000000	1307.720000000
0.457250000	1341.740000000	1361.160000000
0.457500000	1393.370000000	1409.850000000
0.457750000	1438.330000000	1450.660000000
0.458000000	1473.590000000	1482.090000000
0.458250000	1500.970000000	1507.450000000
0.458500000	1520.230000000	1521.520000000
0.458750000	1530.390000000	1527.290000000
0.459000000	1531.380000000	1524.870000000
0.459250000	1524.080000000	1513.430000000
0.459500000	1507.570000000	1492.330000000
0.459750000	1480.260000000	1460.830000000
0.460000000	1441.920000000	1417.050000000
0.460250000	1392.600000000	1364.060000000
0.460500000	1334.020000000	1303.390000000
0.460750000	1270.910000000	1237.500000000
0.461000000	1200.360000000	1159.510000000
0.461250000	1113.030000000	1069.320000000
0.461500000	1019.490000000	974.060000000
0.461750000	920.740000000	873.740000000
0.462000000	817.620000000	768.270000000
0.462250000	710.970000000	661.170000000
0.462500000	601.730000000	550.540000000
0.462750000	489.040000000	437.200000000
0.463000000	374.580000000	321.250000000
0.463250000	257.810000000	204.400000000
0.463500000	139.080000000	86.220000000
0.463750000	20.300000000	-31.520000000
0.464000000	-97.310000000	-148.570000000
0.464250000	-213.230000000	-264.720000000
0.464500000	-332.120000000	-383.710000000
0.464750000	-450.400000000	-500.580000000
0.465000000	-563.800000000	-611.160000000
0.465250000	-672.810000000	-717.940000000
0.465500000	-777.350000000	-821.390000000
0.465750000	-877.650000000	-919.510000000
0.466000000	-975.040000000	-1013.900000000
0.466250000	-1067.500000000	-1102.280000000
0.466500000	-1148.600000000	-1179.980000000
0.466750000	-1221.140000000	-1247.850000000
0.467000000	-1286.220000000	-1308.560000000
0.467250000	-1343.440000000	-1363.800000000
0.467500000	-1394.860000000	-1412.700000000
0.467750000	-1439.340000000	-1452.130000000
0.468000000	-1474.510000000	-1484.380000000
0.468250000	-1502.200000000	-1508.110000000
0.468500000	-1521.180000000	-1523.070000000
0.468750000	-1531.530000000	-1529.670000000
0.469000000	-1532.890000000	-1526.850000000
0.469250000	-1525.270000000	-1515.310000000
0.469500000	-1508.490000000	-1493.850000000
0.469750000	-1480.450000000	-1461.020000000
0.470000000	-1441.730000000	-1417.650000000
0.470250000	-1392.460000000	-1363.660000000
0.470500000	-1333.640000000	-1303.380000000
0.470750000	-1270.280000000	-1238.200000000
0.471000000	-1198.970000000	-1159.630000000
0.471250000	-1111.650000000	-1069.430000000
0.471500000	-1018.000000000	-972.500000000
0.471750000	-919.030000000	-871.730000000
0.472000000	-815.460000000	-766.800000000
0.472250000	-708.520000000	-658.500000000
0.472500000	-599.130000000	-548.440000000
0.472750000	-486.390000000	-435.000000000
0.473000000	-371.840000000	-320.470000000
0.473250000	-255.100000000	-202.840000000
0.473500000	-136.630000000	-84.770000000
0.473750000	-17.650000000	33.860000000
0.474000000	100.500000000	150.860000000
0.474250000	216.820000000	267.990000000
0.474500000	335.840000000	387.250000000
0.474750000	454.060000000	503.200000000
0.475000000	567.120000000	614.030000000
0.475250000	676.000000000	720.810000000
0.475500000	780.070000000	822.730000000
0.475750000	880.010000000	921.440000000
0.476000000	977.140000000	1016.030000000
0.476250000	1069.190000000	1103.190000000
0.476500000	1149.700000000	1179.400000000
0.476750000	1221.980000000	1248.140000000
0.477000000	1286.340000000	1308.790000000
0.477250000	1343.650000000	1363.240000000
0.477500000	1395.140000000	1412.110000000
0.477750000	1439.410000000	1451.670000000
0.478000000	1474.570000000	1483.280000000
0.478250000	1501.990000000	1507.120000000
0.478500000	1520.990000000	1522.110000000
0.478750000	1530.660000000	1527.710000000
0.479000000	1531.600000000	1525.700000000
0.479250000	1524.070000000	1513.410000000
0.479500000	1506.930000000	1492.160000000
0.479750000	1479.230000000	1458.870000000
0.480000000	1440.330000000	1415.530000000
0.480250000	1390.450000000	1362.090000000
0.480500000	1331.970000000	1301.000000000
0.480750000	1268.440000000	1234.960000000
0.481000000	1196.960000000	1155.930000000
0.481250000	1109.360000000	1065.710000000
0.481500000	1015.720000000	970.280000000
0.481750000	916.750000000	869.520000000
0.482000000	813.400000000	764.510000000
0.482250000	706.670000000	656.570000000
0.482500000	597.680000000	546.170000000
0.482750000	485.050000000	433.050000000
0.483000000	370.370000000	318.150000000
0.483250000	254.030000000	201.320000000
0.483500000	135.090000000	81.730000000
0.483750000	15.640000000	-36.840000000
0.484000000	-101.970000000	-153.540000000
0.484250000	-217.910000000	-270.560000000
0.484500000	-336.830000000	-389.590000000
0.484750000	-454.970000000	-505.310000000
0.485000000	-568.030000000	-615.170000000
0.485250000	-676.670000000	-721.790000000
0.485500000	-781.300000000	-824.120000000
0.485750000	-881.060000000	-922.760000000
0.486000000	-978.500000000	-1017.530000000
0.486250000	-1070.840000000	-1105.630000000
0.486500000	-1151.340000000	-1182.330000000
0.486750000	-1223.750000000	-1250.170000000
0.487000000	-1288.250000000	-1311.060000000
0.487250000	-1345.310000000	-1365.690000000
0.487500000	-1396.730000000	-1413.160000000
0.487750000	-1440.440000000	-1452.920000000
0.488000000	-1475.290000000	-1484.400000000
0.488250000	-1502.260000000	-1507.750000000
0.488500000	-1521.170000000	-1523.410000000
0.488750000	-1531.550000000	-1529.080000000
0.489000000	-1532.170000000	-1526.350000000
0.489250000	-1524.210000000	-1514.210000000
0.489500000	-1507.480000000	-1492.920000000
0.489750000	-1478.790000000	-1458.490000000
0.490000000	-1439.090000000	-1415.480000000
0.490250000	-1389.520000000	-1360.710000000
0.490500000	-1330.390000000	-1299.810000000
0.490750000	-1266.700000000	-1233.960000000
0.491000000	-1194.820000000	-1154.580000000
0.491250000	-1106.950000000	-1063.340000000
0.491500000	-1013.060000000	-967.150000000
0.491750000	-913.990000000	-866.670000000
0.492000000	-810.530000000	-761.930000000
0.492250000	-703.840000000	-654.370000000
0.492500000	-594.160000000	-543.390000000
0.492750000	-481.350000000	-430.390000000
0.493000000	-367.020000000	-314.480000000
0.493250000	-249.580000000	-197.050000000
0.493500000	-130.410000000	-78.350000000
0.493750000	-11.910000000	39.570000000
0.494000000	105.670000000	157.030000000
0.494250000	222.460000000	273.740000000
0.494500000	341.540000000	392.890000000
0.494750000	459.440000000	508.910000000
0.495000000	572.700000000	619.100000000
0.495250000	681.270000000	725.680000000
0.495500000	784.980000000	827.480000000
0.495750000	884.930000000	926.130000000
0.496000000	981.910000000	1020.480000000
0.496250000	1073.480000000	1106.860000000
0.496500000	1153.470000000	1183.760000000
0.496750000	1225.770000000	1250.730000000
0.497000000	1289.200000000	1310.840000000
0.497250000	1346.090000000	1365.860000000
0.497500000	1397.920000000	1414.470000000
0.497750000	1441.520000000	1453.220000000
0.498000000	1475.530000000	1484.760000000
0.498250000	1502.740000000	1507.510000000
0.498500000	1521.320000000	1522.510000000
0.498750000	1530.470000000	1526.940000000
0.499000000	1531.220000000	1523.940000000
0.499250000	1523.250000000	1512.630000000
0.499500000	1505.410000000	1491.270000000
[truncated: 118,001 more rows]
